# Supplementary material for: Tissue-Specific Expression and Regulatory Networks of Pig MicroRNAome
Source: PLoS One. 2014 Apr 3;9(4):e89755. doi: 10.1371/journal.pone.0089755 (PMC3974652; doi:10.1371/journal.pone.0089755)
Supplement: Table S1 — Correlation between phylogenetic distance and the presence of homologous miRNAs in the pig genome. (XLS) [file pone.0089755.s001.xls]

## Sheet: Phylogenic dist. and miRNAs
Table S1. Correlation between phylogenetic distance and the presence of homologous miRNAs in the pig genome. We considered as phylogenetic distance the steps we had to do to connect the pig and the considered organism in the phylogenetic tree. Phylogenetic tree was derived from http://www.ncbi.nlm.nih.gov/Taxonomy/
Taxon ID	Phylogenetic distance	Class - Order	Organism Name	miRBase symbol for Organism	Number of features in miRBase v.14	Number of miRNAs in the Ensembl (v.56) pig genome (S. scrofa 9) with conserved seed and 50% of similarity of the pre-miRNA	Percentage of homologous miRNA respect to miRNAs in miRBase
9913	10	Mammalia - Artiodactyla	Bos taurus	bta	638	242	37.931
9796	10	Mammalia - Perissodactyla	Equus caballus	eca	364	213	58.5165
9940	10	Mammalia - Artiodactyla	Ovis aries	oar	4	4	100
9615	11	Mammalia - Carnivora	Canis familiaris	cfa	291	205	70.4467
9447	13	Mammalia - Primates	Lemur catta	lca	15	15	100
13616	13	Mammalia - Didelphimorphia	Monodelphis domestica	mdo	146	105	71.9178
9258	13	Mammalia - Monotremata	Ornithorhynchus anatinus	oan	532	100	18.797
9509	15	Mammalia - Primates	Ateles geoffroyi	age	54	40	74.0741
10029	15	Mammalia - Rodentia	Cricetulus griseus	cgr	1	1	100
9519	15	Mammalia - Primates	Lagothrix lagotricha	lla	45	37	82.2222
10116	15	Mammalia - Rodentia	Rattus norvegicus	rno	388	174	44.8454
78454	15	Mammalia - Primates	Saguinus labiatus	sla	40	33	82.5
9593	16	Mammalia - Primates	Gorilla gorilla	ggo	81	67	82.716
9606	16	Mammalia - Primates	Homo sapiens	hsa	904	244	26.9912
9544	16	Mammalia - Primates	Macaca mulatta	mml	505	211	41.7822
10090	16	Mammalia - Rodentia	Mus musculus	mmu	710	213	30
9545	16	Mammalia - Primates	Macaca nemestrina	mne	71	58	81.6901
9597	16	Mammalia - Primates	Pan paniscus†	ppa	84	70	83.3333
9600	16	Mammalia - Primates	Pongo pygmaeus	ppy	81	63	77.7778
9598	16	Mammalia - Primates	Pan troglodytes	ptr	531	215	40.4896
8355	20	Amphibia - Anura	Xenopus laevis	xla	7	3	42.8571
8364	20	Amphibia - Anura	Xenopus tropicalis	xtr	169	82	48.5207
7739	21	Invertebrate	Branchiostoma floridae	bfl	73	2	2.73973
9031	23	Aves - Galliformes	Gallus gallus	gga	525	107	20.381
10224	23	Invertebrate	Saccoglossus kowalevskii	sko	45	1	2.22222
7955	27	Actinopterygii - Cypriniformes	Danio rerio	dre	248	65	26.2097
31033	35	Actinopterygii - Tetraodontiformes	Fugu rubripes	fru	109	51	46.789
99883	35	Actinopterygii - Tetraodontiformes	Tetraodon nigroviridis	tni	109	50	45.8716
7004	38	Insecta - Orthoptera	Locusta migratoria	lmi	14	1	7.14286
75702	41	Kingdom = Plantae - Class = Malpighiales	Populus euphratica	peu	8	1	12.5
