# Supplementary material for: Tissue-Specific Expression and Regulatory Networks of Pig MicroRNAome
Source: PLoS One. 2014 Apr 3;9(4):e89755. doi: 10.1371/journal.pone.0089755 (PMC3974652; doi:10.1371/journal.pone.0089755)
Supplement: Table S4 — Expanded information about 1,459 miRNA sequences identified in the pig tissues by RAKE. (XLS) [file pone.0089755.s004.xls]

## Sheet: Table F 1459 miRNA sequences
Table ST4. Identified miRNA sequences. Yellow highligth previously known miRNAs, red the conserved ones and green novel miRNAs.
miRNA Name_Chromosome_Start-pre-miRNA_Stop-pre-miRNA_Genomic-strand_Arm-of-the-pre-miRNA	miRNA Sequence
antisense-pn6/bta-mir-296_17_61587159_61587236_-_NA	AGGGTTGGGCGGAGGCTTTCC
antisense-pn8/bta-mir-2320_6_43886629_43886722_-_NA	TGGCACAGGGTCCAGCTGTCGGC
antisense-ssc-mir-103_16_52667657_52667738_+_NA	TCATAGCCCTGTACAATGCTGCT
antisense-ssc-mir-105-1_X_121722373_121722453_-_NA	ACAGGAGTCTGAGCATTTGA
antisense-ssc-mir-106a_X_108213079_108213159_-_NA	AAAAGTGCTTACAGTGCAGGTAGC
antisense-ssc-mir-10b_15_77060704_77060783_-_NA	ACAAATTCGGTTCTACAGGGTA
antisense-ssc-mir-1-2/ssc-mir-1_17_64096222_64096329_-_NA	TACATACTTCTTTACATTCCA
antisense-ssc-mir-122_1_169284211_169284295_+_NA	ACAAACACCATTGTCACACTCCA
antisense-ssc-mir-124a_4_72452820_72452883_-_NA;ssc-mir-124a_14_13279339_13279423_-_NA	TTAAGGCACGCGGTGAATGCCA
antisense-ssc-mir-124a-1/ssc-mir-124a_14_13279339_13279423_+_NA	TGGCATTCACCGCGTGCCTTAA
antisense-ssc-mir-128_15_14550874_14550955_-_NA	TCACAGTGAACCGGTCTCTTTT
antisense-ssc-mir-135_13_28964466_28964555_-_NA	TCACATAGGAATAAAAAGCCATA
antisense-ssc-mir-136_7_133834348_133834429_-_NA	TCCATCATCAAAACAAATGGAGT
antisense-ssc-mir-139_9_6808359_6808426_+_NA	AGACACGTGCACTGTAGA
antisense-ssc-mir-142-3p_12_32630389_32630497_-_NA	TGTAGTGTTTCCTACTTTATGG
antisense-ssc-mir-144_12_42820921_42820986_-_NA	TACAGTATAGATGATGTACT
antisense-ssc-mir-155_13_135049641_135049705_-_NA	TTAATGCTAATTGTGATAGGGG
antisense-ssc-mir-16-1/ssc-mir-16_11_17603121_17603199_-_NA	CGCCAATATTTACGTGCTGCTA
antisense-ssc-mir-18_11_60972593_60972684_-_NA	TATCTGCACTAGATGCACCTTA
antisense-ssc-mir-181b-2/ssc-mir-181b_1_280335868_280335953_-_NA	CCCACCGACAGCAATGAATGTT
antisense-ssc-mir-183_18_17172238_17172307_+_NA	CAGTGAATTCTACCAGTGCCATA
antisense-ssc-mir-184_7_54379989_54380071_-_NA	ACCCTTATCAGTTCTCCGTCCA
antisense-ssc-mir-186_6_99703517_99703598_-_NA	AAGCCCAAAAGGAGAATTCTTTG
antisense-ssc-mir-18b/[1]mir-137_X_108212922_108212992_-_NA	TAAGGTGCATCTAGTGCAGTTA
antisense-ssc-mir-191_13_26605641_26605720_+_NA	AGCTGCTTTTGGGATTCCGTTG
antisense-ssc-mir-196b/ssc-mir-196-5p_18_44179792_44179871_-_NA;antisense-ssc-mir-196b/ssc-mir-196-5p_18_44205846_44205925_-_NA	CCAACAACAGGAAACTACCTA
antisense-ssc-mir-199b*_1_283325992_283326065_+_NA	AACCAATGTGCAGACTACTGTA
antisense-ssc-mir-19a_11_60972741_60972822_-_NA	TCAGTTTTGCATAGATTTGCACA
antisense-ssc-mir-19b-1_X_108178624_108178703_+_NA;antisense-ssc-mir-19b-1_X_108212546_108212625_+_NA	TCAGTTTTGCATGGATTTGCACA
antisense-ssc-mir-204_1_234511625_234511733_+_NA	AGGCATAGGATGACAAAGGGAA
antisense-ssc-mir-205_9_126011588_126011656_+_NA	CAGACTCCGGTGGAATGAAGGA
antisense-ssc-mir-20b_X_108178754_108178822_-_NA;antisense-ssc-mir-20b_X_108212676_108212744_-_NA	CAAAGTGCTCACAGTGCAGGTA
antisense-ssc-mir-214_9_107639153_107639262_+_NA	CTGCCTGTCTGTGCCTGCTGT
antisense-ssc-mir-216_3_79165852_79165956_-_NA;antisense-ssc-mir-216_3_79385092_79385196_+_NA	CACAGTTGCCAGCTGAGATTA
antisense-ssc-mir-217_3_79172584_79172690_-_NA;antisense-ssc-mir-217_3_79378361_79378467_+_NA	ATCCAATCAGTTCCTGATGCAGTA
antisense-ssc-mir-219-2_7_29626553_29626957_-_NA	AGAATTGCGTTTGGACAATCA
antisense-ssc-mir-22-3p_12_45319043_45319122_-_NA	ACAGTTCTTCAACTGGCAGCTT
antisense-ssc-mir-224_X_121480634_121480714_+_NA	TAAACGGAACCACTAGTGACTTG
antisense-ssc-mir-24a_10_26148231_26148306_-_NA;antisense-ssc-mir-24a_2_56860821_56860892_-_NA;ssc-mir-24_2_56860821_56860892_-_NA	TGGCTCAGTTCAGCAGGAACAG
antisense-ssc-mir-29b-2_18_16054349_16054429_-_NA	AACACTGATTTCAAATGGTGCTA
antisense-ssc-mir-30c-1_1_53819906_53819985_+_NA	GCTGAGAGTGTAGGATGTTTACA
antisense-ssc-mir-320_14_6473891_6473970_+_NA	TTCGCCCTCTCAACCCAGCTTTT
antisense-ssc-mir-320a*_14_6473893_6473973_-_NA;antisense-ssc-mir-320a*_14_6473894_6473960_-_NA	AAAAGCTGGGTTGAGAGGGCGA
antisense-ssc-mir-324_12_49872803_49872885_-_NA	CCAGCAGCACCTGGGGCAGTGG
antisense-ssc-mir-326_9_9132230_9132320_+_NA	CTGGAGGAAGGGCCCAGAGG
antisense-ssc-mir-331_5_82983750_82983829_-_NA	TTCTAGGATAGGCCCAGGGGC
antisense-ssc-mir-340_2_67820610_67820703_-_NA;antisense-ssc-mir-340_2_67919927_67920020_-_NA	GGCTATAAAGTAACTGAGACGGA
antisense-ssc-mir-365-1/ssc-mir-365-3p_12_41107186_41107265_+_NA	ATAAGGATTTTTAGGGGCATTA
antisense-ssc-mir-374a_X_58793659_58793734_-_NA	TTATAATACAACCTGATAAGT
antisense-ssc-mir-423_12_44150500_44150579_-_NA	CTGAGGGGCCTCAGACCGAGCT
antisense-ssc-mir-425/ssc-mir-425-3p_13_26605151_26605230_+_NA	GGCGGACACGACATTCCCGAT
antisense-ssc-mir-451_12_42820761_42820832_-_NA	AAACCGTTACCATTACTGAGTTT
antisense-ssc-mir-455_1_267848303_267848391_-_NA	TGCCCATGGACTGCATGGTGCT
antisense-ssc-mir-497_12_49575594_49575673_-_NA	ACAAACCACAGTGTGCTGCTG
antisense-ssc-mir-499_17_40405237_40405358_-_NA	TTAAGACTTGCAGTGATGTTT
antisense-ssc-mir-505_X_112590812_112590891_-_NA	GAGGAAACCAGCAAGTGTTGAC
antisense-ssc-mir-592_18_19317032_19317114_-_NA	ACATCATCGCATATTGACACAA
antisense-ssc-mir-739_6_250392_250483_-_NA	AGGCCGAAGTGGAGAAGGGTT
antisense-ssc-mir-9-1_4_97531326_97531414_-_NA;antisense-ssc-mir-9-1_4_97746791_97746879_+_NA;antisense-ssc-mir-9-2_2_85597097_85597183_+_NA;antisense-ssc-mir-9-3/ssc-mir-9-2/ssc-mir-9-1_2_85597097_85597183_+_NA;antisense-ssc-mir-9-3/ssc-mir-9-2/ssc-mir-9-1_4_97531326_97531414_-_NA;antisense-ssc-mir-9-3/ssc-mir-9-2/ssc-mir-9-1_4_97746791_97746879_+_NA	TCATACAGCTAGATAACCAAAGA
antisense-ssc-mir-92-1/ssc-mir-92a-2_X_108178486_108178565_+_NA;antisense-ssc-mir-92-1/ssc-mir-92a-2_X_108212408_108212487_+_NA	CAGGCCGGGACAAGTGCAATA
antisense-ssc-mir-95_8_3350578_3350658_+_NA	TGCTCAATAAATACCCGTTGAA
antisense-ssc-mir-99a_13_130664295_130664374_-_NA	CACAAGATCGGATCTACGGGTT
antisense-ssc-mir-99b_6_39533216_39533285_-_NA	CGCAAGGTCGGTTCTACGGGTG
let-7b/[1]mir-363	TGAGGTAGTAGTTTGTGTAGTT
let-7d/[2]mir-27d	TGAGGTAGTTGGTTGTATTGTT
let-7e/[2]mir-125c/xtr-let-7e	TGAGGTAGTAGGTTGTTTAGTT
let-7h	TGAGGTAGTAAGTTGTGTTGTT
let-7j/cfa-let-7j	TGAGGTAGTAGAGTGCAGTAGTT
let-7k/gga-mir-let-7k	TGAGGTAGTAGATTGAATAGTT
mir-100	AACCCGTAATTCCGAACTTGTG
mir-101/mir-101b	TACAGTACTATGATAACTGAAG
mir-106	AAAAGTGCTTATAGTGCAGGTAGA
mir-106b	TAAAGTGCTGACAGTGCAGAT
mir-10a/hsa-mir-10a	TACCCCGTAGATCCGAATTTGTG
mir-1224-3p/mir-1224	CCCCACCTCCTCTCTCCTCAG
mir-125b	TCCCTGAGACCCTAACTTGTGA
mir-125b-1	TCACAAGTTAGGGTCTCAGGGA
mir-125c/hsa-mir-125b/dre-mir-125c/mmu-mir-125b	TCCCTGAGACCCTAACTCGTGA
mir-1297/hsa-mir-1297	TTCAAGTAATTCAGGTG
mir-130a	CAGTGCAATGTAAAAAGGGCAT
mir-130c	CAGTGCAATATTAAAAGGGCAT
mir-133c/dre-mir-133c/mir-133b(1nt-diff)	TTTGGTCCCTTTCAACCAGCTA
mir-133d/xtr-mir-133d	TTGGTCCCCTTCAACCAGCCGC
mir-138-2	GATTCACAACACCAGCT
mir-140	CAGTGGTTTTACCCTATGGTAG
mir-140*	TACCACAGGGTAGAACCACGGAC
mir-141/[2]mir-352	TAACACTGTCTGGTAACGATGC
mir-146a/bta-mir-146a	TGAGAACTGAATTCCATAGATGG
mir-146b	TGAGAACTGAATTCCATAGGCG
mir-153	TCACTTTTGTGACTATGCAA
mir-15a	TAGCAGCACGGAATGGTTTGTG
mir-15b	CCGCAGCACATCATGGTTTACA
mir-15c/[2]mir-451	AAGCAGCGCGTCATGGTTTTC
mir-16a	TAGCAGCACGTAAATATTGGTG
mir-16b/dre-mir-16b	TAGCAGCACGTAAATATTGGAG
mir-16c/oan-mir-16c	TAGCAGCACGTAAATACTGGAG
mir-182*	TGGTTCTAGTCTTGCCAACTA
mir-196;mir-196a	CCAACAACATGAAACTACCTA
mir-197	TTCACCACCTTCTCCACCCAGC
mir-1b/sme-mir-1b	TGGAATGTCGTGAATTATGGTC
mir-1c/[2]mir-18a/mir-1	TGGAATGTAAAGAAGTATGTGA
mir-200a/bta-mir-200a	TAACACTGTCTGGTAACGATGT
mir-204b/tni-mir-204b	TTCCCTTTGTTATCCTATGCCT
mir-211	TTCCCTTTGTCATCCTTCGCCT
mir-22a/[1]mir-208	AAGCTGCCAGCTGAAGAACTGT
mir-22b/mir-22-3p	AAGCTGCCAGTTGAAGAGCTGT
mir-24b/xtr-mir-24b	TGGCTCAGTTCAGCAGGACAG
mir-25/[1]mir-138-2	CATTGCACTTGTCTCGGCTGA
mir-26a	TTCAAGTAATCCAGGATAGGCT
mir-26b/mir-26	TTCAAGTAATCCAGGATAGGTT
mir-27c/xtr-mir-27c-1	TTCACAGTGGCTAAGTTCCAC
mir-27d/dre-mir-27d	TTCACAGTGGCTAAGTTCTTCA
mir-27e/dre-mir-27e	TTCACAGTGGCTAAGTTCAGTG
mir-32	GCAACTTAGTAATGTGCAATA
mir-320	AAAAGCTGGGTTGAGAGGGCAA
mir-320c/mir-29a	AAAAGCTGGGTTGAGAGGGT
mir-320d	AAAAGCTGGGTTGAGAGGA
mir-323	AGAGGTCGACCGTGTAATGTGC
mir-330/pre-mir-330	TCTCTGCAGGCCGTGTGCTTTGC
mir-34a	TGGCAGTGTCTTAGCTGGTTGT
mir-352/[2]mir-93b	AGAGTAGTAGGTTGCATAGTA
mir-375	TCACGCGAGCCGAACGAACAAA
mir-376a-1	ACGTGGATTTTCCTCTATGAT
mir-382	CGAATCCACCACGAACAACTTC
mir-383	AGCCACAATCACCTTCTGATCT
mir-411	ACTGAGGGTTAGTGGACCGTGTT
mir-487b	AAGTGGATGACCCTGTACGATT
mir-652/pre-mir-652	TGCACAACCCTAGTGGCGCCATT
mir-7	AACAAAATCACTAGTCTTCCA
mir-891b/[2]mir-98/ppy-mir-891b	TGCAACTTACCTGAGTCATTGA
mir-92a/mir-92-3p	TATTGCACTCGTCCCGGCCTTG
mir-92b	AATTGCACTAGTCCCGGCCTGC
mir-93a/[1]mir-365-2	AAAGTGCTGTTCGTGCAGGTAG
PN1	CCGCAGGTGCGGCCACTTGTTT
PN10	GAGAGATCAGAGGCGCAGAGT
PN11	GTGTGGGACGGTGGGGTGGGTT
PN12	GTCGGGGAGGTTCCAGCTCTCATTT
PN2	GTGTTGGTGTGCACTTATTT
PN3/[2]mir-25	CGAACCGAATCCCTCACTAAA
PN4	AGGGGAGTGGTGGGGGGAG
PN5/[2]mir-27b	CGAACCGAACTCCTCACTAAA
PN7	CCACGAGGAGGAGACGCAGTG
PN9	GGGGTGGGGGTCTGGGGGGTGT
putative-ssc-mir-126*/ssc-mir-126_1_294113062_294113145_+_NA;putative-ssc-mir-126_1_294113062_294113145_+_NA	CATTATTACTTTTGGTACGCG
putative-ssc-mir-128a_15_14550874_14550955_+_NA	AAAAGAGACCGGTTCACTGTGA
putative-ssc-mir-129_18_18269492_18269564_+_NA	CTTTTTGCGGTCTGGGCTTGC
putative-ssc-mir-133a_17_64053951_64054036_+_NA	ACAGCTGGTTGAAGGGGACCAA
putative-ssc-mir-137_4_124680219_124680291_+_NA	CTACGCGTATTCTTAAGCAATA
putative-ssc-mir-138-1_13_23336876_23336965_+_NA	CAGCTGGTGTTGTGAAT
putative-ssc-mir-142_12_32630403_32630482_-_NA	CATAAAGTAGAAAGCACTAC
putative-ssc-mir-190_1_112612952_112613018_+_NA	ACCTAATATATCAAACATATCA
putative-ssc-mir-194_2_5685206_5685290_+_NA	TGTAACAGCAACTCCATGTGG
putative-ssc-mir-208_7_82117415_82117514_+_NA	ACAAGCTTTTTGCTCGTCTTAT
putative-ssc-mir-302a*_8_92257712_92257780_+_NA	TAAACGTGGATGTACTTGCTTT
putative-ssc-mir-302a_8_92257712_92257780_+_NA	TAAGTGCTTCCATGTTTTAGTGA
putative-ssc-mir-31_1_209939195_209939299_+_NA	GCAAGATGCTGGCATAGCTGT
putative-ssc-mir-34b_9_38210598_38210681_+_NA;putative-ssc-mir-34b_9_38327576_38327659_+_NA	TAGGCAGTGTAATTAGCTGATTG
putative-ssc-mir-363_X_108178324_108178398_+_NA;putative-ssc-mir-363_X_108212246_108212320_+_NA	AAATTGCATCGTGATCCACCCG
putative-ssc-mir-491_1_210973875_210973958_+_NA	TCCTCATGGAAGGGTTCCCCACT
putative-ssc-mir-96_18_17171991_17172067_+_NA	GCAAAAATGTGCTAGTGCCAAA
scc-mir-93b/mir-93	AAGTGCTGTTCGTGCAGGTAG
ssc-let-7a_3_38549755_38549850_+_NA;ssc-let-7a_9_47697398_47697477_-_NA	TGAGGTAGTAGGTTGTATAGTT
ssc-let-7c_13_130665021_130665114_+_NA	TGAGGTAGTAGGTTGTATGGTT
ssc-let-7f_X_45720363_45720445_-_NA	TGAGGTAGTAGATTGTATAGTT
ssc-let-7g-shorter/ssc-isomir-let-7g_13_28999419_28999498_+_NA	TGAGGTAGTAGTTTGTACAGT
ssc-let-7i_5_26807364_26807448_+_NA	TGAGGTAGTAGTTTGTGCT
ssc-mir-1_17_64096222_64096329_+_NA	TGGAATGTAAAGAAGTATGTA
ssc-mir-101_1_227255282_227255372_-_NA	TACAGTACTGTGATAACTGAA
ssc-mir-107-shorter/ssc-isomir-107_14_106321702_106321788_-_NA	AGCAGCATTGTACAGGGCTATC
ssc-mir-122_1_169284211_169284295_-_NA	TGGAGTGTGACAATGGTGTTTGT
ssc-mir-124a_14_13279339_13279423_-_NA	TAAGGCACGCGGTGAATGCCA
ssc-mir-133a_17_64053943_64054045_-_NA	TTGGTCCCCTTCAACCAGCTG
ssc-mir-133b-shorter/ssc-isomir-133b_7_53115236_53115315_+_NA	TTGGTCCCCTTCAACCAGCTA
ssc-mir-142_12_32630403_32630482_-_NA	CATAAAGTAGAAAGCACTACT
ssc-mir-143-longer/ssc-isomir-143_2_136030752_136030831_+_NA	TGAGATGAAGCACTGTAGCTCG
ssc-mir-145_2_136032141_136032226_+_NA	GTCCAGTTTTCCCAGGAATCCCTT
ssc-mir-148a_18_45214548_45214615_-_NA	TCAGTGCACTACAGAACTTTGT
ssc-mir-152_12_21743206_21743291_+_NA	TCAGTGCATGACAGAACTTGG
ssc-mir-16_11_17603121_17603199_+_NA	TAGCAGCACGTAAATATTGGCG
ssc-mir-17-shorter/ssc-isomir-17_11_60972458_60972534_+_NA	CAAAGTGCTTACAGTGCAGGTA
ssc-mir-18_11_60972593_60972684_+_NA	TAAGGTGCATCTAGTGCAGATA
ssc-mir-181a-shorter/ssc-isomir-181a_10_22839352_22839455_-_NA	AACATTCAACGCTGTCGGTGAG
ssc-mir-181c_2_56889316_56889402_+_NA	AACATTCAACCTGTCGGTGAGT
ssc-mir-185_14_52703712_52703787_+_NA	TGGAGAGAAAGGCAGTTCCTGA
ssc-mir-192-longer/ssc-isomir-192_2_5685412_5685491_+_NA	CTGACCTATGAATTGACAGCCAG
ssc-mir-199a-5p_2_52684957_52685036_-_NA	CCCAGTGTTCAGACTACCTGTTC
ssc-mir-199b*_1_283325992_283326065_-_NA;ssc-mir-199b*_2_52684959_52685028_-_NA	TACAGTAGTCTGCACATTGGTT
ssc-mir-20_11_60972911_60972981_+_NA	TAAAGTGCTTATAGTGCAGGTA
ssc-mir-204_1_234511625_234511733_-_NA	TTCCCTTTGTCATCCTATGCCT
ssc-mir-20a-longer/ssc-isomir-20a_11_60972911_60972981_+_NA	TAAAGTGCTTATAGTGCAGGTAG
ssc-mir-21_12_34201565_34201656_+_NA	TAGCTTATCAGACTGATGTTGA
ssc-mir-210_2_331305_331381_+_5p	AGCCACTGCCCACCGCACACTGC
ssc-mir-210_2_331305_331381_+_5p	GCAGCCACTGCCCACCGCACACTGC
ssc-mir-210_2_331305_331381_+_5p	CAGCCACTGCCCACCGCACACTGC
ssc-mir-210_2_331306_331381_+_NA	CTGTGCGTGTGACAGCGGCTGA
ssc-mir-215_10_9750609_9750704_-_NA	ATGACCTATGAATTGACAGAC
ssc-mir-221_X_40478094_40478163_-_NA	AGCTACATTGTCTGCTGGGTTT
ssc-mir-23a_2_56861159_56861228_-_NA	ATCACATTGCCAGGGATTTCC
ssc-mir-23b-longer/ssc-isomir-23b_10_26149010_26149089_-_NA	ATCACATTGCCAGGGATTACCAC
ssc-mir-27a_2_56860970_56861051_-_NA	TTCACAGTGGCTAAGTTCCGC
ssc-mir-27b_10_26148776_26148855_-_NA	TTCACAGTGGCTAAGTTCTGC
ssc-mir-29a-shorter/ssc-isomir-29a_18_16054752_16054837_+_NA	CTAGCACCATCTGAAATCGGTT
ssc-mir-29b_18_16054349_16054429_+_NA	TAGCACCATTTGAAATCAGT
ssc-mir-29c_9_127174326_127174413_+_NA	TAGCACCATTTGAAATCGGTTA
ssc-mir-30a-5p_1_53848998_53849104_-_NA	TGTAAACATCCTCGACTGGAAG
ssc-mir-30b-shorter/ssc-isomir-30b_4_5733584_5733659_+_NA	TGTAAACATCCTACACTCAGC
ssc-mir-30c_1_53819906_53819985_-_NA	TGTAAACATCCTACACTCTCAGC
ssc-mir-30d-shorter/ssc-isomir-30d_4_5729459_5729537_+_NA	TGTAAACATCCCCGACTGGAAG
ssc-mir-30e-3p_6_121824301_121824380_-_NA	CTTTCAGTCGGATGTTTACAGC
ssc-mir-450a_X_108480688_108480793_-_NA	TTTTGCGATGTGTTCCTAATAT
ssc-mir-455_1_267848307_267848386_+_NA	GCAGTCCATGGGCATATACAC
ssc-mir-503_X_108498665_108498773_-_NA	TAGCAGCGGGAACAGTACTGCAG
ssc-mir-92-shorter/ssc-isomir-92_X_108178486_108178565_-_NA;ssc-mir-92-shorter/ssc-isomir-92_X_108212408_108212487_-_NA	TATTGCACTTGTCCCGGCCTG
ssc-mir-98_X_45719499_45719578_-_NA	TGAGGTAGTAAGTTGTATTGTT
ssc-mir-99a_13_130664295_130664374_+_NA	AACCCGTAGATCCGATCTTGTG
prediction_7_80548894_80548957_-_3p	GGCCAGGAAGACAGGCATGGGC
prediction_14_109056880_109056950_-_5p	CCACTGCGTCACGACGGGAACTCC
prediction_13_89530240_89530311_+_5p	CACTGAGCAATGACAGAAAAGCC
prediction_2_12972059_12972118_-_5p	GGATCCGAGCCGCGTCTGCAACC
prediction_X_35230321_35230383_+_5p	GCCCACTAAGCCACATAGGAAC
prediction_3_90187119_90187179_+_5p	GCACCACAACAGGAACTCTGCA
prediction_14_74283236_74283305_-_5p_-4	CCGCTGAGCCACAACAGGAACGCC
prediction_1_162553648_162553716_-_5p	CCTCTGAGCCACAACAGGAATTC
prediction_9_59232436_59232492_+_3p	TCCCTCTTGTGAATGGCTGGCTC
prediction_3_85635682_85635739_+_3p	AGGAGTTTCCATTGTGGCTCAGC
prediction_7_119600761_119600823_+_5p	GCCACAACAGGAACTCCAATAGT
prediction_17_11100800_11100873_-_5p;prediction_17_11100805_11100872_-_5p	ACCATGACGGGAACTCCA
prediction_7_84918647_84918711_+_5p	TAGGGTGAACGTCTGTGAAGAGG
prediction_13_60423429_60423503_+_5p;prediction_5_92143451_92143526_+_5p	AACCACTGCACCACAACGGGAACTCC
prediction_2_55860712_55860777_+_3p	CTCCAATTCAACCCCTAGCCTGGG
prediction_1_47556758_47556825_+_3p	CCCAACCACAATCCCATCACCAGGC
prediction_1_45199813_45199882_-_3p;prediction_1_45199814_45199873_-_3p	AGTTTGGTTCAGTTACCCTTGCT
prediction_4_49573116_49573183_-_5p	GCCTCAACACACCTGCCTGGAT
prediction_1_75759797_75759867_+_5p;prediction_5_59234307_59234371_+_5p	CACTGAGCCATGACAGGAACTCC
prediction_9_25400874_25400934_-_5p	ATGTGTATATGTGGCTGCCTTGTACAGGGGG
prediction_2_127541820_127541874_+_5p	GCTGAGCCATGACGGGAACTCC
prediction_1_247695261_247695328_-_5p	TTGCACCACCACAGGAACTCCA
prediction_6_56820716_56820784_-_3p	AGGGTTGCACTTGCGGCATATGG
prediction_1_27225704_27225771_+_5p	CCACTGATCCACCAGAGAACTCC
prediction_7_10120542_10120603_-_3p	AGTTCTTGTAATGGCTCAGTGGTT
prediction_6_123153252_123153326_-_3p	GGGAGTTCATGTTATGGCACAGCGGA
prediction_2_76634212_76634269_-_5p	CAGATCCTTTGCCTTTCTGGGACTCGCCA
prediction_7_114962274_114962333_-_3p	CCAAGATATCTAGATATGAGAGGGAGAGGG
prediction_2_59627576_59627636_+_5p	TCCCAACATGCACAGGCC
prediction_15_14393606_14393670_-_3p;prediction_15_14393608_14393672_-_3p	TCTTTAAAAACATTCAAGAGGGAGTTCC
prediction_2_115494604_115494673_-_3p	ACCATTTGGCATGGACCAAA
prediction_4_19508602_19508665_-_3p	AGCCATATTAATATTATTTTGGGGAAAGG
prediction_12_34544870_34544937_-_5p	AACCACTGAGCCACGATGGGACCT
prediction_3_21770037_21770099_+_5p	TACCACGACGGGAACTCC
prediction_8_116722771_116722839_-_5p	AACCACTGTGCCACCACGGGAACTCCA
prediction_10_4096742_4096808_+_3p	GCTCCAATTTGACCCCTAGCCTGGG
prediction_1_136805434_136805488_+_5p_-4	CTGCACCACGACGGGAACTCCA
prediction_16_34897772_34897832_-_3p	TGGAGAGGTGTGGGGAAGCCA
prediction_10_37492770_37492833_-_5p	TGCGCCACCACGGGAACTCCAAC
prediction_9_25400874_25400934_-_5p	GTGTATATGTGGCTGCCTTGTACAGGGGG
prediction_2_120392163_120392222_-_3p	GGGAACCTCCAGAAATGCCCAGGGAACC
prediction_2_16111114_16111185_+_3p	TTCTTCTTTTTCTTTTTT
prediction_5_75093795_75093866_+_3p	CATGTGTTTTGAGTTTTGTTTTGCTT
prediction_14_88853182_88853255_+_5p_-5;prediction_14_88964154_88964227_+_5p_-5	TTGAGCCACGACGGGAACTCC
prediction_3_117907143_117907198_+_3p	CCCTGCTCGGATCTGGCGTTGCTG
prediction_16_37791644_37791716_+_5p;prediction_16_37791649_37791711_+_5p;prediction_16_37962747_37962819_-_5p;prediction_16_37962749_37962821_-_5p;prediction_16_37962754_37962816_-_5p	CATGGTGGGAACTCCAAAATCCTTTT
prediction_1_245536575_245536645_+_3p	AGCAGGGAGATAACATTCAGGAGG
prediction_6_82565853_82565909_-_5p	TGAGCCACACGGGACTCCTGGGTAA
prediction_8_104609832_104609905_-_5p;prediction_8_104609837_104609900_-_5p;prediction_8_104609839_104609902_-_5p	TGAGTCACGTCGCGAACTCCACC
prediction_14_71887759_71887817_+_5p;prediction_14_71958331_71958389_-_5p	AATTTCCCTGGAGGCAGTGGTTT
prediction_5_47634418_47634488_+_5p	AACCACTGAGCCATGATGGGAACC
prediction_18_15370023_15370086_-_5p_10	TCTAGGAGAAGGAGACAGAAGAGACCGTGGAGCC
prediction_7_66208782_66208841_-_3p	TTTACTTTTCTCTTTTTAGGGCC
prediction_1_45199814_45199873_-_3p	TTTGGTTCAGTTACCCTTGCT
prediction_8_13375547_13375616_-_3p	GAGCAGGGCAGTTGAGCAGAGGT
prediction_12_3736711_3736780_+_3p	AAAAAAGCATACGCAGGGAGTTTCCA
prediction_16_72991545_72991607_+_3p	TGACCAGTGGGTGGCATGTGGC
prediction_5_79878316_79878380_+_5p	CACATGGGATCTCCTAAAAA
prediction_2_108628142_108628204_-_5p	CAGGGAACTCTATGCATCACT
prediction_13_62875726_62875790_-_5p	GCCACGACGGGAACTCCTCAACC
prediction_2_115494604_115494673_-_3p	CCATTTGGCATGGACCAAA
prediction_3_99384375_99384446_+_5p	GATCTGGCATTGCTATGGCTGTG
prediction_13_119803135_119803201_+_3p	AATGGGGAGTCCAAAAGCTGCATGTA
prediction_14_80989543_80989614_+_3p	GGAGTTCCTGTTGTAGCTCAGTGGGTT
prediction_3_68219883_68219946_-_5p;prediction_3_68219888_68219945_-_5p	GCGCCACAAAGGGAACTCC
prediction_14_74196068_74196141_-_5p;prediction_14_74196070_74196143_-_5p_4	GGTGTGGCCCTAGAAAAGCAAGGAGAC
prediction_3_41976644_41976703_+_3p	TTGAATATAGGTGACTGCTGGAG
prediction_X_99152807_99152872_-_5p	CCACTGTGCCACGACGGGAACTCC
prediction_5_93536362_93536419_+_5p;prediction_5_93677146_93677203_+_5p	AGAAAAAGGAGGAGAGAACGCC
prediction_2_63592179_63592232_+_3p	AGGTCGCAGACGTGGCTCGGATC
prediction_14_141839457_141839534_-_5p;prediction_1_287606164_287606239_-_5p	CCACTGCGCCACGACGGAAACTCC
prediction_15_101485057_101485121_-_3p	GGCTGTGGTGTAGACTGGCAGC
prediction_5_91342599_91342669_-_3p	TTTATTGATTGATTGATTTTTG
prediction_12_51757557_51757621_+_5p	CACTGCGCCATGACGGGAACTCC
prediction_1_225594563_225594623_-_5p	ACAGGAAGTCCAAGAAAGC
prediction_6_82565853_82565909_-_5p	GAGCCACACGGGACTCCTGGGTAA
prediction_1_95087325_95087384_-_5p	CCTGGCCTCGCTCACTGGGTTAA
prediction_1_39058214_39058275_-_3p	AGGATTAAACCCTGAATGTACCCTAGAGC
prediction_13_119803135_119803201_+_3p	ATGGGGAGTCCAAAAGCTGCATGTA
prediction_9_41220955_41221027_-_5p	GCTGCACCATGATGGGAACTCC
prediction_X_39087432_39087503_-_5p	CCACTGAGCCACAACGGGATCT
prediction_8_27843808_27843877_-_5p	CCACTGAGCCATGACAGGAACTT
prediction_5_24024533_24024591_-_5p	GCAGCATATGGAAGTTCCCGCA
prediction_7_103620286_103620360_-_5p;prediction_7_103620291_103620359_-_5p	ACCACTGTGCCACGACGGGAACCC
prediction_5_3355304_3355365_+_5p	GGTTGTGAGGTCCAGTCC
prediction_12_12927873_12927940_+_5p	GAGCCACGATGGGAACTCC
prediction_6_38746988_38747062_-_5p;prediction_6_38856807_38856881_-_5p	GGGAGAAAGACTCAGGGAGCACC
prediction_6_41110293_41110361_-_3p	TTGGGAGTTCTCGTTGTGGCTCAGCAGG
prediction_13_138885481_138885553_+_5p_-1	CTGCTGAGTCACAACGGGAACTCCA
prediction_7_93186234_93186301_+_5p	ACTGCACCACGACGGGAACTCC
prediction_1_102795811_102795876_-_5p	CCTGACTCATATCCATGAAG
prediction_15_101485057_101485121_-_3p	TGGCTGTGGTGTAGACTGGCAGC
prediction_8_97914138_97914194_+_5p	CACAGACATGAACTCCAGCCAGC
prediction_6_87871757_87871827_+_5p;prediction_6_87871760_87871824_+_5p	ACTGAGCTACGATGGGAACTCC
prediction_12_34544867_34544940_+_5p;prediction_12_34668880_34668953_+_5p	AACCACTGCACCACGACGGGAAAAC
prediction_3_6920405_6920472_+_3p;prediction_3_6920407_6920472_+_3p	GTTCTTGGAGTTTCCTTCGTGGCT
prediction_X_56956483_56956556_+_5p	TGCGCCACGACGGGAACTCC
prediction_1_213857704_213857770_+_3p	TACCTGTGAGGTGGTTTTT
prediction_14_115875435_115875495_+_5p	ACCATGGGAACTCCAAAAA
prediction_7_84918647_84918711_+_5p	GGGTGAACGTCTGTGAAGAGG
prediction_14_44864865_44864923_+_3p	ACATTAAAAAATGTTTCTTGGGGGAGTTCC
prediction_11_31094300_31094365_+_3p	TGATTCCTGGCCTGGGAACTTCC
prediction_1_271942761_271942829_+_3p	ATGGGTTCAAGTCCCAATCTGTG
prediction_8_111997436_111997496_-_5p;prediction_9_104086319_104086383_+_5p	CTGTGCCATGACGGGAACTCC
prediction_6_24573357_24573422_-_3p	AAGCACCCCAAAGAGCCAAT
prediction_4_7744932_7744990_+_3p	AACAAATAAGGCCTGAGCCTGCCGGG
prediction_4_41959957_41960029_+_5p	TCAGTGCATTATATTCTGTAGGTGTGGCAG
prediction_15_99648151_99648221_+_5p;prediction_15_99648154_99648216_+_5p	AACCACTGAGCCACGACGAGAACGCC
prediction_14_11542637_11542693_-_3p	TCCTCAGGGCTGGAAGCAGTAT
prediction_3_94477472_94477543_+_3p	CTTTGAGTTCCTGTTGTGGTGCAGCGG
prediction_9_59406035_59406101_-_5p	AGAGATTAACGTGACAGCC
prediction_13_100213991_100214055_-_5p_-2;prediction_13_100213993_100214053_-_5p_-4;prediction_13_100213995_100214055_-_5p_-2;prediction_13_100293033_100293097_-_5p_-2;prediction_13_100293034_100293096_-_5p_-3;prediction_13_100293036_100293098_-_5p_-1	CATGACGGGAACTCCAATATCAC
prediction_16_68474541_68474601_+_5p	GTACACTCCCGGGCAGCC
prediction_12_35219855_35219917_+_3p	CAGTGGCCATGGTGTAGGCTGGCAG
prediction_16_12865001_12865075_-_5p	CACTGCGCCACGACAGGAACTCC
prediction_1_246861659_246861716_-_3p	ATGCACTGAGCAAGGCCAGGGAT
prediction_7_41972359_41972422_-_5p	ATACACACACACAGATGCATGCATG
prediction_2_74117797_74117857_-_3p	GATCCCTGGCTCTTAGTGGGTT
prediction_17_53580253_53580330_-_5p	TAACCACTGAGCCACGACGGGAACTCC
prediction_13_121414942_121415016_-_3p	GAATTCCCGTTGTGGCTCAGTGGA
prediction_1_76814270_76814341_-_5p	ACCACAACGGAAACTCCCTTTGA
prediction_3_113610312_113610378_-_3p	AGGAGTTCCCGTCGTGGCGCAGT
prediction_8_9745745_9745814_-_5p_-1;prediction_8_9745750_9745813_-_5p_-2	CTGATCCACAATGGGAACGCCA
prediction_11_3776451_3776512_-_5p	CAGGTTTTGCTTTCCTCTGCTGCCT
prediction_10_37492762_37492837_-_5p	CCACTGCGCCACCACGGGAACTCCA
prediction_14_74108455_74108526_-_5p_4	TGCGCCATGACGGGAACTCCAACTTTTT
prediction_8_108430837_108430911_+_5p	CAGCCACAAAGGGAGCTCT
prediction_14_141839457_141839534_-_3p;prediction_14_141839463_141839528_-_3p	CTTTAAAAAATTCAGGCAGGGGGAGTTCC
prediction_4_98411653_98411720_+_3p	GAGTATTATATTTTATTTATTTTTTTGCTT
prediction_6_120174500_120174560_+_3p	ACAAAGGGATCAGGGGAAGCC
prediction_10_1347056_1347119_+_3p	GGCGACGAGTAGAATGGCC
prediction_11_49786985_49787044_-_5p	CTGCGCCACGACGGGAACTCCC
prediction_2_6885250_6885310_+_3p	AGGCAGAAGTCTGGGAAGCCAATC
prediction_15_120842712_120842780_+_3p	GGAGTTCCTGTTGTGGGGCAGCGG
prediction_2_74117797_74117857_-_3p	TGATCCCTGGCTCTTAGTGGGTT
prediction_4_9554192_9554260_-_5p	GTGGCCCTAAAAAGCAAAAA
prediction_3_16736253_16736318_+_5p	CTGAGCCACAATGGGAACTCCTG
prediction_8_104609839_104609902_-_3p	AAAAACTACAGAGGAGTTCTTGTCGTGGCTC
prediction_13_98792877_98792945_-_3p	TAAAGGAGTTATCATTGTGGCTC
prediction_X_104392929_104392992_+_5p	CTGCCCTTGCTCAGTAGGGTAAG
prediction_5_94180236_94180295_-_3p	AATGTGTAGTTCCTGTTGTGGCT
prediction_13_100213995_100214055_-_5p_-2	AGCCATGACGGGAACTCCAATATCAC
prediction_14_74642364_74642424_-_5p	GTGGGTTAAGGATCTGGCACTG
prediction_1_69830707_69830770_-_5p	AGCCACCACAGGAACTCCCTGAA
prediction_12_24482490_24482563_+_5p	CACTGCGCCACGATGGGAACGCCA
prediction_5_70495854_70495923_-_5p	CTGCTGAGCCATGATGGGAACAC
prediction_14_74108455_74108526_-_5p_4;prediction_14_74108461_74108528_-_5p_6	GCCATGACGGGAACTCCAACTTTTT
prediction_13_101923385_101923448_-_5p;prediction_13_101923389_101923448_-_5p	CCACGATGGGAACTCCTCCATAACA
prediction_7_74055795_74055865_+_5p	CCACTGCACCACAACAGGAATT
prediction_1_100385836_100385893_+_3p_-4	TGAACATCTCAGTGGCAGGGGTGGG
prediction_6_122520652_122520717_-_5p	CCACTGAGCAACAATGGGAATTC
prediction_5_24024533_24024591_-_3p	AGCTTGGATTCGATCCCTGGCCT
prediction_6_22502695_22502753_+_5p	AAATAACTAAGACCGGGTGAAGTATGAGCC
prediction_6_62621148_62621214_-_3p	GAATTCCTGTCGTGGTACAGCAGA
prediction_14_118462278_118462337_-_5p	CTACCTACATGCTTTTGATTCCCTA
prediction_3_9468573_9468632_+_5p	CTGCCTTGCCTACTACAACGGA
prediction_13_138885481_138885553_+_5p_-2	CTGCTGAGTCACAACGGGAACTCC
prediction_17_54534512_54534572_-_3p;prediction_17_54534514_54534574_-_3p	GGAGTTCCCCTTGTGGCTCAGCAGG
prediction_9_7243715_7243773_-_5p;prediction_9_7243716_7243776_-_5p	AAGTTTTAAACTGGACGGG
prediction_5_15744260_15744325_+_5p	GAGCCACAACAGGAACTTCCAA
prediction_13_89530240_89530311_+_5p	ACTGAGCAATGACAGAAAAGCC
prediction_14_25704856_25704915_+_3p	AAGATGCATTATTCCGGGAGTTCC
prediction_14_118326581_118326649_-_3p;prediction_14_118411980_118412048_+_3p	AAAAAACACTGAGGGAGTTCC
prediction_X_35230318_35230386_+_5p;prediction_X_35230321_35230383_+_5p	AGCCCACTAAGCCACATAGGAAC
prediction_6_100396732_100396794_+_5p;prediction_6_100396733_100396795_+_5p	GGTTTGATCCCTGGCCTCGAT
prediction_14_74223641_74223709_-_5p_-4;prediction_14_74223646_74223708_-_5p;prediction_14_74283236_74283305_-_5p_-3	GAGCCACAACAGGAACGCCA
prediction_1_91757769_91757829_+_5p	GCACCACAGCAGGAACTCCCTAT
prediction_3_43312207_43312268_-_3p	TAGTGGTCACTCTTGGACCTTGGG
prediction_2_123220328_123220393_-_5p	ACTGAGCCACAATGGGAACTCC
prediction_1_64953740_64953806_+_5p	TGTGTAGGTCACAGACGTGGCTCAGATC
prediction_15_45424241_45424303_-_5p	AACCACTGCGCCACCACGGGAACTCC
prediction_1_93701054_93701120_+_5p;prediction_6_57577173_57577243_+_5p	CACTGCGCCACGATGGGAACTCC
prediction_4_35175498_35175573_-_5p	GCTGAGCCACGACGGGAGCTCCC
prediction_6_82565847_82565915_-_3p	GTTCCAGTTGTGGCTCAGTGGGTT
prediction_3_35095378_35095441_+_3p;prediction_3_35368742_35368805_+_3p	AAAAAGAGAGACTGGGGAGTTCC
prediction_7_80897887_80897954_+_5p	CACTGCACCACCATGGGAACTCC
prediction_7_66651553_66651620_-_5p	GCTACAATGGGAACTCCGATTAATTTTT
prediction_14_74099115_74099184_-_5p	CCACTGAGCCACGAGGGGAAGTCC
prediction_2_105059087_105059157_+_5p;prediction_2_105059090_105059154_+_5p;prediction_2_105059889_105059959_+_5p;prediction_2_105059892_105059956_+_5p	CTGTGCCACGATGGGAACTCC
prediction_3_117032575_117032634_-_5p	GTGCCACGATGGGAACTCCTAT
prediction_8_109002383_109002443_-_3p	GTTCATTTTCAGGGACAGACC
prediction_3_8934027_8934092_+_3p	GGAGTTCCTGTGTGGCTCAGTGGGTT
prediction_6_93665078_93665135_+_3p	GAACCCAACTAGTATCCATGAGG
prediction_1_266006296_266006360_+_3p	ATGGAGTTCCCGTCGTGGCGCAG
prediction_2_115494604_115494673_-_3p	CATTTGGCATGGACCAAA
prediction_8_64120842_64120903_-_5p_-1;prediction_8_64120846_64120907_-_5p_3	CTGTATAGCAAAGGGACCC
prediction_7_105053127_105053199_+_3p	TACCTAGGAGCGGGGAGTTCC
prediction_8_34562385_34562444_+_3p	GGTTTGTTATGCAGCATGATTG
prediction_17_63095930_63095990_-_5p	CCATGGCGGGAACTCCAGATGCATCCAT
prediction_3_53860495_53860556_-_5p	ACTGAGCCACAATGGGAACTCTT
prediction_7_66208782_66208841_-_3p	ATTTACTTTTCTCTTTTTAGGGCC
prediction_10_10978577_10978646_+_5p;prediction_14_22049279_22049352_+_5p;prediction_1_136805425_136805497_+_5p_4;prediction_1_136805429_136805493_+_5p_0;prediction_8_35307724_35307794_-_5p	AACCACTGCACCACGACGGGAACTCC
prediction_10_37492770_37492833_-_5p	CGCCACCACGGGAACTCCAAC
prediction_1_45199813_45199882_-_3p;prediction_1_45199814_45199873_-_3p	GTTTGGTTCAGTTACCCTTGCT
prediction_2_74255200_74255262_+_3p	TAGCTTCGATTGGACCCCTAGCCT
prediction_5_4401223_4401280_+_3p	AGTGCTTGAATTGCTTGTGGGATGG
prediction_3_82798530_82798600_-_5p;prediction_3_82798532_82798602_-_5p	TGTGCCACAACGGGAACTCC
prediction_13_21447221_21447293_-_5p_-5;prediction_15_45992399_45992475_-_5p;prediction_1_187974497_187974559_+_5p;prediction_6_105029688_105029754_+_5p;prediction_6_29188464_29188533_+_5p	CTGCGCCACGACGGGAACTCC
prediction_10_61765139_61765213_-_5p	GCTGAGCCACGACGGGAACTCCC
prediction_6_22502695_22502753_+_3p	CGGGTGAAGTATGAGCCTGGTCTT
prediction_11_3776451_3776512_-_3p	CAGTACTTAGTGGGAGAGCAC
prediction_6_119761655_119761718_+_5p_5	GGAATTCTGGAGATGCCA
prediction_3_94477472_94477543_+_3p	TGAGTTCCTGTTGTGGTGCAGCGG
prediction_1_8796461_8796532_+_3p	TCAGTTCATTGTGGCTCAGCAGG
prediction_18_9350766_9350833_-_5p;prediction_1_284977794_284977864_-_5p	CCACTGCACCACGATGGGAACTCC
prediction_6_82637033_82637086_+_5p	TGGGTTAAGAATCTGACTGAA
prediction_13_60423429_60423503_+_5p;prediction_5_92143451_92143526_+_5p	ACCACTGCACCACAACGGGAACTCC
prediction_2_6897261_6897324_-_5p	GCTCAGCCACACCGGGAACTCC
prediction_7_56020910_56020968_+_5p	AGGCAGAGGAGAGAAGTTGGGAT
prediction_14_51473985_51474046_-_3p_-4	CGCACATGAAGGTTCCCAGGCT
prediction_5_31459211_31459277_-_5p	GAGCCACGATGGGACCTCC
prediction_10_7083118_7083176_+_5p	CTTCTCTCGCGGGCGCAGGCCAT
prediction_8_104609832_104609905_-_5p;prediction_8_104609837_104609900_-_5p;prediction_8_104609839_104609902_-_5p	CTGAGTCACGTCGCGAACTCCACC
prediction_9_82118144_82118209_+_3p	TATGTGTTCTATGTAGGTGGTGC
prediction_1_225594385_225594438_-_3p	TAGCTCCTACTGGACCCCTGACCTGGG
prediction_X_76716753_76716813_-_5p	CACGACAGGAACTCCTGAAAA
prediction_X_61500398_61500454_-_5p	CTGTGCCACTGCGGGAACTCC
prediction_1_246861659_246861716_-_3p	AATGCACTGAGCAAGGCCAGGGAT
prediction_6_76726857_76726924_-_3p	GGTCCCTCGTGGCTCAGTGGGTT
prediction_2_49023394_49023462_+_3p;prediction_2_49023396_49023462_+_3p	TTTTGGTTTTTTAGGGCCACACCTG
prediction_6_47168089_47168159_-_5p	CTCCTCAGCTACAACGGGAGC
prediction_6_120173944_120174005_+_3p	CCCGCATGCGCTGCGTATCCTCGACCCGGGG
prediction_5_17349754_17349814_-_5p	CTGTGTCTGTGACCTACACCACAGC
prediction_14_35484155_35484220_+_5p	ACTGTGCCACGACGGGAACTCCAA
prediction_4_63275555_63275613_-_3p	TCATTCTTGTCAAAGAAGGGTGAGGAG
prediction_1_188619228_188619293_+_5p	GGCCACAATTGGAACTCCAATG
prediction_7_74055795_74055865_+_3p;prediction_7_74055795_74055867_+_3p	AAATTAAAAACTTAAGGAGTGCC
prediction_5_70902720_70902795_+_5p	GAGCCATGACGGGAACTCC
prediction_9_128315695_128315756_-_3p	TTTGGGAGTTTCCCTGGTGGCAC
prediction_3_99384375_99384446_+_3p	CTTCAATCTGACCTGTAGCCTGGG
prediction_8_34188286_34188348_+_3p	GAGCTACAGTGGGAACTCC
prediction_6_41110293_41110361_-_3p	TGGGAGTTCTCGTTGTGGCTCAGCAGG
prediction_9_82118144_82118209_+_3p	ATGTGTTCTATGTAGGTGGTGC
prediction_14_44864865_44864923_+_3p	CATTAAAAAATGTTTCTTGGGGGAGTTCC
prediction_7_52007538_52007603_+_5p	GCGCCACCACGGGAACTCC
prediction_13_101923385_101923448_-_5p;prediction_13_101923389_101923448_-_5p	CACGATGGGAACTCCTCCATAACA
prediction_7_41912865_41912927_-_3p	TGTTTCTTACTGGGGACCTCTCC
prediction_6_122520652_122520717_-_5p	CACTGAGCAACAATGGGAATTC
prediction_8_116722771_116722839_-_5p	ACCACTGTGCCACCACGGGAACTCCA
prediction_7_129910892_129910956_+_3p;prediction_7_130127325_130127389_-_3p	GGTTGCAGGTCCGATCCCTGGCC
prediction_14_92906399_92906459_-_5p	AACCCACGTCCTCATGGATCCTA
prediction_14_74108455_74108526_-_5p_7	TGCGCCATGACGGGAACTCCAACTTTTTAAC
prediction_17_27406548_27406604_-_3p	GCCACAGCCATAGCAATGCAGGATC
prediction_10_1461106_1461164_+_5p	GCGTAGCTGCAGTGCTGCTGTGGC
prediction_6_58115097_58115157_+_3p	GCTGTGGTGTAGGCTGGCAGCAA
prediction_6_55912247_55912317_+_3p	GGAGTTCCCGTCGTGGTGCGGTGGT
prediction_1_95733446_95733501_+_3p	GGCAGTGGGTTAAGGATC
prediction_9_128315695_128315756_-_3p	TTGCTTTGGGAGTTTCCCTGGTGGCAC
prediction_6_66625018_66625094_-_5p	CCTTAGTAGACTGAGGGAGAGAGG
prediction_12_12927873_12927940_+_5p	TGAGCCACGATGGGAACTCC
prediction_13_119803135_119803201_+_5p	GGGATGTAGCTGTGGAGGGCCA
prediction_6_116937926_116937990_-_3p	TGATCTGGGCACACAAGAGATGGGGGAGG
prediction_5_45031847_45031911_+_3p	AGCAATTTTCAGCCACCAGAG
prediction_1_242406078_242406145_-_5p	AGCCACAACAGGAATTCCTCTCA
prediction_15_5404212_5404287_-_5p_-4	CATGACGGGAGTTCCTAAACC
prediction_9_4004042_4004108_+_3p	GCTACACCTCTGATTCAACCCCTAGCCT
prediction_14_74283236_74283305_-_5p_-3	CCGCTGAGCCACAACAGGAACGCCA
prediction_15_100197859_100197931_-_3p;prediction_15_100197861_100197933_-_3p;prediction_15_100197866_100197925_-_3p	AAAAATTCTGGGGAGTTCC
prediction_8_76593438_76593497_+_3p	GTTAGAAACATACCTGTCAGGTGGGAAGG
prediction_12_34544873_34544934_-_5p;prediction_12_34668886_34668947_-_5p	CCACTGAGCCACGATGGGACCTC
prediction_11_8739422_8739489_-_5p	TCCTCTGCACCACGACGGGAACTCC
prediction_3_53860492_53860555_-_5p	CTGAGCCACAATGGGAACTCTTC
prediction_1_82766901_82766969_+_3p_-4	CAGGCTTAGTAGCAGGAATGAGGGGAGGG
prediction_6_22818982_22819040_+_3p	GAACACAAGGCCTCCTGACTCCC
prediction_8_27843808_27843877_-_5p	CACTGAGCCATGACAGGAACTT
prediction_1_87072837_87072900_+_5p;prediction_2_70129837_70129905_+_5p	CTGAGCCATGATGGGAACTCC
prediction_1_187583640_187583700_+_3p	GCCAGCAGGAATGAGGGAGAGAG
prediction_6_28257443_28257508_-_5p	CTGAGCCACGATGGGAACTCCA
prediction_18_19087458_19087528_+_5p	AACCACTGCGCCTCGACGGGAACTCC
prediction_9_63373243_63373304_-_3p	GCTGTGGTGTAGGCCAGGCGGCT
prediction_4_49573115_49573184_-_5p	TGCCTCAACACACCTGCCTGGA
prediction_7_83078911_83078976_+_5p	TGGGTAGGACCAAGGTGCTGGACT
prediction_9_41220955_41221027_-_5p	CGCTGCACCATGATGGGAACTCC
prediction_1_267595589_267595648_-_5p	CTGAGCCACAACGGGAACTCCTA
prediction_1_69830707_69830770_-_5p	GCCACCACAGGAACTCCCTGAA
prediction_2_78442574_78442645_-_5p	ACTGTGCCACGGTGGGAACTCC
prediction_5_70495854_70495923_-_5p	TGCTGAGCCATGATGGGAACAC
prediction_7_17801007_17801070_-_3p;prediction_7_17801009_17801072_-_3p	ATAATACAGATGCTGGGTCTCC
prediction_14_22673716_22673777_+_3p	CTAACCACTGAGCCACAACGGGAACTCC
prediction_9_7042621_7042681_-_3p	CTTTATGGAGTTCCCATTGCAGCTC
prediction_X_97695569_97695639_-_5p;prediction_X_97695571_97695641_-_5p	CTGCTGCACCACCACAGGAACTCC
prediction_10_10978580_10978645_+_5p;prediction_7_93186234_93186301_+_5p;prediction_8_35307731_35307787_-_5p	CACTGCACCACGACGGGAACTCC
prediction_4_122479286_122479354_-_5p	GAGCCACAACGGGAACTCC
prediction_5_64913760_64913825_-_3p	GGGGCGTTTGTCTGTATCAGGGAAGC
prediction_3_117032570_117032635_+_5p	CGCCACGATGGGAACTCCTTC
prediction_13_60423431_60423501_-_5p;prediction_2_18185335_18185400_+_5p;prediction_6_57461485_57461557_-_5p	ACTGAGCCATGACGGGAACTCC
prediction_5_20586016_20586081_-_5p;prediction_5_20586017_20586080_-_5p	CTCTGAGCCACGACGGAAACTCC
prediction_5_4401223_4401280_+_3p	TTTAGTGCTTGAATTGCTTGTGGGATGG
prediction_15_14393606_14393670_-_3p;prediction_15_14393608_14393672_-_3p	AAAAACATTCAAGAGGGAGTTCC
prediction_14_32866526_32866594_-_5p;prediction_3_92924250_92924314_+_5p	CTGAGCCATGACGGGAACTCC
prediction_5_47634415_47634485_-_5p	TCGCTGCGCCACAATGGGAACTCC
prediction_10_62946855_62946919_+_5p	GCGCAGCCTTGGGAGAAGCC
prediction_16_65588757_65588822_+_5p	CGCTGAGCCACAACTCAAACTCCAAGCC
prediction_18_19087455_19087531_+_5p;prediction_18_19087458_19087528_+_5p	CCACTGCGCCTCGACGGGAACTCC
prediction_11_66560616_66560672_-_3p	GCCAAATAGCTTTGGACAGGACCAAA
prediction_14_32910229_32910299_+_5p	CATGACGGGAACTCCAAAAGTTGCAC
prediction_4_69095321_69095391_-_5p;prediction_6_867574_867647_+_5p	CCGCTGCGCCATGACGGGAACTCC
prediction_7_66651553_66651620_-_5p	CTACAATGGGAACTCCGATTAATTTTT
prediction_5_64913760_64913825_-_3p	GGGCGTTTGTCTGTATCAGGGAAGC
prediction_7_127132499_127132568_-_3p	ATCAAGGACCTTTTGGCGTGGGC
prediction_9_35584176_35584239_-_3p	TTATGAAAGTTCCCATTGTGGCTC
prediction_9_44577273_44577333_+_3p	CTGATTGGTATCCACGAGGATGGGGG
prediction_8_117825592_117825652_-_5p	AGTGACCTCATCTTTCTCATGCGGGGG
prediction_1_32826078_32826140_-_3p	TCCATCTCTTTGCTTCCTGCCC
prediction_1_264426865_264426927_-_3p	GGATGCAGAGATGAGTACACATGGCCGGGGC
prediction_6_4662927_4662996_+_3p	TTGTTGGAGCTCCCTGGTGGCTCAGCAGG
prediction_18_47440864_47440937_+_3p;prediction_5_49347852_49347925_-_3p	GGAGTTCCTGTTGTGGCTCAGTGGGTT
prediction_7_56058171_56058236_-_5p	AACCGCTGAGCCACGATGGGAAC
prediction_4_117964212_117964278_+_3p	ATTCAGGGATGGACTGAGG
prediction_3_53860493_53860554_-_5p	TGAGCCACAATGGGAACTCTTCA
prediction_1_9257824_9257888_-_5p	AGCCACCACGGGAACTCCTAAGT
prediction_18_8420144_8420218_-_3p	TTTTTTTTTTTTTGTCTTTT
prediction_8_104758591_104758648_-_3p	AGAATTGGAGTTCCCGTCGTGGC
prediction_5_14165691_14165761_-_3p	GGAGTTCCCGTCGTGGCGGCAGTGG
prediction_18_51732532_51732595_+_3p	GGTGCCCTGCTGGTTGCCTCTGGAATGCC
prediction_14_35484158_35484217_-_5p;prediction_3_3466163_3466238_-_5p;prediction_3_3603941_3604016_+_5p	CACTGAGCCACGATGGGAACTCC
prediction_13_104483151_104483208_-_5p	AGCCACCACGGGAACTCCTCAAT
prediction_8_97470302_97470367_+_5p	CGCTGAGCCATGACGGGAACCCCA
prediction_14_50823024_50823089_+_3p	TCAGCTCTGATAGGACTCCTAGCCTGGG
prediction_14_115875435_115875495_+_5p	CCACCATGGGAACTCCAAAAA
prediction_10_32424164_32424229_+_3p	CTAGCCTGGGAACCTCCATATGC
prediction_6_55912250_55912316_+_3p	GGAGTTCCCGTCGTGGTGCGGTGG
prediction_7_24491625_24491703_+_3p	GGAGTTCCCGTTGTAGCTCGGTGG
prediction_9_128315695_128315756_-_3p	GCTTTGGGAGTTTCCCTGGTGGCAC
prediction_13_68547660_68547726_+_5p_1	GCCTACACCACAGCCTCAGAGACGCC
prediction_3_18071381_18071449_-_5p	CAACAGGAACCCCCAAGTCATAGG
prediction_6_31783506_31783570_-_5p	ACCACTGCACCACGACGGGAACTCCA
prediction_9_102053728_102053802_+_3p;prediction_9_102201317_102201391_+_3p	GGAGTTCCCGTCATGGCTCAG
prediction_2_74255200_74255262_+_3p	AGCTTCGATTGGACCCCTAGCCT
prediction_6_72818515_72818583_-_5p	TTCCACTGTGCCACGACGGGAACTCCA
prediction_17_12908247_12908324_+_3p;prediction_17_12908250_12908319_+_3p;prediction_17_14131600_14131677_-_3p;prediction_17_14131602_14131679_-_3p;prediction_17_14131607_14131674_-_3p	ATAAAAAGGGAAGAAGGAGGGGAGTTCC
prediction_17_12008821_12008885_-_5p;prediction_2_45132768_45132829_+_5p;prediction_2_45132768_45132830_+_5p;prediction_4_64245379_64245443_-_5p;prediction_7_105005739_105005804_-_5p;prediction_8_38317938_38317999_+_5p;prediction_X_15459201_15459275_+_5p	CGTTAACCACTGCGCCACGACGGGAACTCC
prediction_16_72466390_72466457_+_5p	CACTGAGCCACGGTGGGAACTCC
prediction_3_6920405_6920472_+_3p;prediction_3_6920407_6920472_+_3p	TTCTTGGAGTTTCCTTCGTGGCT
prediction_13_104082811_104082865_-_5p	GCTCAAGGTGGTTGAAGGAGCCA
prediction_11_48896793_48896854_-_5p	CGACGGGAACTCCAAACTCTA
prediction_13_121422750_121422826_-_5p_6;prediction_13_121422758_121422817_-_5p_-3	CTGCGTCACAACGGGAACTCCA
prediction_1_5548381_5548444_-_5p	GGAGACCACAGCCACTGGCTGGCACCACC
prediction_5_56966476_56966540_+_5p	ACCCACTGAGCCACAACAGGAAC
prediction_1_165028452_165028513_-_3p	CTTATCCTTTAGTTAAGAGGAGGAGC
prediction_12_21412468_21412538_+_5p	TTATTTCCCAAACAGCAGCC
prediction_18_43752156_43752226_-_5p;prediction_18_43752163_43752223_-_5p	GCCACAATGGGAACTCCACCA
prediction_5_5766452_5766520_+_5p	CTGAGCCATCAGGGAATTCC
prediction_6_22818982_22819040_+_3p	TGAACACAAGGCCTCCTGACTCCC
prediction_13_145000878_145000938_-_3p	ACCAAGGGAGTTCCCGTCAT
prediction_3_53860493_53860554_-_5p	GAGCCACAATGGGAACTCTTCA
prediction_3_35095378_35095441_+_3p;prediction_3_35368742_35368805_+_3p	AAGATGAAAAAGAGAGACTGGGGAGTTCC
prediction_3_53860495_53860556_-_5p	CTGAGCCACAATGGGAACTCTT
prediction_6_57577173_57577243_+_5p	TGCGCCACGATGGGAACTCC
prediction_3_82798530_82798600_-_5p;prediction_3_82798532_82798602_-_5p	GCTGTGCCACAACGGGAACTCC
prediction_2_76634212_76634269_-_5p	GATCCTTTGCCTTTCTGGGACTCGCCA
prediction_18_6969302_6969364_-_5p	AGCCAGGACGGGAACTCCCAATTATA
prediction_9_41220956_41221028_+_5p	GCGCCACGACGGGAACTCC
prediction_14_115875435_115875495_+_5p	CACCATGGGAACTCCAAAAA
prediction_1_267595589_267595648_-_5p	GAGCCACAACGGGAACTCCTA
prediction_14_74108455_74108526_-_5p_4;prediction_14_74108461_74108528_-_5p_6	CATGACGGGAACTCCAACTTTTT
prediction_2_106350061_106350119_+_5p	CCATGATGCTAGAGTCTTTCTTTGGGGGAGC
prediction_7_37733852_37733913_-_5p	ATTCAATCCCTAGCCTGGGAACT
prediction_14_74196070_74196143_-_5p_5	GGTGTGGCCCTAGAAAAGCAAGGAGACA
prediction_2_6897254_6897327_-_5p;prediction_2_6897256_6897329_-_5p;prediction_2_6897258_6897327_-_5p	TTCCGCTCAGCCACACCGGGAACTCC
prediction_1_50360147_50360209_+_5p	ACCCACTGAGACACAATGGGAAT
prediction_3_7191420_7191478_-_5p;prediction_3_7432171_7432229_-_5p	GACCTGATGCTCAGAGGAAGCC
prediction_6_47168088_47168158_+_3p	AAAATAAGAGGAGGGAGCT
prediction_14_92906394_92906464_-_3p;prediction_14_92906399_92906459_-_3p	GAGCCACAGCAGGATCCTTG
prediction_7_52007538_52007603_+_5p	CGCCACCACGGGAACTCC
prediction_4_21445610_21445679_-_5p	AACATATTTTGGCATGGACAAAA
prediction_2_6897256_6897329_-_5p;prediction_2_6897261_6897324_-_5p	CCGCTCAGCCACACCGGGAACTCC
prediction_14_93887691_93887761_+_5p;prediction_15_124077856_124077932_+_5p;prediction_15_124188539_124188615_-_5p;prediction_15_45679746_45679809_-_5p;prediction_17_12008819_12008883_-_5p;prediction_17_35701572_35701645_+_5p;prediction_18_10000358_10000429_+_5p;prediction_2_133711858_133711931_-_5p;prediction_3_13796506_13796580_+_5p;prediction_3_50557350_50557416_-_5p;prediction_3_50557352_5055…	AACCACTGCGCCACGACGGGAACTCC
prediction_6_24573357_24573422_-_3p	AGCACCCCAAAGAGCCAAT
prediction_1_47556758_47556825_+_3p	ACCCAACCACAATCCCATCACCAGGC
prediction_15_8402472_8402541_-_5p;prediction_15_8402474_8402543_-_5p;prediction_15_8402476_8402545_-_5p	GAGCCACAATGGGAACTCTC
prediction_11_11522231_11522288_+_3p	CAAAGAGGAACCAATTCTTCAAAGGTG
prediction_2_90416882_90416945_+_5p;prediction_7_80897884_80897957_-_5p	TGCCACGACGGGAACTCC
prediction_15_111009634_111009690_-_5p	GAGTCAGTGGTCCATAGTGGA
prediction_8_107374691_107374757_-_3p	ATCAAGAGTTCCCGTCGTGGCGC
prediction_6_22502695_22502753_+_3p	GGGTGAAGTATGAGCCTGGTCTT
prediction_2_63454832_63454895_+_5p	CAGCTGCTCTTCACCCTGTCCCTGCC
prediction_1_146333652_146333723_-_5p	CTGTGCCTGTGGCGTAGGCCAGCAGCT
prediction_14_63052265_63052339_-_5p	AACCACTGAGTCATGAAGGGAAC
prediction_6_76723583_76723659_+_5p	AAAGGACTAGATGCCCAACCAGAGA
prediction_7_66651551_66651618_-_5p	TACAATGGGAACTCCGATTAATTTTT
prediction_13_67897811_67897866_-_3p	AGGAGTTTGGGTGTCTGCC
prediction_12_51757552_51757626_+_5p;prediction_15_73046967_73047039_-_5p;prediction_1_76358043_76358113_+_5p;prediction_7_104202020_104202090_-_5p;prediction_7_104418347_104418417_+_5p	AACCACTGCGCCATGACGGGAACTCC
prediction_12_34544867_34544940_+_5p	TAACCACTGCACCACGACGGGAAAAC
prediction_3_12550610_12550675_-_3p	AGAGTTCCCGTCGTGGCGCAGTG
prediction_10_61765139_61765213_-_5p	CTGAGCCACGACGGGAACTCCC
prediction_14_94188229_94188307_-_5p	ACCACTGAGCCATTATGGGAACT
prediction_5_14165694_14165760_+_5p	ACTGCCGCCACGACGGGAACTCC
prediction_1_191689912_191689974_+_3p	AGCTCCGATTCGACCCCTAGCCT
prediction_9_10346721_10346793_+_5p	ACTGCGCCACGACAGGAACTCC
prediction_4_75504899_75504969_-_5p	CTGAGCCACGACGGGAACTTCTGTAAGCC
prediction_17_27406548_27406604_-_5p	AGGCTAGGGGTCAAATTGGAGCT
prediction_9_35584171_35584244_-_5p	GCCACTGCGCCACAACGGGAACTCC
prediction_8_29373598_29373658_-_3p	CTCTTAACCTCTTCAACAGGGAGG
prediction_13_60423431_60423501_-_5p;prediction_2_18185335_18185400_+_5p;prediction_6_57461485_57461557_-_5p	CACTGAGCCATGACGGGAACTCC
prediction_7_80548894_80548957_-_3p	CGGCCAGGAAGACAGGCATGGGC
prediction_1_270536219_270536281_-_3p	AAAAGTGTTCAGCATGAGGGGCTGGGGGG
prediction_2_63153815_63153886_-_3p	GTTCGAATTGTGGCTCAGTGGGT
prediction_6_116276_116346_+_3p	AAACAACACAAACTGGGAGTTACC
prediction_12_34544867_34544940_+_5p;prediction_12_34668880_34668953_+_5p	ACCACTGCACCACGACGGGAAAAC
prediction_14_74223641_74223709_-_5p_-5;prediction_14_74283236_74283305_-_5p_-4	GAGCCACAACAGGAACGCC
prediction_14_141839463_141839528_-_3p	ACTTTAAAAAATTCAGGCAGGGGGAGTTCC
prediction_18_53313483_53313543_+_5p	CAGCTGCCGGCCTACACCACAGCC
prediction_2_127228089_127228152_-_5p	CCGCTGAGCCACGACGGGAACTCC
prediction_2_104945625_104945696_+_3p	GATGAGGATGCAGGTTTGATCCCT
prediction_1_136805434_136805488_+_5p_-5	CTGCACCACGACGGGAACTCC
prediction_10_61765141_61765215_-_5p	CTGCTGAGCCACGACGGGAACTCC
prediction_2_91004831_91004886_-_3p	GAATGAAGTTTCCCTTTCTTTAATTCATA
prediction_7_91732076_91732132_+_5p	TGAACAAGGCCAGGGACCAAACT
prediction_11_51838892_51838953_+_5p	CAGCTCCTGTCGTTCTACCAGCCC
prediction_15_53410691_53410756_-_5p;prediction_15_53410693_53410758_-_5p	AACTGAGCCACAACAGGAACGCC
prediction_6_56820715_56820783_+_5p	CCATATGCCGCAAGTGCAACCC
prediction_1_100385836_100385893_+_3p_-4	ACATCTCAGTGGCAGGGGTGGG
prediction_13_100293036_100293098_-_5p_2	GAGCCATGACGGGAACTCCAATATCACTGC
prediction_6_56820715_56820783_+_5p	TCCATATGCCGCAAGTGCAACCC
prediction_7_37733852_37733913_-_5p	GATTCAATCCCTAGCCTGGGAACT
prediction_14_116064495_116064567_+_5p	TTTGTTCCCACTGCGCCACGAGGGGAACTCC
prediction_3_104240453_104240519_-_5p	CACTGCACCACGATGGGAACTCC
prediction_1_165028452_165028513_-_3p	TTATCCTTTAGTTAAGAGGAGGAGC
prediction_3_78047342_78047394_-_3p_-5	CTGATCTGGTGTTGCTGTGGCTG
prediction_15_99648157_99648215_+_5p	CACTGAGCCACGACGAGAACGCC
prediction_15_62759434_62759489_-_5p	AATATTCACCTGAAGCAACC
prediction_17_12908247_12908324_+_3p;prediction_17_12908250_12908319_+_3p;prediction_17_14131600_14131677_-_3p;prediction_17_14131602_14131679_-_3p;prediction_17_14131607_14131674_-_3p	GTTATAAAAAGGGAAGAAGGAGGGGAGTTCC
prediction_7_10120542_10120603_-_3p	GTTCTTGTAATGGCTCAGTGGTT
prediction_15_77775900_77775971_+_5p;prediction_15_77961173_77961244_+_5p	TATGACGGGAACTCCAAATAGTGACT
prediction_14_59435670_59435729_-_3p	CTGGCCTTGCTCAGTGGGTTAA
prediction_12_34126013_34126084_-_5p;prediction_14_10005401_10005466_+_5p;prediction_15_56124411_56124485_+_5p	CTGAGCCACAACGGGAACTCC
prediction_3_78047342_78047394_-_3p_-4	CTGATCTGGTGTTGCTGTGGCT
prediction_18_7775574_7775649_-_5p;prediction_4_86748346_86748418_-_5p	AACCACTGAGCCACAACGGGAACTCC
prediction_4_75504899_75504969_-_5p	ACTGAGCCACGACGGGAACTTCTGTAAGCC
prediction_1_282328075_282328150_+_5p	CTGCTGTGCCACGACAGGAAT
prediction_10_22092437_22092504_-_5p_5	TATTGAAAGAGGGAAAGCCCAATTCATATTATT
prediction_4_96747055_96747119_-_3p	CCCTCTGTGATTTGGTGCCAGG
prediction_7_66651551_66651618_-_5p;prediction_7_66764852_66764919_+_5p	ACAATGGGAACTCCGATTAATTTTT
prediction_13_114404551_114404618_+_5p_-2	CTGCTGTGCCACAATGGGAACGCC
prediction_11_15485581_15485655_-_3p;prediction_11_15568245_15568319_-_3p	AAAAATACTTTAAAGTAGGGAGTTCC
prediction_X_93093196_93093257_-_3p	CTAGGAGTTCCCGTCGTGGCGCAGT
prediction_2_91629223_91629278_+_3p	CGCCTTCCTAAGCCTTAGGAGGGGGG
prediction_3_113574143_113574212_-_5p	ACGACGGGAACTCCTGATTTTC
prediction_8_74332538_74332601_+_5p	GCCACGACGGGAACTCCAA
prediction_8_42313216_42313270_+_5p	TATTTCCTTTGTGGGAGAAACC
prediction_7_74055795_74055865_+_5p	TCCACTGCACCACAACAGGAATT
prediction_13_85697061_85697122_+_5p	GCTGTGGTGTAGGTCTTAGAT
prediction_14_25704856_25704915_+_3p	AGATGCATTATTCCGGGAGTTCC
prediction_3_69853301_69853358_-_5p	CTGATTGCAGGAGACTCATGAAGTTGGTGCC
prediction_13_138885481_138885553_+_5p_-1	ACTGCTGAGTCACAACGGGAACTCCA
prediction_6_19931648_19931715_-_3p	AGGAGTTCTCTTCGTGGCTCAGC
prediction_11_51838892_51838953_+_5p	GCTCCTGTCGTTCTACCAGCCC
prediction_2_127541820_127541874_+_5p	TGCTGAGCCATGACGGGAACTCC
prediction_7_127132499_127132568_-_3p	AGGACCTTTTGGCGTGGGC
prediction_14_116064500_116064562_+_5p	CCCACTGCGCCACGAGGGGAACTCC
prediction_7_74055795_74055865_+_5p	TTCCACTGCACCACAACAGGAATT
prediction_13_104082811_104082865_-_3p	AGGAGCCACCTTGAACAAGTC
prediction_2_37319061_37319125_-_5p	CATGACGGGAACTCCAAGGTTTTACT
prediction_2_51459801_51459868_+_3p	GTTGTTCTAAATTTTTCTTTTCTTTTCTT
prediction_5_15744260_15744325_+_5p	TGAGCCACAACAGGAACTTCCAA
prediction_2_127541820_127541874_+_5p	CTGCTGAGCCATGACGGGAACTCC
prediction_1_32826078_32826140_-_3p	CTCCATCTCTTTGCTTCCTGCCC
prediction_7_3124652_3124709_+_3p	GGAGGGAGGAAAACAGGTGCA
prediction_7_74474082_74474155_+_3p	TGAGCCACGATGGGAACTCCTGT
prediction_7_105005742_105005801_-_3p	TTTTGAGGAGTTCCCATTGTGGTGGGGCGG
prediction_5_24024533_24024591_-_3p	CAGCTTGGATTCGATCCCTGGCCT
prediction_1_60041454_60041518_+_5p	GCCACGACGGGAACTCCGTAATC
prediction_1_95087325_95087384_-_5p	CTGGCCTCGCTCACTGGGTTAA
prediction_1_247695261_247695328_-_5p	ATTGCACCACCACAGGAACTCCA
prediction_2_45368971_45369032_-_5p	TGAGCCATGACAGGAACTCTC
prediction_5_47634415_47634485_-_5p	CGCTGCGCCACAATGGGAACTCC
prediction_1_5548377_5548440_-_5p	CACAGCCACTGGCTGGCACCACC
prediction_4_79892330_79892395_+_5p	TAATGAATTGGCCCAAACAGACCTTCTC
prediction_2_120392163_120392222_-_3p	GGAACCTCCAGAAATGCCCAGGGAACC
prediction_1_100385836_100385893_+_3p_-5	TGAACATCTCAGTGGCAGGGGTGGGA
prediction_1_100385836_100385893_+_3p_-5	ACATCTCAGTGGCAGGGGTGGGA
prediction_3_43312207_43312268_-_3p	AGTGGTCACTCTTGGACCTTGGG
prediction_10_22092437_22092504_-_5p_3	TATTGAAAGAGGGAAAGCCCAATTCATATTA
prediction_1_225594563_225594623_-_5p	GACAGGAAGTCCAAGAAAGC
prediction_4_41959957_41960029_+_5p	CAGTGCATTATATTCTGTAGGTGTGGCAG
prediction_14_20082091_20082160_-_3p	CTGTTACTGCAGCTCACGGCAACAC
prediction_14_65766924_65766981_-_5p	GCCACAACGGGAACTCCAATTTT
prediction_5_56966474_56966540_+_3p;prediction_5_56966476_56966540_+_3p	GGAGTTACTGTTGTGGCTCAGGGGG
prediction_3_40990747_40990811_-_3p;prediction_3_41035254_41035320_+_3p	CCCTCCTACCTCTTGCTGTGGCCTCC
prediction_1_183180599_183180669_-_5p;prediction_1_183180601_183180671_-_5p;prediction_1_183180604_183180668_-_5p	TGCGCCACAACGGGAACTCC
prediction_13_124857196_124857261_-_5p	GGTGTTGCTGTGAGCTGTGGTTT
prediction_5_20586016_20586081_-_5p;prediction_5_20586017_20586080_-_5p	CCTCTGAGCCACGACGGAAACTCC
prediction_15_49169424_49169495_-_5p_15	TGGCTGAACTGTATGCGATGGGAGGGC
prediction_X_121322517_121322575_+_3p	GCTCAGGGAAGACAGGTCAGAGTAGGGTGCC
prediction_17_43412112_43412175_-_5p	GTGGACTTGGCTTTGCTCTG
prediction_4_53073009_53073074_-_3p	CATATTATTCTATAAGTTTTTTGTTTGTTTT
prediction_1_82766901_82766969_+_3p_-5	CCCAGGCTTAGTAGCAGGAATGAGGGGAGGGG
prediction_3_8934027_8934092_+_3p	GGGAGTTCCTGTGTGGCTCAGTGGGTT
prediction_1_230202271_230202332_-_3p	TTAATATCATGTAGCAGAGCTGGAA
prediction_1_9257824_9257888_-_3p	AAAAATGACTTTGAGGGGAGTTCC
prediction_7_119600761_119600823_+_3p	TAGAGAGGAGTTCCTGTCGTGGCT
prediction_14_50823024_50823089_+_3p	CAGCTCTGATAGGACTCCTAGCCTGGG
prediction_9_22221344_22221405_-_5p;prediction_9_22342004_22342065_+_5p	GGGAGATCCCTGGGCAAAAAGCC
prediction_1_45199812_45199871_-_3p;prediction_1_45199813_45199882_-_3p	TTGGTTCAGTTACCCTTGCT
prediction_7_74474082_74474155_+_3p	AGCCACGATGGGAACTCCTGT
prediction_17_60928797_60928857_-_5p	CTCTGGCTGAGGATCGCC
prediction_8_107374691_107374757_-_3p	TCAAGAGTTCCCGTCGTGGCGC
prediction_4_92547600_92547660_-_3p	TGAGCTGTGGTATAGGTCACAGA
prediction_14_74196070_74196143_-_5p_5	CCCGGGTGTGGCCCTAGAAAAGCAAGGAGACA
prediction_14_61690864_61690920_+_3p	CAGGTTTGATCCCTGGCCT
prediction_7_103260959_103261019_+_3p	CTTTTTAGGGCTACACCCACGGC
prediction_7_119600761_119600823_+_3p	TTTAGAGAGGAGTTCCTGTCGTGGCT
prediction_8_27843808_27843877_-_3p;prediction_8_27843809_27843880_-_3p	GGGTTCTCACTATGGCTCAGCAGG
prediction_11_66560616_66560672_-_3p	TGCCAAATAGCTTTGGACAGGACCAAA
prediction_4_122479288_122479354_+_5p	CTGAGCCACGACAGGAACTCCT
prediction_7_49629581_49629652_+_5p	ACTGAGCCACAACGGGAACTCC
prediction_15_119119064_119119124_-_5p	TGAGAACTATGGGGAGAGCC
prediction_9_37494321_37494385_-_3p	CTCCACAGAGCAAGGAAACTCTGATGG
prediction_4_48988749_48988807_-_5p	ACCACTGCGCCACGACGGGAACTCC
prediction_14_44864855_44864933_+_3p	AAAAAATGTTTCTTGGGGGAGTTCC
prediction_15_56124411_56124485_+_5p	GCTGAGCCACAACGGGAACTCC
prediction_18_7417127_7417193_-_5p	TAACCTGAGACCCAACAGGAAATCC
prediction_13_60423432_60423502_+_5p	CACTGCACCACAACGGGAACTCC
prediction_10_14492058_14492130_+_5p	TGAGCCATGACGGGAACTCCA
prediction_14_88853182_88853255_+_5p_-4;prediction_14_88964154_88964227_+_5p_-4	TTGAGCCACGACGGGAACTCCA
prediction_14_74283239_74283302_-_5p	GAGCCACAACAGGAACGCCAG
prediction_1_243997243_243997312_+_5p	CTTGTCTTCGCTTTGTCACTGT
prediction_13_116731316_116731380_-_5p;prediction_14_112346226_112346296_+_5p;prediction_14_93887694_93887760_+_5p;prediction_15_45992399_45992475_-_5p;prediction_18_47826973_47827040_+_5p;prediction_1_109231798_109231861_+_5p;prediction_1_109857723_109857787_+_5p;prediction_3_94477472_94477543_+_5p;prediction_4_98498304_98498376_+_5p;prediction_4_98498304_98498378_+_5p;prediction_6_29188464_2918…	ACTGCGCCACGACGGGAACTCC
prediction_3_99384375_99384446_+_5p	TCAGATCTGGCATTGCTATGGCTGTG
prediction_11_39393310_39393372_-_5p	GGCGGGATAGACTGGATTAATT
prediction_15_102137942_102138020_-_5p	CTGAGCCACAACGGGAACACC
prediction_11_77595699_77595763_-_3p	TCACAGCAGCCCTCACAACAC
prediction_13_138885481_138885553_+_5p_-2	TACTGCTGAGTCACAACGGGAACTCC
prediction_11_39393311_39393373_+_5p	GGGATAGACTGGAGGATGG
prediction_9_7243709_7243779_-_5p;prediction_9_7243712_7243780_-_5p	CTCCGAGATTGAAGTTTTAAACTGGACGGG
prediction_5_94180236_94180295_-_3p	GAATGTGTAGTTCCTGTTGTGGCT
prediction_2_63592179_63592232_+_3p	GTAGGTCGCAGACGTGGCTCGGATC
prediction_13_104083430_104083490_+_3p	AAACAATAGGAGGGAGAC
prediction_4_135179770_135179837_+_5p_-2	CCGCTGCGCCACGACGGGAACTCC
prediction_18_15370023_15370086_-_5p_2	TCTAGGAGAAGGAGACAGAAGAGACC
prediction_X_92143724_92143784_-_5p	AGCCATGATGGGAACTCTGCA
prediction_4_98498310_98498372_+_5p	GCCACGACGGGAACTCCTAGATT
prediction_6_93665078_93665135_+_3p	TGAACCCAACTAGTATCCATGAGG
prediction_1_69830707_69830770_-_3p	AAATTAGGAGTTCCCGTCGTGGC
prediction_15_49169424_49169495_-_5p_16	CATGGCTGAACTGTATGCGATGGGAGGGCA
prediction_14_118326581_118326649_-_3p;prediction_14_118411980_118412048_+_3p	ATTTTAAAAAACACTGAGGGAGTTCC
prediction_6_38746993_38747056_+_5p;prediction_6_38856812_38856875_+_5p	ACTTAAGGTGTCATGGGGTGCTC
prediction_18_12026446_12026500_-_3p	TGCCACAGTAATGCAGGATCCGAGCC
prediction_11_48896793_48896854_-_5p	GACGGGAACTCCAAACTCTA
prediction_11_39393311_39393373_+_3p	TTAATCCAGTCTATCCCGCCC
prediction_7_36940775_36940840_-_5p	CCACTGCGCCACGATGGGAACTCC
prediction_18_12026446_12026500_-_3p	CACAGTAATGCAGGATCCGAGCC
prediction_2_4607438_4607507_-_5p	ACCAGGGAACTCCTATTTCATTT
prediction_2_68952152_68952215_+_5p	GAAGCTCTGATTAGATCCCTAGCCTGG
prediction_15_99648151_99648221_+_5p;prediction_15_99648154_99648216_+_5p	ACCACTGAGCCACGACGAGAACGCC
prediction_15_73046970_73047036_-_5p	ACCACTGCGCCATGACGGGAACTCC
prediction_5_14165694_14165760_+_5p	CTGCCGCCACGACGGGAACTCC
prediction_14_35484158_35484217_-_5p;prediction_3_104392561_104392629_+_5p	ACTGAGCCACGATGGGAACTCC
prediction_12_19382241_19382308_-_3p;prediction_12_19382244_19382306_-_3p	GTGGAATGATAAGAAATCTTTTAAGGGGCG
prediction_2_37319059_37319127_-_3p	TATAATGGAGTTCCTGTCATGGCT
prediction_8_26929228_26929300_-_5p;prediction_8_26929230_26929302_-_5p	ACCGCTGAGCCACGATGGGAGC
prediction_14_109056880_109056950_-_5p	ACCACTGCGTCACGACGGGAACTCC
prediction_6_43017882_43017950_+_5p	CTGCTGTGCCACAACGGGAACTCC
prediction_4_72352574_72352642_+_5p	TGCACAGCATCAGAAACCATGCCAG
prediction_1_87072837_87072900_+_5p;prediction_2_70129837_70129905_+_5p	ACTGAGCCATGATGGGAACTCC
prediction_5_3472467_3472536_-_3p	TTTTCCATATCTGAGGAGTGCC
prediction_5_79878316_79878380_+_5p	CCACATGGGATCTCCTAAAAA
prediction_5_29429047_29429114_+_5p	ACTGCGTCACTACGGGAACTCC
prediction_8_107374693_107374759_-_3p	ATATCAAGAGTTCCCGTCGTGGC
prediction_8_117825592_117825652_-_5p	GTGACCTCATCTTTCTCATGCGGGGG
prediction_4_64245379_64245443_-_3p	GGAGTTCCCATCATGGCACAGT
prediction_4_15864993_15865053_-_5p	GGATTCAGTGTTGCTGCAGGCTG
prediction_X_27888528_27888601_-_5p;prediction_X_27888533_27888600_-_5p	AACCACTGTGCCACAACGGGAACTCC
prediction_15_49169424_49169495_-_5p_16	TGGCTGAACTGTATGCGATGGGAGGGCA
prediction_8_54040131_54040199_+_5p	CGCTGTGCCACAATGGGAACGCC
prediction_1_170436697_170436759_-_5p	CACTTCTGCCTGGGGGCTTCACAGAGGC
prediction_2_63700909_63700976_-_3p	TGGTTTTGGCTTCCATCCCTGGCCT
prediction_17_47170291_47170358_+_5p;prediction_17_53580253_53580330_-_5p	ACCACTGAGCCACGACGGGAACTCC
prediction_7_36940775_36940840_-_5p	ACTGCGCCACGATGGGAACTCC
prediction_12_50934352_50934423_+_5p	TGCTGAGCCCCAATGGGAACGCC
prediction_5_31459211_31459277_-_3p	GGAGTTCCCGTCGTGGCGCGGTGG
prediction_12_5243142_5243207_+_3p	CAATGCTGATTCGACCCCTAGCCT
prediction_15_73046970_73047036_-_5p;prediction_15_99648154_99648216_-_5p;prediction_1_76358043_76358113_+_5p;prediction_7_16149596_16149664_-_5p	CCACTGCGCCATGACGGGAACTCC
prediction_10_1347056_1347119_+_3p	GCCCCGAGGCGACGAGTAGAATGGCC
prediction_14_99928815_99928881_-_3p	TCCCATGTTGTTGTGGCTGTGGTG
prediction_8_27843808_27843877_-_3p;prediction_8_27843809_27843880_-_3p	GGTTCTCACTATGGCTCAGCAGG
prediction_1_77625034_77625109_+_5p	AACCACTGAGCCATGATGGGAAT
prediction_3_65092217_65092277_-_5p	GCATTGCTGTGAGCTGTGGTGT
prediction_1_8796461_8796532_+_3p	CAGTTCATTGTGGCTCAGCAGG
prediction_15_56124411_56124485_+_5p	TGCTGAGCCACAACGGGAACTCC
prediction_15_102137942_102138020_-_5p	CTCTGAGCCACAACGGGAACACC
prediction_4_49573116_49573183_-_5p	TGCCTCAACACACCTGCCTGGAT
prediction_3_66047358_66047435_-_5p	GCTGAGCCATAACGGGAGCTCCA
prediction_6_62621148_62621214_-_3p	AATTCCTGTCGTGGTACAGCAGA
prediction_2_9860928_9860997_+_5p	AGCCACAAAGGGAACTCACGGAT
prediction_13_21447221_21447293_-_5p_-4;prediction_1_163939720_163939787_+_5p	CTGCGCCACGACGGGAACTCCA
prediction_15_99648157_99648215_+_5p	ACTGAGCCACGACGAGAACGCC
prediction_13_114404551_114404618_+_5p_-1	CTGCTGTGCCACAATGGGAACGCCA
prediction_3_113859688_113859753_+_5p	CTGCTCCATGGTGGGAACTCC
prediction_11_79375634_79375705_-_5p	TCGTTAACCACTGCGCCACGACGGGAGCTCC
prediction_1_228235098_228235159_+_5p	CCTGCCATCTCCATCTTGAGTT
prediction_12_5243142_5243207_+_3p	AATGCTGATTCGACCCCTAGCCT
prediction_3_99384375_99384446_+_3p	CCTTCAATCTGACCTGTAGCCTGGG
prediction_15_68801727_68801793_-_5p;prediction_15_68922333_68922399_-_5p	AAAGGGCTGGGGGACGCC
prediction_13_101923385_101923448_-_5p;prediction_13_101923389_101923448_-_5p	GCCACGATGGGAACTCCTCCATAACA
prediction_6_22502695_22502753_+_5p	GACCGGGTGAAGTATGAGCC
prediction_2_91629223_91629278_+_3p	GCCTTCCTAAGCCTTAGGAGGGGGG
prediction_14_92906399_92906459_-_5p	ACCCACGTCCTCATGGATCCTA
prediction_6_121529229_121529290_-_3p	CAAGTGGGAGTTTCCGTGGTGGC
prediction_5_1615642_1615709_+_3p	GGAGGTCCCATCGTGACTCAGCAGG
prediction_3_103449730_103449794_+_3p	TATTTATTTTGTCTTTTTAGGGCC
prediction_12_21412468_21412538_+_5p	TATTTCCCAAACAGCAGCC
prediction_15_53410693_53410758_-_5p	TGAGCCACAACAGGAACGCC
prediction_14_92906394_92906464_-_3p;prediction_14_92906399_92906459_-_3p	TGAGCCACAGCAGGATCCTTG
prediction_13_98792875_98792943_-_3p	AAAGGAGTTATCATTGTGGCTCAG
prediction_13_55905076_55905137_-_3p	TTGTAGGCTGATGGTGAGGTGGC
prediction_5_51141402_51141470_-_5p	CACTGAGCCGCAATGGAAATTCC
prediction_1_82766901_82766969_+_3p_-5	CAGGCTTAGTAGCAGGAATGAGGGGAGGGG
prediction_10_34048188_34048252_+_3p	CTCTGATTATAAATATTTCTTTTCTTTTCCT
prediction_5_24024533_24024591_-_3p	GCTTGGATTCGATCCCTGGCCT
prediction_6_82565847_82565915_-_3p	TTCCAGTTGTGGCTCAGTGGGTT
prediction_5_17349754_17349814_-_5p	GTGTCTGTGACCTACACCACAGC
prediction_4_122479283_122479357_-_5p	TTCCCCTGAGCCACAACGGGAACTCC
prediction_17_47170291_47170358_+_5p	AACCACTGAGCCACGACGGGAACTCC
prediction_8_64120842_64120903_-_5p_0;prediction_8_64120846_64120907_-_5p_4	CTGTATAGCAAAGGGACCCA
prediction_15_120842712_120842780_+_3p	TGGAGTTCCTGTTGTGGGGCAGCGG
prediction_8_9745745_9745814_-_5p_-1;prediction_8_9745750_9745813_-_5p_-2	TCCACAATGGGAACGCCA
prediction_8_108430837_108430911_+_5p	CACTCAGCCACAAAGGGAGCTCT
prediction_8_107374693_107374759_-_3p	TATCAAGAGTTCCCGTCGTGGC
prediction_3_99384375_99384446_+_5p	AGATCTGGCATTGCTATGGCTGTG
prediction_4_49562615_49562675_-_3p	GATAAGTGTGTTGGAGCAGGG
prediction_13_138885481_138885553_+_5p_-2	ACTGCTGAGTCACAACGGGAACTCC
prediction_1_217754999_217755061_-_3p	CGCTTGCTTCCTTTCCCCTGGGATCAGCC
prediction_2_68952152_68952215_+_5p	TGAAGCTCTGATTAGATCCCTAGCCTGG
prediction_1_147052552_147052611_+_3p	CTACTGCTCTGGGAGTTCCCATCACAGCTCA
prediction_12_24235465_24235535_-_5p;prediction_17_11433788_11433858_-_5p;prediction_17_11539461_11539531_+_5p	CTGTGCCACGACGGGAACTCCA
prediction_11_20232991_20233052_-_5p;prediction_14_93887691_93887761_+_5p;prediction_15_124077856_124077932_+_5p;prediction_15_124188539_124188615_-_5p;prediction_15_45679740_45679807_-_5p;prediction_15_45679746_45679809_-_5p;prediction_16_25243007_25243080_-_5p;prediction_16_25243014_25243077_-_5p;prediction_17_12008819_12008883_-_5p;prediction_17_35701572_35701645_+_5p;prediction_18_10000358_10…	CCACTGCGCCACGACGGGAACTCC
prediction_2_45368965_45369034_-_5p	CCACTGAGCCATGACAGGAACTC
prediction_6_28257443_28257508_-_5p	ACTGAGCCACGATGGGAACTCCA
prediction_3_9468573_9468632_+_5p	CCTGCCTTGCCTACTACAACGGA
prediction_7_80136422_80136476_-_3p	GTGGGTTAAGGACTCTATGTGG
prediction_14_118326581_118326649_-_3p;prediction_14_118411980_118412048_+_3p	CAATTTTAAAAAACACTGAGGGAGTTCC
prediction_2_56012600_56012666_-_3p	GGGAGTTCCCGTCGTGGCTCAGT
prediction_8_27582934_27582999_+_5p	CACTACGCCACAGCGGGAACTCC
prediction_17_51004408_51004467_+_5p	GATTTGTTCCAAAGGAGGGC
prediction_6_916808_916869_-_3p	TCACCCTGACGCTGCGCC
prediction_6_47168088_47168158_+_3p	TAAAATAAGAGGAGGGAGCT
prediction_10_10978577_10978646_+_5p;prediction_14_22049279_22049352_+_5p;prediction_8_35307729_35307789_-_5p;prediction_8_35307733_35307789_-_5p	ACCACTGCACCACGACGGGAACTCC
prediction_3_10575886_10575947_-_5p	ACTGTGCCACGACGGGAACTCC
prediction_6_11759823_11759891_+_5p	CTGAGCCACGACGGGAACTCCA
prediction_16_22941236_22941304_-_5p;prediction_16_22941241_22941303_-_5p;prediction_3_51912675_51912746_-_5p;prediction_3_51912678_51912743_-_5p;prediction_3_51912680_51912745_-_5p;prediction_9_35584176_35584239_-_5p;prediction_X_12823360_12823431_-_5p	CCACTGCGCCACAACGGGAACTCC
prediction_17_54534512_54534572_-_3p;prediction_17_54534514_54534574_-_3p	AGGAGTTCCCCTTGTGGCTCAGCAGG
prediction_13_23642837_23642909_+_5p;prediction_13_23726565_23726637_+_5p	CACTGCGCCACAATGGGAACC
prediction_14_11036731_11036802_+_3p	TTAGGTTTTTATTGGGGAGTGCC
prediction_12_49070831_49070907_-_5p;prediction_2_14133202_14133266_-_5p	ACCTGCTGAGCCACCAGGGAACTCC
prediction_18_7775574_7775649_-_5p;prediction_4_86748345_86748419_-_5p;prediction_4_86748346_86748418_-_5p;prediction_4_86748348_86748416_-_5p	ACCACTGAGCCACAACGGGAACTCC
prediction_5_12271848_12271902_+_5p	CAGTGTCCCAGAAGCAGCCC
prediction_9_22221344_22221405_-_5p;prediction_9_22342004_22342065_+_5p	AGGGAGATCCCTGGGCAAAAAGCC
prediction_X_12111301_12111375_+_5p	ACTGCGCCACGACGGAAACTCC
prediction_11_77595699_77595763_-_3p	ATCACAGCAGCCCTCACAACAC
prediction_5_20586016_20586081_-_5p;prediction_5_20586017_20586080_-_5p	TCTGAGCCACGACGGAAACTCC
prediction_6_31701852_31701920_+_3p	GAATCATTCAGAGAATATTTTCTGGAGTACC
prediction_13_104483151_104483208_-_5p	GCCACCACGGGAACTCCTCAAT
prediction_X_106095645_106095707_+_3p	GGTCCCTTCAGTGAGGAGGCTGAAGGGCTG
prediction_13_100213995_100214055_-_5p_1	AGCCATGACGGGAACTCCAATATCACTGC
prediction_4_121696197_121696260_-_5p	GGCCACAAGGGGAACTCCAGGC
prediction_X_12823357_12823434_+_5p	TCTGTGCCAAGACGGGAACTCC
prediction_17_43412112_43412175_-_5p	GGTGGACTTGGCTTTGCTCTG
prediction_13_138885485_138885547_+_5p	GCTGAGTCACAACGGGAACTCCA
prediction_9_59232436_59232492_+_3p	CCTCCCTCTTGTGAATGGCTGGCTC
prediction_X_115373839_115373896_-_5p	TAATCATTGGCCTCACTCAGTGGG
prediction_4_35175498_35175573_-_5p	CTGAGCCACGACGGGAGCTCCC
prediction_12_16269687_16269763_+_5p	GAGCCACAGGGGACCTCC
prediction_1_249721522_249721588_+_3p	TAGCTCCAGTTCGACCCTTAGCCTGGG
prediction_13_138885481_138885553_+_5p_-1	TACTGCTGAGTCACAACGGGAACTCCA
prediction_16_52724623_52724681_-_5p	GACTTGGGATGTGGTGTGGAACC
prediction_3_104971545_104971609_-_3p	CTTGCTTGCCATCTGCCTGTTCC
prediction_10_48417118_48417189_+_5p;prediction_10_48417118_48417191_+_5p;prediction_13_116731316_116731380_-_5p;prediction_14_112346226_112346296_+_5p;prediction_14_93887694_93887760_+_5p;prediction_15_45992399_45992475_-_5p;prediction_18_47826973_47827040_+_5p;prediction_1_109857723_109857787_+_5p;prediction_2_66954087_66954151_+_5p;prediction_3_94477472_94477543_+_5p;prediction_4_98498304_9849…	CACTGCGCCACGACGGGAACTCC
prediction_15_133858489_133858548_-_5p	GGCTTTCCCCAGGTTCTC
prediction_14_94422507_94422579_-_3p;prediction_14_94422511_94422575_-_3p;prediction_14_94422512_94422574_-_3p;prediction_14_94422514_94422576_-_3p	AAAAGATAAATGGGGAGTCC
prediction_14_92906399_92906459_-_5p	CCCACGTCCTCATGGATCCTA
prediction_9_4004042_4004108_+_3p	GGCTACACCTCTGATTCAACCCCTAGCCT
prediction_4_5111467_5111531_-_5p	AAAAATGTAATAGTACAGATTTATTTTTTTG
prediction_1_20142383_20142440_+_3p	GCATAGAGGTGTTTCAGACCATGTGGGGGCC
prediction_11_49786985_49787044_-_5p;prediction_3_13796510_13796578_+_5p	TGCGCCACGACGGGAACTCCC
prediction_2_45132768_45132829_+_5p;prediction_2_45132768_45132830_+_5p;prediction_7_105005739_105005804_-_5p;prediction_8_38317938_38317999_+_5p;prediction_X_15459201_15459275_+_5p	TCGTTAACCACTGCGCCACGACGGGAACTCC
prediction_4_72352574_72352642_+_5p	AGTCTGCACAGCATCAGAAACCATGCCAG
prediction_3_105371909_105371966_-_3p;prediction_3_105371909_105371975_-_3p	CAGGGAGAAATGCTTCTTTT
prediction_5_65447567_65447637_+_3p	GGGCTACACCAGTGGCATATGG
prediction_7_45621881_45621949_+_5p	CACTGCGCCACGACGAACTCCTG
prediction_5_59255364_59255424_+_3p	AAAAAAAATCTTAAACCATTTT
prediction_13_121422750_121422826_-_5p_5;prediction_13_121422758_121422817_-_5p_-4	CTGCGTCACAACGGGAACTCC
prediction_6_81969628_81969686_+_5p	CCTGATATGCTGTATTTCAAGGAAGGG
prediction_7_105053127_105053199_+_3p	ATACCTAGGAGCGGGGAGTTCC
prediction_16_68622284_68622346_-_5p	GCTTTCCTGGGGAAACAATTTCCATGTTTGC
prediction_5_46644860_46644933_+_5p_-1;prediction_6_13395614_13395682_+_5p;prediction_7_37330452_37330517_-_5p_-1	AACCACTGCGCCACGACGGGAACTCCA
prediction_5_12086358_12086423_-_5p;prediction_5_12086360_12086425_-_5p	GGCTTCCTTGGACAGAGGTAAG
prediction_17_44473228_44473286_-_3p	CCCAGAGTCAGACCTAGGCCAGGGAGTGC
prediction_15_49169424_49169495_-_5p_15	CATGGCTGAACTGTATGCGATGGGAGGGC
prediction_12_17392483_17392562_+_5p;prediction_12_17392487_17392557_+_5p	GAGCCACAACAGGAACTCCC
prediction_14_64526906_64526964_-_5p	CTAATTCCTGCTGGGTCCC
prediction_11_17567598_17567660_+_3p	GACGTTCCCATTGGGGCTCAGTGGGTT
prediction_3_66337042_66337118_+_5p	CTGCTGCGCCACAACGGGAACTCC
prediction_6_82565847_82565915_-_5p	ACCACTGAGCCACACGGGACTCC
prediction_1_82766901_82766969_+_3p_-4	CCCAGGCTTAGTAGCAGGAATGAGGGGAGGG
prediction_10_32424164_32424229_+_5p	CGATTGGACCCTAGCCTGGGAAC
prediction_3_43312207_43312268_-_3p	GTGGTCACTCTTGGACCTTGGG
prediction_6_9699163_9699228_+_3p	TTTTTGGCCACACCCGTAGCAT
prediction_13_8322305_8322376_-_3p	AGCTGCAGTTTGACCCCTAGCCT
prediction_7_49629581_49629652_+_5p	CACTGAGCCACAACGGGAACTCC
prediction_17_11734364_11734436_-_5p;prediction_17_11833477_11833549_-_5p	AACCACTGAGTCACGACGGGAACTCC
prediction_8_71549079_71549136_+_3p	TGCTAGTCAGATTTGTTTCTGCTGAGCC
prediction_X_17190586_17190659_-_3p	CAAGAGAAACCCCCAAAAGCACTTGGACTCT
prediction_7_36127891_36127960_+_3p	TTGTGCATTTTTTTTTGTGTGTG
prediction_11_79375634_79375705_-_5p	CGTTAACCACTGCGCCACGACGGGAGCTCC
prediction_10_27574782_27574844_+_5p	CACTGCGTCACGACGGGAACTCC
prediction_8_56181619_56181690_+_3p	TAGGTAGTTCCCGTTGTGGCTCA
prediction_3_51136884_51136940_+_3p	ATTGTGGAGTTCCATTGTGGTGC
prediction_14_141839457_141839534_-_3p	AAAAAATTCAGGCAGGGGGAGTTCC
prediction_1_137210662_137210741_-_5p	CTTAACCCTCTGAGTCACAGCAGGAAC
prediction_14_32910229_32910299_+_5p	ATGACGGGAACTCCAAAAGTTGCAC
prediction_1_45199812_45199871_-_3p	TGGTTCAGTTACCCTTGCT
prediction_6_118815202_118815269_+_3p	AGGAGTTCCATTATGGTGCAGTGGG
prediction_6_79167862_79167928_-_5p	CACTGAGCCACTACAGGAGCTCC
prediction_7_80897892_80897949_+_5p	CATGGGAACTCCTAAGCA
prediction_1_228235098_228235159_+_5p	GCCTGCCATCTCCATCTTGAGTT
prediction_13_86059773_86059827_+_3p	GGAGGTTTGAGGGAGTTCC
prediction_9_44577273_44577333_+_3p	CCTGATTGGTATCCACGAGGATGGGGG
prediction_5_75093795_75093866_+_3p	TCATGTGTTTTGAGTTTTGTTTTGCTT
prediction_7_41972359_41972422_-_5p	GATACACACACACAGATGCATGCATG
prediction_2_74117797_74117857_-_3p	TTGATCCCTGGCTCTTAGTGGGTT
prediction_8_31598789_31598858_-_3p	ATATATGGAGTTCCCCTTGTGGC
prediction_4_49562615_49562675_-_3p	TGATAAGTGTGTTGGAGCAGGG
prediction_13_73713407_73713482_+_3p	GAAAATTCCTTGGAGTTCCCGTCA
prediction_2_63153815_63153886_-_3p	GGAGTTCGAATTGTGGCTCAGTGGGT
prediction_4_49573115_49573184_-_5p	TTGCCTCAACACACCTGCCTGGA
prediction_4_9554192_9554260_-_5p	TGGCCCTAAAAAGCAAAAA
prediction_18_8450421_8450483_+_5p	CAGCCACACCAGATCCGAGCTGGGTCTGCCA
prediction_6_56820716_56820784_-_3p	TAGGGTTGCACTTGCGGCATATGG
prediction_15_14390446_14390503_-_3p	ATTCGACCCCTAGCCTGGGAACC
prediction_4_122479283_122479357_-_5p	TCCCCTGAGCCACAACGGGAACTCC
prediction_11_15371078_15371148_+_5p	ACTGCGCCATGATGGGAACTCCCAGAGAACC
prediction_2_120465078_120465134_+_5p	CAAGAGAAGAGAGGCATGGGTGCT
prediction_2_49023394_49023462_+_3p;prediction_2_49023396_49023462_+_3p	TTTGGTTTTTTAGGGCCACACCTG
prediction_3_12550610_12550675_-_3p	TAGAGTTCCCGTCGTGGCGCAGTG
prediction_1_5548377_5548440_-_5p	CCACTGGCTGGCACCACC
prediction_1_62777260_62777330_-_5p	GCTGAGCCATGAGGGTAACTCC
prediction_6_116937926_116937990_-_3p	GATCTGGGCACACAAGAGATGGGGGAGG
prediction_5_31459211_31459277_-_3p	TGGAGTTCCCGTCGTGGCGCGGTGG
prediction_16_15898940_15899012_+_5p;prediction_3_51912675_51912746_-_5p	TAACCACTGCGCCACAACGGGAACTCC
prediction_2_68952152_68952215_+_5p	CTGAAGCTCTGATTAGATCCCTAGCCTGG
prediction_9_7042621_7042681_-_3p	TTATGGAGTTCCCATTGCAGCTC
prediction_14_60186737_60186809_+_5p	CACTGTGCCACGATGGGAACTCC
prediction_11_8739422_8739489_-_5p	CCTCTGCACCACGACGGGAACTCC
prediction_8_71391839_71391905_+_5p	ACTTCATTATTCCCTCCTCCTCC
prediction_14_51473985_51474046_-_3p_-4	CGCACCTGCCGCACATGAAGGTTCCCAGGCT
prediction_8_54040131_54040199_+_5p	GCTGTGCCACAATGGGAACGCC
prediction_8_21385607_21385668_+_5p	GCCACTTATTCCAGAACACC
prediction_X_106095645_106095707_+_3p	AGGTCCCTTCAGTGAGGAGGCTGAAGGGCTG
prediction_13_68547660_68547726_+_5p_2	GCCTACACCACAGCCTCAGAGACGCCA
prediction_1_91757769_91757829_+_5p	CACCACAGCAGGAACTCCCTAT
prediction_6_52132126_52132197_-_5p	AACTCACTGAGCAACAACAGGAAGTCC
prediction_1_62777260_62777330_-_5p	CGCTGAGCCATGAGGGTAACTCC
prediction_1_242406078_242406145_-_5p	GCCACAACAGGAATTCCTCTCA
prediction_13_98792875_98792943_-_3p	AAGGAGTTATCATTGTGGCTCAG
prediction_18_6969297_6969373_-_5p	AACCACTGAGCCAGGACGGGAACTCC
prediction_4_18552196_18552256_-_3p	GCTATGGTGTAGGTCACAGA
prediction_5_15078600_15078662_+_5p	AGCCACAATGGAAACTCCAAA
prediction_9_70638416_70638474_+_5p	GGCACCAAATGTATAGTGGTCTA
prediction_1_149834762_149834831_-_5p	CCACTGAGCCATGAAGGGAATTC
prediction_1_26235160_26235219_+_3p	ATGATGATTAGACCAGACACCCC
prediction_16_22941241_22941303_-_5p	ACCACTGCGCCACAACGGGAACTCC
prediction_14_99928815_99928881_-_3p	CCCATGTTGTTGTGGCTGTGGTG
prediction_X_105219338_105219398_-_5p;prediction_X_105263944_105264004_-_5p	AGGAGCCAGAAAGAGAGCAACTT
prediction_10_62946855_62946919_+_5p	AAAGCGCAGCCTTGGGAGAAGCC
prediction_10_61765141_61765215_-_5p	TGCTGAGCCACGACGGGAACTCC
prediction_12_51786723_51786786_-_3p	CAGCCCCTTTGACCATCGGAGGACGCAGGAG
prediction_8_867083_867151_-_3p	TCTTGCTATTTTGTTTATTTTTGTCTTT
prediction_2_56012600_56012666_-_5p	ATTGGACCACAACGGGAACTCC
prediction_3_113574142_113574213_-_3p	GTTCGAGAGTCACTGTTCTGGCTC
prediction_12_15254010_15254071_-_5p	CCACTGAGCCACGACAGGAACTCC
prediction_6_24573357_24573422_-_3p	GAAGCACCCCAAAGAGCCAAT
prediction_15_45424235_45424297_-_3p	GGAGTTCCCGTTGTGGCTCAGGGGAAAC
prediction_1_184272404_184272462_+_5p	GGTGCTCTACCTGGGCTGTGC
prediction_13_23642837_23642909_+_5p;prediction_13_23726565_23726637_+_5p	TCACTGCGCCACAATGGGAACC
prediction_14_51473985_51474046_-_3p_-5	CGCACCTGCCGCACATGAAGGTTCCCAGGCTA
prediction_7_25589219_25589293_+_3p	GTCTTTTTAGGGCCACACCCACAG
prediction_15_53410691_53410756_-_5p;prediction_15_53410693_53410758_-_5p	CTGAGCCACAACAGGAACGCC
prediction_4_16984106_16984165_+_5p	TGTCTCAGATCCAGTGTTGCCATG
prediction_4_135179770_135179837_+_5p_-1	CCGCTGCGCCACGACGGGAACTCCA
prediction_12_16269687_16269763_+_5p	CTGAGCCACAGGGGACCTCC
prediction_13_100213991_100214055_-_5p_1;prediction_13_100213993_100214053_-_5p_-1;prediction_13_100213995_100214055_-_5p_1;prediction_13_100293033_100293097_-_5p_1;prediction_13_100293034_100293096_-_5p_0;prediction_13_100293036_100293098_-_5p_2	CATGACGGGAACTCCAATATCACTGC
prediction_4_131579571_131579634_-_3p	GATACCTGGTTGTTAGTGGTGCC
prediction_3_122788248_122788318_+_3p	TCAACTCCAAACAGCCTCTCCTCT
prediction_4_71226777_71226841_-_5p	CTAAGCCATGACGGGACCTCC
prediction_1_283871940_283872004_-_5p	GCTGAGCCACACGGGAACTCC
prediction_1_284977794_284977864_-_5p	ACCACTGCACCACGATGGGAACTCC
prediction_11_3776451_3776512_-_3p	ACAGTACTTAGTGGGAGAGCAC
prediction_5_59255364_59255424_+_3p	AAAAAAAAATCTTAAACCATTTT
prediction_1_213857704_213857770_+_3p	TATACCTGTGAGGTGGTTTTT
prediction_11_17567598_17567660_+_3p	GTTCCCATTGGGGCTCAGTGGGTT
prediction_4_17906412_17906482_+_5p	GCTGAGCCACGATGGAAACTCCT
prediction_18_7417127_7417193_-_5p	TTAACCTGAGACCCAACAGGAAATCC
prediction_13_121414942_121415016_-_3p	AATTCCCGTTGTGGCTCAGTGGA
prediction_8_13375547_13375616_-_3p	AGCAGGGCAGTTGAGCAGAGGT
prediction_2_138866978_138867042_+_3p;prediction_2_138918708_138918772_-_3p	CCTGGCTTTGCTCAGTGGGTT
prediction_14_116064500_116064562_+_5p	TCCCACTGCGCCACGAGGGGAACTCC
prediction_6_11759822_11759890_-_5p	CACTGCGCCACAACAGGAACCCC
prediction_3_41976644_41976703_+_3p	GATTGAATATAGGTGACTGCTGGAG
prediction_14_59435670_59435729_-_3p	CCTGGCCTTGCTCAGTGGGTTAA
prediction_4_11115760_11115836_+_5p	AATTTTTTAGTTTCTTTCTGCCC
prediction_2_91004831_91004886_-_3p	GAAGTTTCCCTTTCTTTAATTCATA
prediction_9_59406035_59406101_-_5p	GAGAGATTAACGTGACAGCC
prediction_15_45424241_45424303_-_5p;prediction_15_45424243_45424305_-_5p	ACCACTGCGCCACCACGGGAACTCC
prediction_6_28139587_28139645_-_5p	GTCTCCCAAAATGCAACTGGGCCAGCAGGTG
prediction_4_92547600_92547660_-_3p	GAGCTGTGGTATAGGTCACAGA
prediction_14_20082091_20082160_-_3p	TGTTACTGCAGCTCACGGCAACAC
prediction_1_249721522_249721588_+_3p	GCTCCAGTTCGACCCTTAGCCTGGG
prediction_8_56181619_56181690_+_3p	TTAGGTAGTTCCCGTTGTGGCTCA
prediction_4_63275551_63275609_-_3p	GTCAAAGAAGGGTGAGGAGAAGG
prediction_14_20829550_20829621_-_5p	CCACTGAGCCACAACGGGAATGCC
prediction_14_74108455_74108526_-_5p_7;prediction_14_74108461_74108528_-_5p_9	CATGACGGGAACTCCAACTTTTTAAC
prediction_3_78047342_78047394_-_3p_-5	TCTGATCTGGTGTTGCTGTGGCTG
prediction_4_29510700_29510759_-_5p;prediction_4_29510702_29510761_-_5p	AAATCCTAAGATGCACCCACTCC
prediction_15_14390446_14390503_-_3p	GCTCCGATTCGACCCCTAGCCTGGGAACC
prediction_9_7042619_7042679_-_3p	ATGGAGTTCCCATTGCAGCTCAG
prediction_7_80897892_80897949_+_5p	CACCACCATGGGAACTCCTAAGCA
prediction_10_8203263_8203322_+_5p	GCTCCCATTGGACCTCTAGCCTGG
prediction_5_31459211_31459277_-_5p	CTGAGCCACGATGGGACCTCC
prediction_7_25589219_25589293_+_3p	AGTCTTTTTAGGGCCACACCCACAG
prediction_13_73227672_73227745_-_5p	AACTGCTGAGCCACAATGGGAAC
prediction_6_11759823_11759891_+_3p	GGGTTCCTGTTGTGGCGCAGTGG
prediction_17_14971838_14971897_+_3p	TATGGCTCTGATCTGGTGTTGCT
prediction_8_9745745_9745814_-_5p_-2;prediction_8_9745750_9745813_-_5p_-3	CTGATCCACAATGGGAACGCC
prediction_4_75504899_75504969_-_5p	CACTGAGCCACGACGGGAACTTCTGTAAGCC
prediction_12_50934352_50934423_+_5p;prediction_12_51048254_51048325_+_5p	CTGAGCCCCAATGGGAACGCC
prediction_11_44147846_44147907_+_3p	AAAAATGAACTATCTGGGGGTCC
prediction_1_187583640_187583700_+_5p	GGACTCAAGCAACTCCTGT
prediction_5_23405047_23405118_+_3p;prediction_5_23511368_23511440_+_3p	AGAGTTCCTGTTGTGGCTCAGCGGGTT
prediction_18_53313483_53313543_+_5p	AGCTGCCGGCCTACACCACAGCC
prediction_12_38319735_38319807_+_5p	AACCTCTGAGCCACGACGGGAAATCC
prediction_3_103449730_103449794_+_3p	ATTTATTTTGTCTTTTTAGGGCC
prediction_15_49169424_49169495_-_5p_15	GCATGGCTGAACTGTATGCGATGGGAGGGC
prediction_2_78442718_78442780_+_3p	TCAGATTTGGCACTGCTGTGGCT
prediction_3_113859688_113859753_+_5p	GCTCCATGGTGGGAACTCC
prediction_4_14700135_14700204_+_3p	GGTAGTGGCTTGGAGGTC
prediction_14_109056879_109056949_+_5p	CACTGAGCCACGACAGGAACTCC
prediction_1_191689912_191689974_+_3p	TAGCTCCGATTCGACCCCTAGCCT
prediction_6_81969628_81969686_+_5p	GCCTGATATGCTGTATTTCAAGGAAGGG
prediction_5_70495854_70495923_-_5p	GCTGAGCCATGATGGGAACAC
prediction_7_6185956_6186018_-_3p	CTTAAAAAAATCTTATTCATGGAGTGCC
prediction_4_7744932_7744990_+_3p	CAGTCAACAAATAAGGCCTGAGCCTGCCGGG
prediction_4_84709385_84709453_+_5p	CCAGTGGGGTAAGCAAAA
prediction_1_188846967_188847033_+_3p	GCTCCGATTGGACTCCTAGCCTGGG
prediction_11_66560616_66560672_-_3p	CCAAATAGCTTTGGACAGGACCAAA
prediction_1_161454224_161454283_-_5p;prediction_1_161520978_161521037_-_5p	GTAGCCTGGGGATGAGATGGCG
prediction_4_98411653_98411720_+_3p	GGAGTATTATATTTTATTTATTTTTTTGCTT
prediction_4_57750569_57750648_-_5p;prediction_4_57750573_57750644_-_5p;prediction_4_57750575_57750646_-_5p	TCCTGAGCCACGACGGGAACTCC
prediction_13_100293036_100293098_-_5p_-1	GAGCCATGACGGGAACTCCAATATCAC
prediction_6_100309961_100310020_-_3p	AAATAAAAAGCTGGAGTTCTTGTCGTGGCTC
prediction_9_101707007_101707070_-_5p	CAGCCCTAAGAAGAAAAA
prediction_X_76716753_76716813_-_5p	ACCACGACAGGAACTCCTGAAAA
prediction_14_35753233_35753295_+_3p	AAAAAATGTTTTTATGAGGGAGC
prediction_5_45031847_45031911_+_3p	GCAATTTTCAGCCACCAGAG
prediction_14_11036731_11036802_+_3p	CAGTACAGTTAGGTTTTTATTGGGGAGTGCC
prediction_15_123923041_123923099_+_5p	AGGCCTTCCAAGGATTCCGAGAGGAGTTAT
prediction_13_60423429_60423503_-_5p	ACCACTGAGCCATGACGGGAACTCC
prediction_7_6185956_6186018_-_3p	GCTTAAAAAAATCTTATTCATGGAGTGCC
prediction_3_66047358_66047435_-_5p	TGCTGAGCCATAACGGGAGCTCCA
prediction_13_40456713_40456783_+_5p	CCGGTTGTCAGTGAGCACC
prediction_18_19087461_19087525_+_5p	TGCGCCTCGACGGGAACTCC
prediction_4_112488430_112488489_+_3p	GTGTTTCGGAGGGACGCAC
prediction_1_77709389_77709454_+_5p	TGACCACTGCACCACAACGGGAACTCC
prediction_10_10978577_10978646_+_5p;prediction_14_22049279_22049352_+_5p;prediction_8_35307729_35307789_-_5p;prediction_8_35307733_35307789_-_5p	CCACTGCACCACGACGGGAACTCC
prediction_14_110219096_110219158_-_5p	AGCCATGACAGGAACTCCAAGGA
prediction_15_14393606_14393670_-_3p;prediction_15_14393608_14393672_-_3p	CTTTAAAAACATTCAAGAGGGAGTTCC
prediction_16_5725808_5725875_-_5p	GCTGTAACACGACGGGAACTCC
prediction_2_59627576_59627638_-_5p	TCCTAACCCGCCCAGGCC
prediction_4_15864993_15865053_-_5p	GATTCAGTGTTGCTGCAGGCTG
prediction_16_25243014_25243077_-_5p	TTCCACTGCGCCACGACGGGAACTCC
prediction_15_9728621_9728682_-_5p	GTAAGGCCAGGGATAGAACC
prediction_14_74642364_74642424_-_5p	AGTGGGTTAAGGATCTGGCACTG
prediction_1_161454224_161454283_-_5p;prediction_1_161520978_161521037_-_5p	AGCCTGGGGATGAGATGGCG
prediction_12_50934352_50934423_+_5p	GCTGAGCCCCAATGGGAACGCC
prediction_8_94574424_94574489_+_5p	CTGAGCCACAGTGAGAACTCCTA
prediction_7_45621881_45621949_+_5p	ACTGCGCCACGACGAACTCCTG
prediction_4_38894906_38894966_+_3p	AGCAGTGTAGGCTGGCAGCTG
prediction_6_100309961_100310020_-_3p	AATAAAAAGCTGGAGTTCTTGTCGTGGCTC
prediction_6_41110293_41110361_-_3p;prediction_6_41110295_41110363_-_3p	GGAGTTCTCGTTGTGGCTCAGCAGG
prediction_X_76716753_76716813_-_5p	CCACGACAGGAACTCCTGAAAA
prediction_1_149834762_149834831_-_5p	TCCACTGAGCCATGAAGGGAATTC
prediction_8_26929231_26929297_-_5p	CGCTGAGCCACGATGGGAGCTCC
prediction_16_15898940_15899012_+_5p;prediction_16_22941236_22941304_-_5p;prediction_1_183180599_183180669_-_5p;prediction_1_183180601_183180671_-_5p;prediction_3_51912675_51912746_-_5p;prediction_3_51912680_51912745_-_5p	AACCACTGCGCCACAACGGGAACTCC
prediction_2_6885250_6885310_+_3p	AAGGCAGAAGTCTGGGAAGCCAATC
prediction_2_69766543_69766614_-_5p	ACTGCGACACGATGGGAACTCC
prediction_15_49169424_49169495_-_5p_16	GCATGGCTGAACTGTATGCGATGGGAGGGCA
prediction_1_225594385_225594438_-_3p	GCTCCTACTGGACCCCTGACCTGGG
prediction_2_12972059_12972118_-_5p	GGGATCCGAGCCGCGTCTGCAACC
prediction_15_102137942_102138020_-_5p	TCTGAGCCACAACGGGAACACC
prediction_8_26929233_26929299_-_5p	ACCGCTGAGCCACGATGGGAGCT
prediction_12_28606081_28606156_-_5p	TTCTTAACCCACTGAGCCACAGT
prediction_13_6986698_6986758_-_3p	AGGTTACAGACACAGCTCGGATC
prediction_15_120842712_120842780_+_3p	CCTGGAGTTCCTGTTGTGGGGCAGCGG
prediction_3_10575880_10575953_-_5p	TGTTAACCACTGTGCCACGACGGGAACTCC
prediction_7_6185956_6186018_-_3p	AGCTTAAAAAAATCTTATTCATGGAGTGCC
prediction_X_97695569_97695639_-_5p;prediction_X_97695571_97695641_-_5p;prediction_X_97695574_97695638_-_5p	TGCTGCACCACCACAGGAACTCC
prediction_3_40990747_40990811_-_3p;prediction_3_41035254_41035320_+_3p	CCCCTCCTACCTCTTGCTGTGGCCTCC
prediction_6_102617170_102617224_-_3p	GCCAGGCATCAGCTCCACACAGAC
prediction_8_97470302_97470367_+_5p	GCTGAGCCATGACGGGAACCCCA
prediction_18_12026446_12026500_-_3p	GCCACAGTAATGCAGGATCCGAGCC
prediction_4_105822278_105822341_+_5p	TCTGAAGCTGGGTCTGGTTGTGG
prediction_7_56020910_56020968_+_5p	GGCAGAGGAGAGAAGTTGGGAT
prediction_15_5404212_5404287_-_5p_-3	CATGACGGGAGTTCCTAAACCA
prediction_8_26929231_26929297_-_5p	GCTGAGCCACGATGGGAGCTCC
prediction_14_100224204_100224268_-_5p;prediction_6_31783506_31783570_-_5p	CCACTGCACCACGACGGGAACTCCA
prediction_6_38746988_38747062_-_5p;prediction_6_38856807_38856881_-_5p	GGAGAAAGACTCAGGGAGCACC
prediction_14_38964301_38964366_-_5p	CTGCTCCATGACGGGAACTCC
prediction_18_7417127_7417193_-_5p	AACCTGAGACCCAACAGGAAATCC
prediction_4_19508602_19508665_-_3p	TAGCCATATTAATATTATTTTGGGGAAAGG
prediction_14_5590438_5590495_+_3p	TATACACACACACATACATACATAGT
prediction_17_62821482_62821542_+_5p;prediction_17_63095930_63095990_-_5p	GAACTCCAGATGCATCCAT
prediction_6_47168089_47168155_+_3p	AAAATAAGAGGAGGGAGC
prediction_3_104392561_104392629_+_5p;prediction_9_109044654_109044721_+_5p	CTGAGCCACGATGGGAACTCC
prediction_5_84640892_84640963_+_5p	CTGAACTACGATGGGAACTCC
prediction_1_228272654_228272717_-_3p	TATTTAGGTGTGGGGGGG
prediction_7_103260951_103261025_+_3p;prediction_7_103260953_103261025_+_3p	CTTTTTAGGGCTACACCCACGGCATATGG
prediction_7_66764852_66764919_+_5p	CAATGGGAACTCCGATTAATTTTT
prediction_1_217754999_217755061_-_3p	CTTGCTTCCTTTCCCCTGGGATCAGCC
prediction_3_78047342_78047394_-_3p_-4	TCTGATCTGGTGTTGCTGTGGCT
prediction_12_34544868_34544935_-_5p;prediction_12_34544870_34544937_-_5p;prediction_12_34668881_34668948_-_5p;prediction_12_34668883_34668950_-_5p	ACCACTGAGCCACGATGGGACCT
prediction_8_26929233_26929299_-_5p	CCGCTGAGCCACGATGGGAGCT
prediction_14_5590438_5590495_+_3p	ATACACACACACATACATACATAGT
prediction_16_37791644_37791716_+_5p;prediction_16_37791649_37791711_+_5p;prediction_16_37962747_37962819_-_5p;prediction_16_37962749_37962821_-_5p;prediction_16_37962754_37962816_-_5p	CCATGGTGGGAACTCCAAAATCCTTTT
prediction_13_67880150_67880207_-_3p	GTGCCAGCTGGGTATGAA
prediction_4_121696197_121696260_-_5p	GGGCCACAAGGGGAACTCCAGGC
prediction_1_290036466_290036534_-_5p	GAGCCACAATGGGAACTCCGT
prediction_18_19087461_19087525_+_5p	CACTGCGCCTCGACGGGAACTCC
prediction_6_102617170_102617224_-_3p	TGCCAGGCATCAGCTCCACACAGAC
prediction_15_14326287_14326343_+_5p	CAGGCTCTTGTGGCGGTGGGAGACCA
prediction_1_69830707_69830770_-_3p	GAAAATTAGGAGTTCCCGTCGTGGC
prediction_13_55905076_55905137_-_3p	GTTTGTAGGCTGATGGTGAGGTGGC
prediction_4_117964212_117964278_+_3p	TATTCAGGGATGGACTGAGG
prediction_2_104945625_104945696_+_5p	CAGGGATCAAACCTACAATGTCA
prediction_15_14393608_14393672_-_5p	ACCACTGAGCCACAACAGTAACT
prediction_10_1347056_1347119_+_3p	CCCCGAGGCGACGAGTAGAATGGCC
prediction_3_117032575_117032634_-_5p	TGTGCCACGATGGGAACTCCTAT
prediction_1_267848155_267848222_-_3p	CCACCCCCAGGACGACACTGGCAGC
prediction_6_58115097_58115157_+_3p	CTGTGGTGTAGGCTGGCAGCAA
prediction_X_12111301_12111375_+_5p	CTGCGCCACGACGGAAACTCC
prediction_9_104086319_104086383_+_5p	CTGCTGTGCCATGACGGGAACTCC
prediction_13_40037950_40038026_-_3p	GGAGTTCTCATTGTGGCTCAGTGGGTT
prediction_8_117536846_117536903_-_5p;prediction_8_117536848_117536905_-_5p	CTGACACCAGCACACAAATGCTCCAGT
prediction_4_63275551_63275609_-_3p	TGTCAAAGAAGGGTGAGGAGAAGG
prediction_4_433654_433721_+_5p	ACCACTGAGCCACATGGGAACC
prediction_7_68411759_68411829_+_3p	GGGTTCTCGTCATGGTGCAGTGG
prediction_6_867577_867644_+_5p	CGCTGCGCCATGACGGGAACTCC
prediction_9_35584176_35584239_-_3p	TATGAAAGTTCCCATTGTGGCTC
prediction_14_74196070_74196143_-_5p_4	CCCGGGTGTGGCCCTAGAAAAGCAAGGAGAC
prediction_14_100224204_100224268_-_5p;prediction_1_136805425_136805497_+_5p_5;prediction_1_136805429_136805493_+_5p_1	AACCACTGCACCACGACGGGAACTCCA
prediction_12_17392483_17392562_+_5p;prediction_12_17392487_17392557_+_5p	CGAGCCACAACAGGAACTCCC
prediction_3_90187119_90187179_+_5p	TGCACCACAACAGGAACTCTGCA
prediction_2_6897256_6897329_-_5p	TTTCCGCTCAGCCACACCGGGAACTCC
prediction_8_29373598_29373658_-_5p	AAATGCCTGCCTGTTGAAGAGG
prediction_2_56012600_56012666_-_5p	TTGGACCACAACGGGAACTCC
prediction_14_51473985_51474046_-_3p_-5	CGCACATGAAGGTTCCCAGGCTA
prediction_13_38492736_38492795_-_3p	GGGAGAACTCTGAATTCTCAGCC
prediction_1_203342980_203343041_+_3p	CAGGGATCAAACCTTTGTCCTCA
prediction_11_44147846_44147907_+_3p	AAACATTAAAAATGAACTATCTGGGGGTCC
prediction_X_93093196_93093257_-_3p	TTTCTAGGAGTTCCCGTCGTGGCGCAGT
prediction_10_47302_47371_+_5p	AACCTCTGAGCCACGATGGGAACGCC
prediction_4_23997874_23997939_-_3p	GGAGTTCTCTTGTGGCTCAGCAGG
prediction_1_8796461_8796532_+_3p	AGGAGTTCAGTTCATTGTGGCTCAGCAGG
prediction_13_114404551_114404618_+_5p_-2	TGCTGTGCCACAATGGGAACGCC
prediction_4_131579571_131579634_-_3p	ATACCTGGTTGTTAGTGGTGCC
prediction_1_290036466_290036534_-_5p	CTGAGCCACAATGGGAACTCCGT
prediction_18_6969302_6969364_-_5p	GAGCCAGGACGGGAACTCCCAATTATA
prediction_14_67847633_67847703_+_5p	CTGAGCTATGCAGGGAACTCC
prediction_13_114404551_114404618_+_5p_-1	TGCTGTGCCACAATGGGAACGCCA
prediction_8_37871241_37871311_-_5p;prediction_8_37871246_37871310_-_5p	CGCCACGACGGGAACTCC
prediction_5_93536362_93536419_+_5p;prediction_5_93677146_93677203_+_5p	AAGAAAAAGGAGGAGAGAACGCC
prediction_17_59629191_59629259_+_5p;prediction_2_18185332_18185403_+_5p	CCACTGAGCCATGACGGGAACTCC
prediction_17_27406548_27406604_-_3p	ATGCCACAGCCATAGCAATGCAGGATC
prediction_9_50367748_50367818_-_5p	CACTGAGCCAAGACAGGAACTCC
prediction_13_121414942_121415016_-_3p	GGAATTCCCGTTGTGGCTCAGTGGA
prediction_7_6185956_6186018_-_3p	AAAAAAATCTTATTCATGGAGTGCC
prediction_10_14028189_14028255_-_3p	CAGCTCTGACTCAACCCCTAGCCTGGGA
prediction_11_10552862_10552920_-_3p	TGAGCTGCCCCAGGCTTGGTGAGGTGCC
prediction_1_26235160_26235219_+_3p	TGATGATTAGACCAGACACCCC
prediction_14_74108455_74108526_-_5p_7;prediction_14_74108461_74108528_-_5p_9	GCCATGACGGGAACTCCAACTTTTTAAC
prediction_10_1214017_1214068_+_5p	TTGCCCTGGGACCCAGTGCACAGGAAAGCC
prediction_12_51757557_51757621_+_5p	ACTGCGCCATGACGGGAACTCC
prediction_13_110926088_110926161_-_3p	TGCTGTGATGCATGGGTCAAA
prediction_1_134970769_134970829_+_3p	TAATCAAGAAAAGAGAAGCTGGGGAGTTCC
prediction_13_32714106_32714163_-_5p	CCCACTCCAAGCTATGTTGGGGAGC
prediction_15_14179501_14179567_+_5p	GCCACGACGGGAACTCCAAGAGCTA
prediction_7_129304040_129304114_-_5p	CTGCGCCACAACGGGAACTCC
prediction_2_104945625_104945696_+_3p	ATGAGGATGCAGGTTTGATCCCT
prediction_12_51786723_51786786_-_3p	GCCCCTTTGACCATCGGAGGACGCAGGAG
prediction_X_97772949_97773005_+_3p	AGTGGATTAAGGATGCGGCATTGCCGTGAGC
prediction_2_9860928_9860997_+_5p	GCCACAAAGGGAACTCACGGAT
prediction_1_77709386_77709457_+_5p;prediction_1_77709389_77709454_+_5p	GACCACTGCACCACAACGGGAACTCC
prediction_2_37319059_37319127_-_3p	ATAATGGAGTTCCTGTCATGGCT
prediction_4_69095321_69095391_-_5p	CCGTTAACCGCTGCGCCATGACGGGAACTCC
prediction_2_106350061_106350119_+_5p	CATGATGCTAGAGTCTTTCTTTGGGGGAGC
prediction_10_61765141_61765215_-_5p	GCTGAGCCACGACGGGAACTCC
prediction_1_243997243_243997312_+_5p	CAAGTACCTTGTCTTCGCTTTGTCACTGT
prediction_5_46644860_46644933_+_5p_-1;prediction_6_13395614_13395682_+_5p;prediction_7_37330450_37330515_-_5p;prediction_7_37330452_37330517_-_5p_-1	CCACTGCGCCACGACGGGAACTCCA
prediction_2_51459799_51459862_-_3p	GATAATCTTTTTTCTTTTTTTTGTCTT
prediction_9_43285089_43285154_-_5p	TGCGCCATGATGGGATCTCC
prediction_13_121414942_121415016_-_5p;prediction_14_21804679_21804751_-_5p;prediction_14_21804681_21804753_-_5p;prediction_1_83478103_83478171_+_5p;prediction_2_90416879_90416946_+_5p;prediction_2_90416879_90416948_+_5p;prediction_2_91596372_91596450_+_5p;prediction_7_70873146_70873218_+_5p;prediction_X_99152804_99152875_-_5p	AACCACTGTGCCACGACGGGAACTCC
prediction_6_118815202_118815269_+_3p	GGAGTTCCATTATGGTGCAGTGGG
prediction_4_18552196_18552256_-_3p	AGCTATGGTGTAGGTCACAGA
prediction_5_56509313_56509385_+_3p;prediction_5_56576894_56576966_+_3p	AGTGCCCTGTGGGACTCCCAGGCACACAAGC
prediction_4_98667652_98667714_+_5p	GCGCCACGACAGGAACTCC
prediction_3_113610312_113610374_-_3p;prediction_3_113610312_113610378_-_3p	TAGGAGTTCCCGTCGTGGCGCAGT
prediction_X_97772949_97773005_+_3p	GTGGATTAAGGATGCGGCATTGCCGTGAGC
prediction_3_115062979_115063053_+_3p	GGTGCTGGAGTTCTCTCGGTGG
prediction_16_6383782_6383843_-_3p	GATGTTGCCTTGGCAACAGGGAAGAC
prediction_14_20082091_20082160_-_3p	GTTACTGCAGCTCACGGCAACAC
prediction_4_29510700_29510759_-_5p;prediction_4_29510702_29510761_-_5p	AATCCTAAGATGCACCCACTCC
prediction_18_6969297_6969373_-_5p	TTAACCACTGAGCCAGGACGGGAACTCC
prediction_12_38319738_38319804_+_5p	TCTGAGCCACGACGGGAAATCC
prediction_X_75888025_75888082_+_3p	CAGTCTTATGAGTTTCTTGAGGATGAGGC
prediction_14_24422263_24422320_+_5p	CGTTAACCACTGCGCCACGACGGGAACTCCA
prediction_3_88105793_88105852_+_3p	TGGTTTACCTGTGGGCGTTCGGC
prediction_12_3736711_3736780_+_3p	ATTTAAAAAAGCATACGCAGGGAGTTTCCA
prediction_13_8322305_8322376_-_3p	CAGCTGCAGTTTGACCCCTAGCCT
ENSSSCT00000020515_12_33457337_33457407_-_3p;cfa-mir-454_12_33457337_33457407_-_3p	AGTGCAATATTGCTTATAGGGTTTTGGTGTT
ENSSSCT00000020476_18_5054286_5054404_-_3p_11;hsa-mir-671_18_5054286_5054404_-_3p_11	GGCTCCACCTTTTCCGGGCCGTGGAGCC
ENSSSCT00000019919_9_47573177_47573238_-_5p	GTCCCTGAGACCCTAACTTGTG
ENSSSCT00000021517_1_107486540_107486614_-_3p	GTGTGTGTGTGTGCGCGCGCGCA
ENSSSCT00000020265_13_55826398_55826472_-_5p;bta-mir-885_13_55826398_55826472_-_5p	ACACTACCCTGCCTCTTCTCCAC
ENSSSCT00000021548_14_64972230_64972305_+_3p	ACGAGCCCCCAAATGTAAGAC
ENSSSCT00000019986_14_80673633_80673715_+_5p	CTGTCCTGGTTTGCCTGGGACTGAGAGA
oan-mir-183_18_17172201_17172332_-_3p	CCGCGAGTGTCTCAGGAGCACC
eca-mir-1291b_5_75055818_75055874_+_3p	GCTGTTGGTTTCAAGCAGGAGCC
ENSSSCT00000020806_2_46561891_46561973_+_3p;eca-mir-1905c_2_46561890_46561973_+_3p	CAGCCCCACCACGCGGTAGGGCACGCGCACC
ENSSSCT00000020485_7_133847437_133847512_+_3p;hsa-mir-370_7_133847437_133847512_+_3p	AGTGCCTGCTGGGGTGGAACC
hsa-mir-335_18_16506697_16506791_-_3p	TTGCTCCTGACCTCCTCT
mmu-mir-497_12_49575587_49575671_+_3p_-4	ACTGTGGTGTTAGAGCGAGGGTGGGGG
ENSSSCT00000021566_13_23336889_23336951_+_3p;cfa-mir-138a_13_23336889_23336951_+_3p	CTTCACAACACCAGGGTCACACC
ENSSSCT00000021537_15_77060695_77060796_+_5p	TATACCCTGTAGAACCGAATTTGT
mmu-mir-2182_6_252540_252656_+_3p	CCCTGTTCACTCGCCGTTACTGAGGGAATCC
ENSSSCT00000021314_1_280335864_280335953_+_5p_15	ACTCAACATTCATTGCTGTCGGTGGGT
bta-mir-30b_4_5733577_5733665_+_3p	GGCTGGGAGGTGGATGTTTA
ENSSSCT00000020673_6_37304643_37304736_+_3p	CCTACACCACAGCTCACAGCAACACC
ENSSSCT00000019778_17_61782653_61782764_-_3p	GATGCGGTCCGGGAACTCCTC
ggo-mir-23a_2_56861158_56861231_-_3p	ATCACATTGCCAGGGATTTCCAA
ENSSSCT00000021434_13_130664293_130664374_+_5p;ggo-mir-99a_13_130664293_130664374_+_5p	CATAAACCCGTAGATCCGATCTTGTG
ENSSSCT00000021054_1_227255281_227255372_-_3p_3;mmu-mir-101b_1_227255281_227255378_-_3p_3	AGTACTGTGATAACTGAAGAATGGTGGTGCC
eca-mir-220b-2_7_2810099_2810181_-_5p	CCACCGTGTCCGAGACCTTGGGCGAGG
ENSSSCT00000020965_12_45599471_45599572_-_5p;hsa-mir-132_12_45599471_45599572_-_5p	GCGCCCCGCCCCCGCGTCTCCAGGGCAACC
ENSSSCT00000020485_7_133847437_133847512_+_3p;hsa-mir-370_7_133847437_133847512_+_3p	CGAGTGCCTGCTGGGGTGGAACC
cfa-mir-196b_18_44179804_44179862_+_3p;cfa-mir-196b_18_44205858_44205916_+_3p	GATCCACCTTTCTCTCGACAGCAC
bta-mir-1343_2_24490870_24490948_-_5p	TGCTGGCTTCGGTGCTGGGGAGCGGCC
mmu-mir-497_12_49575587_49575671_+_3p_-5	ACTGTGGTGTTAGAGCGAGGGTGGGGGA
ENSSSCT00000020716_2_17100314_17100408_-_3p;bta-mir-129-2_2_17100314_17100408_-_3p	CCCTTACCCCAAAAAGCATTCGCGGAGGGC
oan-mir-128-2_13_17766846_17766957_+_3p	CCCTACTGTGTCACACTCCCAATGGGATGCC
ENSSSCT00000020706_6_83322545_83322654_-_5p;rno-mir-187_6_83322545_83322649_-_5p	GCTCACCATGACACCGTGTGAGACC
dre-mir-92a-1_11_60973153_60973238_+_3p	TGTCCCGGCCTGTTGAGTTTGGTGGGGA
ENSSSCT00000020961_10_22839185_22839295_-_3p;bta-mir-181b-1_10_22839185_22839295_-_3p;mdo-mir-181b_10_22839185_22839272_-_3p	AATGAATGCAACTGTGGCCCC
ENSSSCT00000021314_1_280335864_280335953_+_5p_16;hsa-mir-181b-2_1_280335864_280335953_+_5p;ssc-mir-181b_1_280335868_280335953_+_NA	AACATTCATTGCTGTCGGTGGGTT
ENSSSCT00000020357_18_17171978_17172083_-_5p;bta-mir-96_18_17171981_17172083_-_5p	ACACCACGACCACCTGCTGGGCC
ENSSSCT00000019993_7_133928634_133928758_+_5p	CAGTGCCCGGGGAGCAGGACGGTGAGCC
ENSSSCT00000020578_6_40293229_40293320_+_5p;hsa-mir-935_6_40351574_40351665_+_5p	CAGGCGGCAGTGGCGGGAGCGGCC
ENSSSCT00000021314_1_280335864_280335953_+_5p_15	AACATTCATTGCTGTCGGTGGGT
hsa-mir-454_12_33457312_33457427_-_3p	GGGTTTTGGTGTTTGGGAAGAA
ENSSSCT00000020728_1_284963090_284963172_-_3p;ENSSSCT00000021024_1_284509638_284509720_+_3p	GTTCTGCCCTATTCCCTCCCTG
ENSSSCT00000020912_9_47702717_47702798_-_5p	AACCCGTAGATCCGAACTTGT
ENSSSCT00000020678_2_331298_331396_+_3p;hsa-mir-210_2_331287_331397_+_3p	GTCCCTGGGCAGCGCGACCG
ENSSSCT00000020352_4_5729445_5729548_+_5p	TTGTTGTAAACATCCCCGACTGG
ENSSSCT00000020265_13_55826398_55826472_-_5p	TACACTACCCTGCCTCTTCTCCAC
ENSSSCT00000021518_X_111416457_111416540_+_5p;hsa-mir-504_X_111416457_111416540_+_5p	GCTGCTGTTGGGAGACCC
ENSSSCT00000021045_7_133834149_133834243_+_3p	GCTCCTCCATGGCTTGGAGGAGGTCAATGGG
ENSSSCT00000020678_2_331298_331396_+_5p	CGGTCCCTCCAGGCGCAGGGCAGCC
ENSSSCT00000020848_12_37773635_37773707_+_3p	CACACACACACACACACACACCCT
ENSSSCT00000021491_12_45599921_45599983_-_3p;cfa-mir-212_12_45599921_45599983_-_3p	CAGTCTCCAGTCACGGCCACC
ENSSSCT00000020346_16_52377039_52377118_+_3p	CATGCACAGCACACCCATGCACAGACA
ENSSSCT00000020912_9_47702717_47702798_-_5p;oan-mir-100_9_47702717_47702798_-_5p	CACAAACCCGTAGATCCGAACTTGT
ENSSSCT00000020014_7_133834347_133834429_+_5p	AGGACTCCATTTGTTTTGATGATGGA
mmu-mir-2143-2_6_251367_251451_-_3p_-5	GCCTCTCCGAGTCCGCCGAGGGCGCACCA
ENSSSCT00000020678_2_331298_331396_+_3p;hsa-mir-210_2_331287_331397_+_3p	TCCCTGGGCAGCGCGACCG
ENSSSCT00000021475_7_111513378_111513474_+_3p	GCACAAAGCCCACAGGCACACC
oan-mir-122_1_169284198_169284309_-_5p	TTAGCAGAGCTGTGGAGTGTGAC
ENSSSCT00000020352_4_5729445_5729548_+_5p	GTTGTTGTAAACATCCCCGACTGG
ENSSSCT00000020082_7_120781195_120781252_+_3p_16	TGTGTGTGTGTGGTTGCCC
ENSSSCT00000021051_10_26149017_26149077_-_3p_2;bta-mir-23b_10_26149017_26149077_-_3p_2	AATCACATTGCCAGGGATTACC
ENSSSCT00000020752_X_108498664_108498773_-_3p;ssc-mir-503_X_108498664_108498773_-_3p	TGGGACTCCCGCCGGGGCCCACC
ENSSSCT00000021494_3_116622940_116623052_-_3p	GCTCACCAAATCCCTATAACACGGAGAGC
mmu-mir-2140_6_250418_250472_-_3p	TCAAACGAGAACTTTGAAGGCCG
ENSSSCT00000020409_5_29963949_29964040_+_5p;ENSSSCT00000021201_5_29805694_29805785_+_5p	CCATTCTGGTTTCCCTGGGACTGAG
mmu-mir-2146_6_250359_250413_-_3p	TGAACATGGGTCAGTCGGTCCTGAGAGA
ENSSSCT00000021536_1_53848997_53849104_-_5p;ssc-mir-30a_1_53848997_53849104_-_5p	CGGCTGTAAACATCCTCGACTGG
ENSSSCT00000020560_6_36259082_36259200_-_3p;bta-mir-769_6_36259082_36259201_-_3p	GGGTCTTGGTTCAGGGTCGGGGC
ENSSSCT00000021200_1_267441301_267441374_-_3p	TGGGAACCGGGATTAATCAGACCA
ENSSSCT00000021054_1_227255281_227255372_-_3p_2;mmu-mir-101b_1_227255281_227255378_-_3p_2	AGTACTGTGATAACTGAAGAATGGTGGTGCCA
ENSSSCT00000021593_1_91780483_91780555_+_3p	GTGTGTGTGTGTGTGCGCGCGCG
ENSSSCT00000020357_18_17171978_17172083_-_5p;bta-mir-96_18_17171981_17172083_-_5p	GCACACCACGACCACCTGCTGGGCC
mmu-mir-2144_6_250938_251009_-_3p	GGCGCTGCGGGATGAACC
ENSSSCT00000019864_14_90720819_90720914_-_5p;ENSSSCT00000020718_14_90595793_90595888_-_5p	GAGGTCTCTGTGTTGGGCGTC
eca-mir-220b-2_7_2848581_2848663_-_5p	GACCACCGTGTCCGAGACCTTGGGTGAGG
oan-mir-208_7_82117406_82117517_-_5p	GGCCCTGACTCACTTCCTGTGACGGGCGAGC
ENSSSCT00000021314_1_280335864_280335953_+_5p_15	CTCAACATTCATTGCTGTCGGTGGGT
gga-mir-22_12_45319032_45319129_+_3p	AAGCTGCCAGTTGAAGAACTGTT
ptr-mir-876_10_36141558_36141638_+_3p	GTGGTGGTGGTTTACAAAG
bta-mir-1343_2_24490870_24490948_-_5p	GCTGGCTTCGGTGCTGGGGAGCGGCC
ENSSSCT00000020334_18_17167649_17167759_-_5p	GCCGCCACTTGCCTCGCACC
ENSSSCT00000020719_17_40405237_40405340_-_3p;bta-mir-499_17_40405237_40405340_-_3p;hsa-mir-499_17_40405237_40405359_-_3p	CGTCCCCACGCTGCCTGGGCAGGGTTTGGG
bta-mir-2483_X_100547915_100547995_-_5p	GTTCCGTCAACCATCCAGC
ENSSSCT00000020238_7_63697110_63697262_-_3p	TTTATATTTAGCTGGGAGCC
ENSSSCT00000021610_10_9750910_9750994_-_5p	GTAACAGCGACTCCATGTGG
ENSSSCT00000020150_12_34201564_34201656_+_5p;gga-mir-21_12_34201564_34201661_+_5p	GTAGCTTATCAGACTGATGTTGA
ENSSSCT00000020741_6_45615061_45615125_+_3p	GGCTGGGCAGAGGGGGGATGC
hsa-mir-220b_2_49930500_49930587_-_3p;hsa-mir-220b_2_50064134_50064221_-_3p	GATCCGGTCCGGGAACTCC
ENSSSCT00000019703_18_16054348_16054429_+_3p	CCATTTGAAATCAGTGTTCTTGGGGGAGCC
ggo-mir-219_7_29626545_29626655_+_3p	GCCGTCGCCCCCAAACCTCGAGGGGAGAGCG
mmu-mir-2182_6_252540_252656_+_3p	CCTGTTCACTCGCCGTTACTGAGGGAATCC
ENSSSCT00000021088_6_121824296_121824388_-_5p	TGTAAACATCCTTGACTGGAAGC
ENSSSCT00000019919_9_47573177_47573238_-_5p;eca-mir-125b_9_47573164_47573252_-_5p;eca-mir-125b_9_47654244_47654332_-_5p	TCCCTGAGACCCTAACTTGTG
ggo-mir-219_7_29626545_29626655_+_3p	CCGTCGCCCCCAAACCTCGAGGGGAGAGCG
ENSSSCT00000021537_15_77060695_77060796_+_5p	ATATACCCTGTAGAACCGAATTTGT
ENSSSCT00000021133_8_86931991_86932076_+_3p	CGCGCGCACGCGCTCAAGCACAGGCAAGCA
oan-mir-208_7_82117406_82117517_-_5p	GCCCTGACTCACTTCCTGTGACGGGCGAGC
mmu-mir-685_7_84990474_84990583_+_5p	TTTGAGGAGGGGCCTGGCGGATGCC
ggo-mir-205_9_126011573_126011683_-_3p	CTCAGGAGGCGTGGAGCTGACACC
ENSSSCT00000020014_7_133834347_133834429_+_5p	GGACTCCATTTGTTTTGATGATGGA
ENSSSCT00000020217_7_29626545_29626654_+_3p	GCCGTCGCCCCCAAACCTCGAGGGGAGAGC
bta-mir-301b_14_51319103_51319198_-_5p	GTCCCCCCTGCTGGCCGCAGGTGC
ENSSSCT00000020817_3_29678100_29678195_-_5p	CCTGGGGATCTTGCACCAAA
ENSSSCT00000020848_12_37773635_37773707_+_3p	ACACACACACACACACACACCCT
ENSSSCT00000020894_X_123637722_123637821_+_3p;ENSSSCT00000021453_X_123383934_123384033_-_3p;hsa-mir-1184_X_123383934_123384033_-_3p;hsa-mir-1184_X_123637722_123637821_+_3p	GACCGCTTCCGTGTCCTTTTCGTGGGTGGC
ENSSSCT00000021098_15_14550873_14550955_-_3p;age-mir-128_15_14550873_14550955_-_3p	GGTCTCTTTTTCAGCTGCTTCCTGGC
hsa-mir-210_2_331287_331397_+_5p	CCCGGCGGTCCCTCCAGGCGCAGGGCAGCC
bta-mir-2411_4_99530700_99530777_-_3p	TCATACTCCCACATCCTCCACCA
ENSSSCT00000019988_10_36311907_36311988_-_3p;hsa-mir-876_10_36311907_36311988_-_3p	AATGTGGTGGTGGTTTACAAAGT
ENSSSCT00000020579_9_43358361_43358459_+_3p	GTACCATTTTCATTCCCATCAGCAA
oan-mir-22_12_45319017_45319139_+_3p	CCCTCTGCCCCTGGCTTCGAGGAGGAAGAG
ENSSSCT00000019703_18_16054348_16054429_+_3p	ACCATTTGAAATCAGTGTTCTTGGGGGAGCC
ENSSSCT00000020502_9_6808358_6808426_-_3p	GTGGCTCGGAGGCTGGAGACGCGGC
ENSSSCT00000020936_6_39533860_39533920_+_3p	AGGGTCACAGGTGAGGTTCTTGGGAGCC
ENSSSCT00000019864_14_90720819_90720914_-_3p;ENSSSCT00000020718_14_90595793_90595888_-_3p;mml-mir-346_14_90595786_90595872_-_3p;mml-mir-346_14_90720812_90720898_-_3p;mmu-mir-346_14_90595786_90595884_-_3p;mmu-mir-346_14_90720812_90720910_-_3p	GCTGGGCCTGCAGCTGCCTGGACAGAGCG
ENSSSCT00000020184_10_60644417_60644490_+_3p	TGTGTGTGTGTGTGTGCGCGCG
ENSSSCT00000021051_10_26149017_26149077_-_3p_1;bta-mir-23b_10_26149017_26149077_-_3p_1	AATCACATTGCCAGGGATTACCA
ENSSSCT00000020673_6_37304643_37304736_+_3p	ACACCACAGCTCACAGCAACACC
ENSSSCT00000019988_10_36311907_36311988_-_3p;ENSSSCT00000021374_10_36141558_36141639_+_3p;hsa-mir-876_10_36311907_36311988_-_3p	GTGGTGGTGGTTTACAAAGT
ENSSSCT00000020476_18_5054286_5054404_-_3p_10;hsa-mir-671_18_5054286_5054404_-_3p_10	GGCTCCACCTTTTCCGGGCCGTGGAGCCA
ENSSSCT00000020817_3_29678100_29678195_-_5p	CACCTGGGGATCTTGCACCAAA
oan-mir-129_18_18269468_18269596_+_3p_0	TCTACAGAGAGGACACCA
ENSSSCT00000021434_13_130664293_130664374_+_5p;ggo-mir-99a_13_130664293_130664374_+_5p	ATAAACCCGTAGATCCGATCTTGTG
ENSSSCT00000021054_1_227255281_227255372_-_3p_3;mmu-mir-101b_1_227255281_227255378_-_3p_3	GTACTGTGATAACTGAAGAATGGTGGTGCC
ENSSSCT00000021494_3_116622940_116623052_-_3p	TTGCTCACCAAATCCCTATAACACGGAGAGC
mmu-mir-497_12_49575587_49575671_+_3p_-5	CTGTGGTGTTAGAGCGAGGGTGGGGGA
ENSSSCT00000019986_14_80673633_80673715_+_3p	CAGTGCTATAACCTGGGGAGTCC
ENSSSCT00000021088_6_121824296_121824388_-_3p	GCTTTCAGTCGGATGTTTACAGCGGCAGG
ENSSSCT00000020502_9_6808358_6808426_-_3p;mdo-mir-139_9_6808356_6808425_-_3p	GGAGGCTGGAGACGCGGC
ENSSSCT00000020064_X_86097370_86097429_+_3p;ENSSSCT00000020761_X_86350516_86350575_-_3p	CAGGGCTGGGCAGCGGGCTGG
cfa-mir-345_7_130435932_130435992_+_5p;cfa-mir-345_7_130622845_130622905_-_5p	CAGTGCTTGTGATGGCTGGTGGGC
ENSSSCT00000021582_14_51319103_51319197_-_5p;bta-mir-301b_14_51319103_51319198_-_5p	TCCCCCCTGCTGGCCGCAGGTGC
ENSSSCT00000020236_12_49575599_49575668_+_3p	CTGTGGTGTTAGAGCGAGGGTGGG
ENSSSCT00000020236_12_49575599_49575668_+_3p;ptr-mir-497_12_49575599_49575668_+_3p	ACTGTGGTGTTAGAGCGAGGGTGGG
ENSSSCT00000020348_9_126011587_126011656_-_5p	TTGTCCTTCATTCCACCGGAGTCTG
ENSSSCT00000021491_12_45599921_45599983_-_3p;cfa-mir-212_12_45599921_45599983_-_3p	AGTCTCCAGTCACGGCCACC
ENSSSCT00000020382_4_97900883_97900965_-_3p	ACCACCAGCCCCACCACGCGGTAGGGCACC
bta-mir-2483_X_100547915_100547995_-_5p	TTCCGTCAACCATCCAGC
ENSSSCT00000020579_9_43358361_43358459_+_3p	GCTGTACCATTTTCATTCCCATCAGCAA
ENSSSCT00000020296_2_136265608_136265674_+_3p	CACTGGACTTGGAGTCAGAAGGC
ENSSSCT00000021293_7_133923085_133923157_+_3p;hsa-mir-665_7_133923085_133923157_+_3p	TCTCGTGACCAGGAGGCTGAGGC
ENSSSCT00000021475_7_111513378_111513474_+_3p	GGCACAAAGCCCACAGGCACACC
ENSSSCT00000020382_4_97900883_97900965_-_3p	CACCACCAGCCCCACCACGCGGTAGGGCACC
ENSSSCT00000020113_12_45319038_45319123_+_3p	CTAAAGCTGCCAGTTGAAGAACTGT
mmu-mir-2144_6_250938_251009_-_3p	TGGCGCTGCGGGATGAACC
ENSSSCT00000020890_3_35683168_35683260_-_5p	CAGGAGCTAATGGTGGGGTGGCT
eca-mir-220b-2_6_171241_171323_-_3p	GGTGTTCATGATGCGGTCAGGG
ENSSSCT00000019864_14_90720819_90720914_-_3p;ENSSSCT00000020718_14_90595793_90595888_-_3p;mml-mir-346_14_90595786_90595872_-_3p;mml-mir-346_14_90720812_90720898_-_3p;mmu-mir-346_14_90595786_90595884_-_3p;mmu-mir-346_14_90720812_90720910_-_3p	CAGCTGCCTGGACAGAGCG
ENSSSCT00000020457_7_26718972_26719049_-_5p;ENSSSCT00000020586_7_27028466_27028543_+_5p	ACCACCTACCTCTTCCCTGCCCT
ENSSSCT00000021582_14_51319103_51319197_-_5p	CCCCCCTGCTGGCCGCAGGTGC
ENSSSCT00000020092_X_40478821_40478931_-_5p;oan-mir-222a_X_40478816_40478928_-_5p	GCTGCTGGAATGTGTAGGTGCC
ENSSSCT00000020411_4_127718030_127718147_-_3p;bta-mir-760_4_127718030_127718147_-_3p	GAGCGAAATGCAACCCAAAC
ENSSSCT00000021275_X_108481525_108481622_-_3p;hsa-mir-542_X_108481525_108481622_-_3p	AGATTGATAACTGAAAGGTCTGGGAGCC
ENSSSCT00000020039_8_92258011_92258079_+_3p;hsa-mir-367_8_92258011_92258079_+_3p	CTTTAGCAATGGTGATGGGGTG
ENSSSCT00000021441_X_121722372_121722453_+_5p_15;ggo-mir-105_X_121722372_121722453_+_5p_15	AGTCAAATGCTCAGACTCCTGTGGTGGC
ENSSSCT00000020440_17_59149581_59149648_+_5p	CTAGTTTGCCTGGGACTGAGG
ENSSSCT00000021196_8_71075759_71075854_-_3p	CTCCTGTATTCCAAACCCCAGCGGGCAGC
ptr-mir-876_10_36141558_36141638_+_3p	TGTGGTGGTGGTTTACAAAG
ENSSSCT00000020719_17_40405237_40405340_-_3p;bta-mir-499_17_40405237_40405340_-_3p;hsa-mir-499_17_40405237_40405359_-_3p	GTCCCCACGCTGCCTGGGCAGGGTTTGGG
ENSSSCT00000020296_2_136265608_136265674_+_3p;ssc-mir-378_2_136265603_136265682_+_NA	ACTGGACTTGGAGTCAGAAGGC
ENSSSCT00000021536_1_53848997_53849104_-_5p;ssc-mir-30a_1_53848997_53849104_-_5p	GCGGCTGTAAACATCCTCGACTGG
oan-mir-129_18_18269468_18269596_+_3p_1	AGGCCTTGTCTACAGAGAGGACACC
ENSSSCT00000020936_6_39533860_39533920_+_3p	CAGGGTCACAGGTGAGGTTCTTGGGAGCC
ENSSSCT00000019988_10_36311907_36311988_-_3p;ENSSSCT00000021374_10_36141558_36141639_+_3p;hsa-mir-876_10_36311907_36311988_-_3p	TGTGGTGGTGGTTTACAAAGT
ENSSSCT00000020440_17_59149581_59149648_+_5p	CCTAGTTTGCCTGGGACTGAGG
ENSSSCT00000021441_X_121722372_121722453_+_5p_16;ggo-mir-105_X_121722372_121722453_+_5p_16	AGTCAAATGCTCAGACTCCTGTGGTGGCT
ENSSSCT00000019965_14_69493245_69493336_-_3p;hsa-mir-1296_14_69493245_69493337_-_3p	GAGTGGGGTTTTGACCCT
ENSSSCT00000021077_14_32031344_32031452_+_5p	GTTATCCATATGTGTGTGTGTGT
ENSSSCT00000021314_1_280335864_280335953_+_5p_16;hsa-mir-181b-2_1_280335864_280335953_+_5p	ACTCAACATTCATTGCTGTCGGTGGGTT
ENSSSCT00000020476_18_5054286_5054404_-_5p;hsa-mir-671_18_5054286_5054404_-_5p	GCCAGGAAGAGGAGGAAGCC
ENSSSCT00000020806_2_46561891_46561973_+_3p;eca-mir-1905c_2_46561890_46561973_+_3p	AGCCCCACCACGCGGTAGGGCACGCGCACC
ENSSSCT00000020289_15_130584584_130584725_+_5p	AAACACAGCAAGCCCAGGGACAC
ENSSSCT00000019864_14_90720819_90720914_-_5p;ENSSSCT00000020718_14_90595793_90595888_-_5p	AGGTCTCTGTGTTGGGCGTC
ENSSSCT00000021468_4_97531325_97531414_+_5p;ENSSSCT00000021470_4_97746790_97746879_-_5p;hsa-mir-9-1_4_97531325_97531414_+_5p;hsa-mir-9-1_4_97746790_97746879_-_5p	GGAGGCGGGGTTGGTTGTTATCT
ENSSSCT00000021045_7_133834149_133834243_+_3p	CATGGCTTGGAGGAGGTCAATGGG
ENSSSCT00000020217_7_29626545_29626654_+_3p	AGCCGTCGCCCCCAAACCTCGAGGGGAGAGC
ENSSSCT00000021494_3_116622940_116623052_-_3p	TGCTCACCAAATCCCTATAACACGGAGAGC
ENSSSCT00000020265_13_55826398_55826472_-_5p;bta-mir-885_13_55826398_55826472_-_5p	TTACACTACCCTGCCTCTTCTCCAC
mmu-mir-148a_18_45214533_45214632_-_3p	TCTCTGGAGACTGTGGTCGCC
oan-mir-129_18_18269468_18269596_+_3p_0	AGGCCTTGTCTACAGAGAGGACACCA
ENSSSCT00000020794_9_13711338_13711447_-_5p	GGCTGTGTGTGATGTGGTAA
oan-mir-183_18_17172201_17172332_-_5p	GTCAGCAGGCCGGAGAGCGCGAC
hsa-mir-210_2_331287_331397_+_5p	GCCCGGCGGTCCCTCCAGGCGCAGGGCAGCC
ENSSSCT00000021537_15_77060695_77060796_+_5p	ATACCCTGTAGAACCGAATTTGT
oan-mir-22_12_45319017_45319139_+_3p	GCCCTCTGCCCCTGGCTTCGAGGAGGAAGAG
ENSSSCT00000020965_12_45599471_45599572_-_5p;hsa-mir-132_12_45599471_45599572_-_5p	CGCCCCGCCCCCGCGTCTCCAGGGCAACC
ENSSSCT00000020385_17_64053942_64054045_-_3p;ssc-mir-133a_17_64053942_64054045_-_3p	CCCCTTCAACCAGCTGTAGCTGCGC
eca-mir-551a_6_43640522_43640584_-_5p;mdo-mir-551a_6_43640507_43640590_-_5p	GGAAATCCAGAGCGGGTGAGGCC
ENSSSCT00000019711_15_73700020_73700104_-_5p	CCCAATGCATCTAGAATTCTGGGGGTGGAGT
oan-mir-122_1_169284198_169284309_-_5p	CCTTAGCAGAGCTGTGGAGTGTGAC
bta-mir-2411_4_99530700_99530777_-_3p	GTCATACTCCCACATCCTCCACCA
ENSSSCT00000020830_3_40637122_40637205_-_3p;ENSSSCT00000021346_3_40549758_40549841_-_3p	ACTTCTTGGTGATGTTGAGGCTG
cfa-mir-345_7_130435932_130435992_+_5p;cfa-mir-345_7_130622845_130622905_-_5p	TCCAGTGCTTGTGATGGCTGGTGGGC
ENSSSCT00000021610_10_9750910_9750994_-_5p	TGTAACAGCGACTCCATGTGG
eca-mir-769_6_36259103_36259182_-_3p	TCTGGGGTCTTGGTTCAGGGTCGGGG
ENSSSCT00000021054_1_227255281_227255372_-_3p_2;mmu-mir-101b_1_227255281_227255378_-_3p_2	GTACTGTGATAACTGAAGAATGGTGGTGCCA
ENSSSCT00000020217_7_29626545_29626654_+_3p	CCGTCGCCCCCAAACCTCGAGGGGAGAGC
ENSSSCT00000020221_4_99584644_99584723_+_5p;hsa-mir-190b_4_99584644_99584723_+_5p	CTGCCTGCTTCTGTGTGATATGT
ENSSSCT00000021153_8_92257532_92257600_+_5p;hsa-mir-302c_8_92257532_92257600_+_5p	GATCCCCTTTGCTTTAACATGGGGGTACC
ENSSSCT00000021051_10_26149017_26149077_-_3p_2;bta-mir-23b_10_26149017_26149077_-_3p_2	ATCACATTGCCAGGGATTACC
ENSSSCT00000021051_10_26149017_26149077_-_3p_1;bta-mir-23b_10_26149017_26149077_-_3p_1	ATCACATTGCCAGGGATTACCA
eca-mir-551a_6_43640522_43640584_-_5p;mdo-mir-551a_6_43640507_43640590_-_5p	TGGAAATCCAGAGCGGGTGAGGCC
ENSSSCT00000020716_2_17100314_17100408_-_3p;bta-mir-129-2_2_17100314_17100408_-_3p	GCCCTTACCCCAAAAAGCATTCGCGGAGGGC
ENSSSCT00000020346_16_52377039_52377118_+_3p	CACAGCACACCCATGCACAGACA
mmu-mir-497_12_49575587_49575671_+_3p_-4	CTGTGGTGTTAGAGCGAGGGTGGGGG
ENSSSCT00000019919_9_47573177_47573238_-_5p	CCCTGAGACCCTAACTTGTG
ENSSSCT00000020015_9_67814650_67814742_-_5p	AGGGATGACCAACTGTCCTGGTTT
ENSSSCT00000020330_6_39533215_39533285_+_3p;hsa-mir-99b_6_39533215_39533285_+_3p	GCTCGTGTCTGTGGGTCCGTGTCGGGGG
cfa-mir-22_12_45319052_45319112_+_3p	AAGCTGCCAGTTGAAGAACTGT
ENSSSCT00000021314_1_280335864_280335953_+_5p_16;hsa-mir-181b-2_1_280335864_280335953_+_5p	CTCAACATTCATTGCTGTCGGTGGGTT
ENSSSCT00000020348_9_126011587_126011656_-_3p	GTGGAGTGAAGCTCAGGAGGCG
bta-mir-2447_8_116445133_116445209_+_5p	TCGGCCCCGGGTTTCTGGGAACC
eca-mir-769_6_36259103_36259182_-_3p	GGATCTCTGGGGTCTTGGTTCAGGGTCGGGG
ENSSSCT00000020700_2_49930488_49930599_-_3p;ENSSSCT00000020796_2_50064122_50064233_-_3p;mml-mir-220a_2_49930488_49930599_-_3p;mml-mir-220a_2_50064122_50064233_-_3p	GATCCGGTCCGGGAACTCCTC
ENSSSCT00000020082_7_120781195_120781252_+_3p_15	TGTGTGTGTGTGGTTGCCCA
ENSSSCT00000020184_10_60644417_60644490_+_3p	GTGTGTGTGTGTGTGTGCGCGCG
mmu-mir-2143-2_6_251367_251451_-_3p_-4	GCCTCTCCGAGTCCGCCGAGGGCGCACC
ENSSSCT00000020457_7_26718972_26719049_-_5p;ENSSSCT00000020586_7_27028466_27028543_+_5p	TACCACCTACCTCTTCCCTGCCCT
ENSSSCT00000020385_17_64053942_64054045_-_3p;ssc-mir-133a_17_64053942_64054045_-_3p	TCCCCTTCAACCAGCTGTAGCTGCGC
bta-mir-30b_4_5733577_5733665_+_3p	TGGCTGGGAGGTGGATGTTTA
ENSSSCT00000020485_7_133847437_133847512_+_5p;hsa-mir-370_7_133847437_133847512_+_5p	CACAAGACAGAGAAGCCAGGTC
ENSSSCT00000021191_X_99701473_99701562_+_5p	CTGTCCTGGTTTGCCTGGGACTGAGG
ENSSSCT00000021548_14_64972230_64972305_+_3p	GACGAGCCCCCAAATGTAAGAC
ENSSSCT00000019993_7_133928634_133928758_+_3p	CGGCACCACACCATGAAGGCAGCC
ENSSSCT00000020752_X_108498664_108498773_-_3p;ssc-mir-503_X_108498664_108498773_-_3p	CTGGGACTCCCGCCGGGGCCCACC
ENSSSCT00000021098_15_14550873_14550955_-_3p;age-mir-128_15_14550873_14550955_-_3p	CGGTCTCTTTTTCAGCTGCTTCCTGGC
ggo-mir-23a_2_56861158_56861231_-_3p	AATCACATTGCCAGGGATTTCCAA

## Sheet: Table G Inf. about pre-miRNAs
Table S4. Expanded information about 1,459 miRNA sequences identified in the pig tissues by RAKE
miRNA Name_Chromosome_Start-pre-miRNA_Stop-pre-miRNA_Strand_Arm-of-the-hairpin	Seqeunce miRNA	Chromosome	Start pre-miRNA	Stop pre-miRNA	Strand	Sequence of the pre-miRNA (uppercase the miRNA mature sequence)
antisense-pn6/bta-mir-296_17_61587159_61587236_-_NA	AGGGTTGGGCGGAGGCTTTCC	17	61587154	61587241	-	catgaaggacccttccggagggccccccccaatcctgttgtgctggattcagAGGGTTGGGCGGAGGCTTTCCtgaaggctctgagg
antisense-pn8/bta-mir-2320_6_43886629_43886722_-_NA	TGGCACAGGGTCCAGCTGTCGGC	6	43886624	43886727	-	tgagacaagggggctgtccccaTGGCACAGGGTCCAGCTGTCGGCtgtaatacccgatgggtcgatgatggtccctgtgtttggggcgagcactccgaaggcg
antisense-ssc-mir-1-2/ssc-mir-1_17_64096222_64096329_-_NA	TACATACTTCTTTACATTCCA	17	64096217	64096334	-	ttcttccggtgagagttcccagcctgaaaTACATACTTCTTTACATTCCAtagcttagcaggtccatatgggcacataaagaagtatgtcccccaagcaggtacgtcaaccggccca
antisense-ssc-mir-103_16_52667657_52667738_+_NA	TCATAGCCCTGTACAATGCTGCT	16	52667652	52667743	+	aggactcagtgcctTCATAGCCCTGTACAATGCTGCTtgatccatatgcaacaaggcagcactgtaaagaagccgagggcagtaagcaaac
antisense-ssc-mir-105-1_X_121722373_121722453_-_NA	ACAGGAGTCTGAGCATTTGA	X	121722368	121722458	-	aaaagtagacaccgtagcacatgctcaaacatccgtggtgcatgagcagccaccACAGGAGTCTGAGCATTTGActacgatgcacactca
antisense-ssc-mir-106a_X_108213079_108213159_-_NA	AAAAGTGCTTACAGTGCAGGTAGC	X	108213074	108213164	-	ataggccttggccgtgtAAAAGTGCTTACAGTGCAGGTAGCtttttgagatctactgcaatgcaagcacttcttacattaccatggtgat
antisense-ssc-mir-10b_15_77060704_77060783_-_NA	ACAAATTCGGTTCTACAGGGTA	15	77060699	77060788	-	ttgcatcgaccatatattcccctagaatcgaatctgtgactatgtggataccacACAAATTCGGTTCTACAGGGTAtatatagacaacg
antisense-ssc-mir-122_1_169284211_169284295_+_NA	ACAAACACCATTGTCACACTCCA	1	169284206	169284300	+	gattgcctaacagtagctatttagtgtgataatggcgtttgatagtttggacACAAACACCATTGTCACACTCCAcagctctgctaaggaagat
antisense-ssc-mir-124a_4_72452820_72452883_-_NA	TTAAGGCACGCGGTGAATGCCA	4	72452815	72452888	-	ctgccctccgtgttcacagcggaccttgatttaatgtcatacaaTTAAGGCACGCGGTGAATGCCAagagcgg
antisense-ssc-mir-124a-1/ssc-mir-124a_14_13279339_13279423_+_NA	TGGCATTCACCGCGTGCCTTAA	14	13279334	13279428	+	cagccagccccattctTGGCATTCACCGCGTGCCTTAAttgtatggacatttaaatcaaggtccgctgtgaacacggagagagaggcctttctc
antisense-ssc-mir-128_15_14550874_14550955_-_NA	TCACAGTGAACCGGTCTCTTTT	15	14550869	14550960	-	gttcctgagctgttggattcggggccgtagcactgtctgagaggtttacatttcTCACAGTGAACCGGTCTCTTTTtcagctgcttcctgg
antisense-ssc-mir-135_13_28964466_28964555_-_NA	TCACATAGGAATAAAAAGCCATA	13	28964461	28964560	-	ctggctgtccccgccgtgcgccacggctccaatccctatatgaatgagcagtagaaTCACATAGGAATAAAAAGCCATAgagaacagcgaggcctgggg
antisense-ssc-mir-136_7_133834348_133834429_-_NA	TCCATCATCAAAACAAATGGAGT	7	133834343	133834434	-	atgatagaaccctctgaagactcatttgagacgatgatggagcgtaagaaTCCATCATCAAAACAAATGGAGTcctccgagggctcatcca
antisense-ssc-mir-139_9_6808359_6808426_+_NA	AGACACGTGCACTGTAGA	9	6808354	6808431	+	agttgttactccaacagggccgcgtctccagcctccgagccacactggAGACACGTGCACTGTAGAatacacctgag
antisense-ssc-mir-142-3p_12_32630389_32630497_-_NA	TGTAGTGTTTCCTACTTTATGG	12	32630384	32630502	-	cgcagacggacagacagacagtgcagtcacccataaagtagaaagcactactaacagcactggagggTGTAGTGTTTCCTACTTTATGGatgagtgtactgtgggcttcggagaccgc
antisense-ssc-mir-144_12_42820921_42820986_-_NA	TACAGTATAGATGATGTACT	12	42820916	42820991	-	gccctggctgggatatcatcatatactgtaagtttgcgatgagacacTACAGTATAGATGATGTACTagtccggg
antisense-ssc-mir-155_13_135049641_135049705_-_NA	TTAATGCTAATTGTGATAGGGG	13	135049636	135049710	-	tatgctgTTAATGCTAATTGTGATAGGGGtttttacctccgtctgactcctacatgttagcattaacagggtat
antisense-ssc-mir-16-1/ssc-mir-16_11_17603121_17603199_-_NA	CGCCAATATTTACGTGCTGCTA	11	17603116	17603204	-	gccaaccttacttcagcagcacagttaatactggagataattttagaatcttaaCGCCAATATTTACGTGCTGCTAaggcactgctga
antisense-ssc-mir-18_11_60972593_60972684_-_NA	TATCTGCACTAGATGCACCTTA	11	60972588	60972689	-	tgaaaacataacttcttatgccagaaggagcacttagggcagtagatgctaatctacttcacTATCTGCACTAGATGCACCTTAgaacaaaaagcactcaa
antisense-ssc-mir-181b-2/ssc-mir-181b_1_280335868_280335953_-_NA	CCCACCGACAGCAATGAATGTT	1	280335863	280335958	-	tgtgttgtttggtccgcagtttgcattcattgatcagtgagttgattcagactcaaaCCCACCGACAGCAATGAATGTTgagtgcagccatcagt
antisense-ssc-mir-183_18_17172238_17172307_+_NA	CAGTGAATTCTACCAGTGCCATA	18	17172233	17172312	+	tgctctgtttatggcccttcggtaattcactgaccgagactgttcaCAGTGAATTCTACCAGTGCCATAcacagaacag
antisense-ssc-mir-184_7_54379989_54380071_-_NA	ACCCTTATCAGTTCTCCGTCCA	7	54379984	54380076	-	gagtgtcaatcacctACCCTTATCAGTTCTCCGTCCAacatttagagtcacaaagctggctggaaaagtgataaggggatgtgactggcctg
antisense-ssc-mir-186_6_99703517_99703598_-_NA	AAGCCCAAAAGGAGAATTCTTTG	6	99703512	99703603	-	tagcccaaacttcccaaaaaattcacctttgggcttaaaataaaatcataAAGCCCAAAAGGAGAATTCTTTGgaaagttataagcaatga
antisense-ssc-mir-18b/[1]mir-137_X_108212922_108212992_-_NA	TAAGGTGCATCTAGTGCAGTTA	X	108212917	108212997	-	tctcttgtgtTAAGGTGCATCTAGTGCAGTTAgtgaagcagcttagaatctactgccctaaatgccccttctggcacagg
antisense-ssc-mir-191_13_26605641_26605720_+_NA	AGCTGCTTTTGGGATTCCGTTG	13	26605636	26605725	+	ggcaagagagcagggaacgaaatccaagtgcagctggaatgctctggagacaacAGCTGCTTTTGGGATTCCGTTGcccgctgtccagc
antisense-ssc-mir-196b/ssc-mir-196-5p_18_44179792_44179871_-_NA	CCAACAACAGGAAACTACCTA	18	44179787	44179876	-	ttcaactgaagtaatgaaggcagtgtcgtgctgtcgagagaaaggtggatcCCAACAACAGGAAACTACCTAaatcaccgaccagttct
antisense-ssc-mir-196b/ssc-mir-196-5p_18_44205846_44205925_-_NA	CCAACAACAGGAAACTACCTA	18	44205841	44205930	-	ttcaactgaagtaatgaaggcagtgtcgtgctgtcgagagaaaggtggatcCCAACAACAGGAAACTACCTAaatcaccgaccagttct
antisense-ssc-mir-199b*_1_283325992_283326065_+_NA	AACCAATGTGCAGACTACTGTA	1	283325987	283326070	+	cagcccagcctAACCAATGTGCAGACTACTGTAcaatttgggagtcctgaacagatagtctaaacactgggtagacggagtgg
antisense-ssc-mir-19a_11_60972741_60972822_-_NA	TCAGTTTTGCATAGATTTGCACA	11	60972736	60972827	-	aaatagcaggccaccaTCAGTTTTGCATAGATTTGCACAactacattcttcttgtagtgcaactatgcaaaactaacagaggactgcaaac
antisense-ssc-mir-19b-1_X_108178624_108178703_+_NA	TCAGTTTTGCATGGATTTGCACA	X	108178619	108178708	+	catcatcacaaTCAGTTTTGCATGGATTTGCACAgccatatacacatacatacgctgaaatgcaaacctgcaaaactaactgtaagtag
antisense-ssc-mir-19b-1_X_108212546_108212625_+_NA	TCAGTTTTGCATGGATTTGCACA	X	108212541	108212630	+	catcatcacaaTCAGTTTTGCATGGATTTGCACAgccatatacacatacatacgctgaaatgcaaacctgcaaaactaactgtaagtag
antisense-ssc-mir-204_1_234511625_234511733_+_NA	AGGCATAGGATGACAAAGGGAA	1	234511620	234511738	+	agatgccagtgatgacaattgaacgtccctttgccttcccagcctccttcatatattctcAGGCATAGGATGACAAAGGGAAgtccacgagtcacatgagaaggactgtagccatggg
antisense-ssc-mir-205_9_126011588_126011656_+_NA	CAGACTCCGGTGGAATGAAGGA	9	126011583	126011661	+	acgcctcctgagcttcactccactgaaatctggttgggtatgagaCAGACTCCGGTGGAATGAAGGAcaagagaaaca
antisense-ssc-mir-20b_X_108178754_108178822_-_NA	CAAAGTGCTCACAGTGCAGGTA	X	108178749	108178827	-	cggcagtacCAAAGTGCTCACAGTGCAGGTAggttttgcattactctactgtagtgtgggcacttccagtactcttgg
antisense-ssc-mir-20b_X_108212676_108212744_-_NA	CAAAGTGCTCACAGTGCAGGTA	X	108212671	108212749	-	cggcagtacCAAAGTGCTCACAGTGCAGGTAggttttgcattactctactgtagtgtgggcacttccagtactcttgg
antisense-ssc-mir-214_9_107639153_107639262_+_NA	CTGCCTGTCTGTGCCTGCTGT	9	107639148	107639267	+	tttcaggctgggttgtcatgtgaCTGCCTGTCTGTGCCTGCTGTacaggtgagcggatgttctgcacagcaagtgtagacaggcagacacatgacaactccgtccagccaggcccttgg
antisense-ssc-mir-216_3_79165852_79165956_-_NA	CACAGTTGCCAGCTGAGATTA	3	79165847	79165961	-	ccattagggcaaggaaattgctctgtttagcataatcccagagaccactgtgggggattgtatgaacatctCACAGTTGCCAGCTGAGATTAagccaactcacagccatccagg
antisense-ssc-mir-216_3_79385092_79385196_+_NA	CACAGTTGCCAGCTGAGATTA	3	79385087	79385201	+	cattagggcaaggaaattgctctgtttagcataatcccagagaccactgtgggggattgtatgaacatctCACAGTTGCCAGCTGAGATTAagccaactcacagccatccaggt
antisense-ssc-mir-217_3_79172584_79172690_-_NA	ATCCAATCAGTTCCTGATGCAGTA	3	79172579	79172695	-	tgatgcttgtttagatgctgaaggcaatgcattaagaactgatggtgaccaattcttATCCAATCAGTTCCTGATGCAGTAtctgcgacatcaaaaactctgtaataattatgtca
antisense-ssc-mir-217_3_79378361_79378467_+_NA	ATCCAATCAGTTCCTGATGCAGTA	3	79378356	79378472	+	gatgcttgtttagatgctgaaggcaatgcattaagaactgatggtgaccaattcttATCCAATCAGTTCCTGATGCAGTAtctgcgacatcaaaaactctgtaataattatgtcaa
antisense-ssc-mir-219-2_7_29626553_29626957_-_NA	AGAATTGCGTTTGGACAATCA	7	29626548	29626962	-	ccggagggcggggcctgggatcgctcggaccccgggaggggatggagggaattggaaaaggggccacctcccccacgccgcgtcccctgccggctcttggggagcggctcccttcttccccgaacacaacttctccataaccccagcccgggattccggagataaggagcctctgccaaggaacctctgccgctacagccagtcttgtgaacgcaactatgtccctatgtgtccgggattccccttaccgcccaggggacttgctccaccctccgctttggctctgcctagactctccgacccgctctcccctcgaggtttgggggcgacggctcgggacgtccagactcaactctcggccagagctatagactcgAGAATTGCGTTTGGACAATCAag…
antisense-ssc-mir-22-3p_12_45319043_45319122_-_NA	ACAGTTCTTCAACTGGCAGCTT	12	45319038	45319127	-	caggggcagagggcaACAGTTCTTCAACTGGCAGCTTtagctgggtcaggacataaagcttgccactgaagaactactgcggctcagcc
antisense-ssc-mir-224_X_121480634_121480714_+_NA	TAAACGGAACCACTAGTGACTTG	X	121480629	121480719	+	tctggggctttgtagtcactagggcaccattttgaaacaatgcaaaaccttctacTAAACGGAACCACTAGTGACTTGaaagcccctggg
antisense-ssc-mir-24a_10_26148231_26148306_-_NA	TGGCTCAGTTCAGCAGGAACAG	10	26148226	26148311	-	tggacccgccctccggtgcctactgagctgatatcagttctcattttacacacTGGCTCAGTTCAGCAGGAACAGgagtcgagcc
antisense-ssc-mir-24a_2_56860821_56860892_-_NA	TGGCTCAGTTCAGCAGGAACAG	2	56860816	56860897	-	ctgggctctgcctcccgtgcctactgagctgaaacacagttgatttgtgcagacTGGCTCAGTTCAGCAGGAACAGgagtc
antisense-ssc-mir-29b-2_18_16054349_16054429_-_NA	AACACTGATTTCAAATGGTGCTA	18	16054344	16054434	-	gggctcccccaagAACACTGATTTCAAATGGTGCTAgacaatcactttttaaatctaaaccaccatatgaaaccagcttcctgaagaagc
antisense-ssc-mir-30c-1_1_53819906_53819985_+_NA	GCTGAGAGTGTAGGATGTTTACA	1	53819901	53819990	+	ttccaaggcagagagagtaaacagccttctcccagctttcttactttccacaGCTGAGAGTGTAGGATGTTTACAgtatctgtccctca
antisense-ssc-mir-320_14_6473891_6473970_+_NA	TTCGCCCTCTCAACCCAGCTTTT	14	6473886	6473975	+	accagtcccctcttcctttTTCGCCCTCTCAACCCAGCTTTTcccgactccgggaagaaccgggaagagaaggcggaggggagcgagga
antisense-ssc-mir-320a*_14_6473893_6473973_-_NA	AAAAGCTGGGTTGAGAGGGCGA	14	6473888	6473978	-	ggctcctcgctcccctccgccttctcttcccggttcttcccggagtcgggAAAAGCTGGGTTGAGAGGGCGAaaaaggaagaggggactg
antisense-ssc-mir-320a*_14_6473894_6473960_-_NA	AAAAGCTGGGTTGAGAGGGCGA	14	6473889	6473965	-	cctccgccttctcttcccggttcttcccggagtcgggAAAAGCTGGGTTGAGAGGGCGAaaaaggaagaggggact
antisense-ssc-mir-324_12_49872803_49872885_-_NA	CCAGCAGCACCTGGGGCAGTGG	12	49872798	49872890	-	ggtcagactacaacccCCAGCAGCACCTGGGGCAGTGGgtctccagcttcacaccaatgccctaggggatgcggggaggcatagtcagctca
antisense-ssc-mir-326_9_9132230_9132320_+_NA	CTGGAGGAAGGGCCCAGAGG	9	9132225	9132325	+	acggtgaatccgcctctgggCTGGAGGAAGGGCCCAGAGGcgatctgagcacaacccgcctgcacaaaggccctgcctccagcccaacagacagacgagg
antisense-ssc-mir-331_5_82983750_82983829_-_NA	TTCTAGGATAGGCCCAGGGGC	5	82983745	82983834	-	cgagtttaggttggTTCTAGGATAGGCCCAGGGGCctggtttgatctgggatccctgggaccatacctagaacaaacccaaacaaacca
antisense-ssc-mir-340_2_67820610_67820703_-_NA	GGCTATAAAGTAACTGAGACGGA	2	67820605	67820708	-	cagtataagataccaggtatGGCTATAAAGTAACTGAGACGGAtcccacaaacgacatatgacaatcagtctcattgctttataatcacaccaggtacagttt
antisense-ssc-mir-340_2_67919927_67920020_-_NA	GGCTATAAAGTAACTGAGACGGA	2	67919922	67920025	-	cagtataagataccaggtatGGCTATAAAGTAACTGAGACGGAtcccacaaacgacatatgacaatcagtctcattgctttataatcacaccaggtacagttt
antisense-ssc-mir-365-1/ssc-mir-365-3p_12_41107186_41107265_+_NA	ATAAGGATTTTTAGGGGCATTA	12	41107181	41107270	+	gaacactgcaagaacaATAAGGATTTTTAGGGGCATTAtgactgagtcagaaaacacagctgcccctgaaagtccctcatttttcttgc
antisense-ssc-mir-374a_X_58793659_58793734_-_NA	TTATAATACAACCTGATAAGT	X	58793654	58793739	-	attttacatcggccaTTATAATACAACCTGATAAGTgttacagcacttatcaggttgtattgtaattgtctgtgtatatatatgc
antisense-ssc-mir-423_12_44150500_44150579_-_NA	CTGAGGGGCCTCAGACCGAGCT	12	44150495	44150584	-	gcggggtaggaagcaagaCTGAGGGGCCTCAGACCGAGCTtttggaaaatagaaaagtctcgctctctgcccctcagcctaactttctt
antisense-ssc-mir-425/ssc-mir-425-3p_13_26605151_26605230_+_NA	GGCGGACACGACATTCCCGAT	13	26605146	26605235	+	aaagagcactgGGCGGACACGACATTCCCGATggctacttgggtgcccactcaacgggagtgatcgtgtcattccaaagcactttccat
antisense-ssc-mir-451_12_42820761_42820832_-_NA	AAACCGTTACCATTACTGAGTTT	12	42820756	42820837	-	ggcacttgggggtggcgagcAAACCGTTACCATTACTGAGTTTagtaatggtaacggttctcttgctgcacccagaaaacg
antisense-ssc-mir-455_1_267848303_267848391_-_NA	TGCCCATGGACTGCATGGTGCT	1	267848298	267848396	-	tgacataggccttgaggcaagtgtataTGCCCATGGACTGCATGGTGCTggcttccacgatgtagtccaaaggcacataccctcacgccagggaaggg
antisense-ssc-mir-497_12_49575594_49575673_-_NA	ACAAACCACAGTGTGCTGCTG	12	49575589	49575678	-	cctcccccaccctcgctctaacaccacagtgtggtttggacgtggccacagtgccgtACAAACCACAGTGTGCTGCTGgggcgggagca
antisense-ssc-mir-499_17_40405237_40405358_-_NA	TTAAGACTTGCAGTGATGTTT	17	40405232	40405363	-	ccctgctctgtcccctgcaccctgggcgggcggccgTTAAGACTTGCAGTGATGTTTaactcctctccacgtgaacatcacagcaagtctgtgctgcttcccgtccccacgctgcctgggcagggtttggg
antisense-ssc-mir-505_X_112590812_112590891_-_NA	GAGGAAACCAGCAAGTGTTGAC	X	112590807	112590896	-	cagtgatgctccagaGAGGAAACCAGCAAGTGTTGACgctaacctggcagaaacatcaatacttcctggctcccccactgagtgcatca
antisense-ssc-mir-592_18_19317032_19317114_-_NA	ACATCATCGCATATTGACACAA	18	19317027	19317119	-	acgtcttacgtcatgatgttgcgtcaccacgtgatgacgctgtgccatcacacACATCATCGCATATTGACACAAtgtcatggcataatagc
antisense-ssc-mir-739_6_250392_250483_-_NA	AGGCCGAAGTGGAGAAGGGTT	6	250387	250488	-	gggcccgggtggagccgccgcaggtgcagatcttggtggtagtagcaaatattcaaacgagaactttgaAGGCCGAAGTGGAGAAGGGTTccatgtgaaca
antisense-ssc-mir-9-1_4_97531326_97531414_-_NA	TCATACAGCTAGATAACCAAAGA	4	97531321	97531419	-	gtgtatggggttatttttactttcggttatctagctttatgaagactccacaccacTCATACAGCTAGATAACCAAAGAtaacaaccaaccccgcctc
antisense-ssc-mir-9-1_4_97746791_97746879_+_NA	TCATACAGCTAGATAACCAAAGA	4	97746786	97746884	+	tgtatggggttatttttactttcggttatctagctttatgaagactccacaccacTCATACAGCTAGATAACCAAAGAtaacaaccaaccccgcctcc
antisense-ssc-mir-9-2_2_85597097_85597183_+_NA	TCATACAGCTAGATAACCAAAGA	2	85597092	85597188	+	atcttgaaggagtttttactttcggttatctagctttatgaagaccaatacacTCATACAGCTAGATAACCAAAGAtaacaactcgcttccctcac
antisense-ssc-mir-9-3/ssc-mir-9-2/ssc-mir-9-1_2_85597097_85597183_+_NA	TCATACAGCTAGATAACCAAAGA	2	85597092	85597188	+	atcttgaaggagtttttactttcggttatctagctttatgaagaccaatacacTCATACAGCTAGATAACCAAAGAtaacaactcgcttccctcac
antisense-ssc-mir-9-3/ssc-mir-9-2/ssc-mir-9-1_4_97531326_97531414_-_NA	TCATACAGCTAGATAACCAAAGA	4	97531321	97531419	-	gtgtatggggttatttttactttcggttatctagctttatgaagactccacaccacTCATACAGCTAGATAACCAAAGAtaacaaccaaccccgcctc
antisense-ssc-mir-9-3/ssc-mir-9-2/ssc-mir-9-1_4_97746791_97746879_+_NA	TCATACAGCTAGATAACCAAAGA	4	97746786	97746884	+	tgtatggggttatttttactttcggttatctagctttatgaagactccacaccacTCATACAGCTAGATAACCAAAGAtaacaaccaaccccgcctcc
antisense-ssc-mir-92-1/ssc-mir-92a-2_X_108178486_108178565_+_NA	CAGGCCGGGACAAGTGCAATA	X	108178481	108178570	+	ctcctttcttccaCAGGCCGGGACAAGTGCAATActttatacacaccacaagtaatgcaacaaatccccacccacggatgaaagggtgc
antisense-ssc-mir-92-1/ssc-mir-92a-2_X_108212408_108212487_+_NA	CAGGCCGGGACAAGTGCAATA	X	108212403	108212492	+	ctcctttcttccaCAGGCCGGGACAAGTGCAATActttatacacaccacaagtaatgcaacaaatccccacccacggatgaaagggtgc
antisense-ssc-mir-95_8_3350578_3350658_+_NA	TGCTCAATAAATACCCGTTGAA	8	3350573	3350663	+	ctggcacagagtgggTGCTCAATAAATACCCGTTGAAtttaacgcatctcaattcaacaaacatttattgagcgcccactgtgttaagca
antisense-ssc-mir-99a_13_130664295_130664374_-_NA	CACAAGATCGGATCTACGGGTT	13	130664290	130664379	-	attaccacactgacacagacccatagaagcgagcttgtgcggtccacttcacCACAAGATCGGATCTACGGGTTtatgccaatgggcaa
antisense-ssc-mir-99b_6_39533216_39533285_-_NA	CGCAAGGTCGGTTCTACGGGTG	6	39533211	39533290	-	cccccgacacggacccacagacacgagcttgtgtgcggcgaaggcccCGCAAGGTCGGTTCTACGGGTGggtgccagga
let-7b/[1]mir-363	TGAGGTAGTAGTTTGTGTAGTT	NA	NA	NA	NA	na
let-7d/[2]mir-27d	TGAGGTAGTTGGTTGTATTGTT	NA	NA	NA	NA	na
let-7e/[2]mir-125c/xtr-let-7e	TGAGGTAGTAGGTTGTTTAGTT	NA	NA	NA	NA	na
let-7h	TGAGGTAGTAAGTTGTGTTGTT	NA	NA	NA	NA	na
let-7j/cfa-let-7j	TGAGGTAGTAGAGTGCAGTAGTT	NA	NA	NA	NA	na
let-7k/gga-mir-let-7k	TGAGGTAGTAGATTGAATAGTT	NA	NA	NA	NA	na
mir-100	AACCCGTAATTCCGAACTTGTG	NA	NA	NA	NA	na
mir-101/mir-101b	TACAGTACTATGATAACTGAAG	NA	NA	NA	NA	na
mir-106	AAAAGTGCTTATAGTGCAGGTAGA	NA	NA	NA	NA	na
mir-106b	TAAAGTGCTGACAGTGCAGAT	NA	NA	NA	NA	na
mir-10a/hsa-mir-10a	TACCCCGTAGATCCGAATTTGTG	NA	NA	NA	NA	na
mir-1224-3p/mir-1224	CCCCACCTCCTCTCTCCTCAG	NA	NA	NA	NA	na
mir-125b	TCCCTGAGACCCTAACTTGTGA	NA	NA	NA	NA	na
mir-125b-1	TCACAAGTTAGGGTCTCAGGGA	NA	NA	NA	NA	na
mir-125c/hsa-mir-125b/dre-mir-125c/mmu-mir-125b	TCCCTGAGACCCTAACTCGTGA	NA	NA	NA	NA	na
mir-1297/hsa-mir-1297	TTCAAGTAATTCAGGTG	NA	NA	NA	NA	na
mir-130a	CAGTGCAATGTAAAAAGGGCAT	NA	NA	NA	NA	na
mir-130c	CAGTGCAATATTAAAAGGGCAT	NA	NA	NA	NA	na
mir-133c/dre-mir-133c/mir-133b(1nt-diff)	TTTGGTCCCTTTCAACCAGCTA	NA	NA	NA	NA	na
mir-133d/xtr-mir-133d	TTGGTCCCCTTCAACCAGCCGC	NA	NA	NA	NA	na
mir-138-2	GATTCACAACACCAGCT	NA	NA	NA	NA	na
mir-140	CAGTGGTTTTACCCTATGGTAG	NA	NA	NA	NA	na
mir-140*	TACCACAGGGTAGAACCACGGAC	NA	NA	NA	NA	na
mir-141/[2]mir-352	TAACACTGTCTGGTAACGATGC	NA	NA	NA	NA	na
mir-146a/bta-mir-146a	TGAGAACTGAATTCCATAGATGG	NA	NA	NA	NA	na
mir-146b	TGAGAACTGAATTCCATAGGCG	NA	NA	NA	NA	na
mir-153	TCACTTTTGTGACTATGCAA	NA	NA	NA	NA	na
mir-15a	TAGCAGCACGGAATGGTTTGTG	NA	NA	NA	NA	na
mir-15b	CCGCAGCACATCATGGTTTACA	NA	NA	NA	NA	na
mir-15c/[2]mir-451	AAGCAGCGCGTCATGGTTTTC	NA	NA	NA	NA	na
mir-16a	TAGCAGCACGTAAATATTGGTG	NA	NA	NA	NA	na
mir-16b/dre-mir-16b	TAGCAGCACGTAAATATTGGAG	NA	NA	NA	NA	na
mir-16c/oan-mir-16c	TAGCAGCACGTAAATACTGGAG	NA	NA	NA	NA	na
mir-182*	TGGTTCTAGTCTTGCCAACTA	NA	NA	NA	NA	na
mir-196	CCAACAACATGAAACTACCTA	NA	NA	NA	NA	na
mir-196a	CCAACAACATGAAACTACCTA	NA	NA	NA	NA	na
mir-197	TTCACCACCTTCTCCACCCAGC	NA	NA	NA	NA	na
mir-1b/sme-mir-1b	TGGAATGTCGTGAATTATGGTC	NA	NA	NA	NA	na
mir-1c/[2]mir-18a/mir-1	TGGAATGTAAAGAAGTATGTGA	NA	NA	NA	NA	na
mir-200a/bta-mir-200a	TAACACTGTCTGGTAACGATGT	NA	NA	NA	NA	na
mir-204b/tni-mir-204b	TTCCCTTTGTTATCCTATGCCT	NA	NA	NA	NA	na
mir-211	TTCCCTTTGTCATCCTTCGCCT	NA	NA	NA	NA	na
mir-22a/[1]mir-208	AAGCTGCCAGCTGAAGAACTGT	NA	NA	NA	NA	na
mir-22b/mir-22-3p	AAGCTGCCAGTTGAAGAGCTGT	NA	NA	NA	NA	na
mir-24b/xtr-mir-24b	TGGCTCAGTTCAGCAGGACAG	NA	NA	NA	NA	na
mir-25/[1]mir-138-2	CATTGCACTTGTCTCGGCTGA	NA	NA	NA	NA	na
mir-26a	TTCAAGTAATCCAGGATAGGCT	NA	NA	NA	NA	na
mir-26b/mir-26	TTCAAGTAATCCAGGATAGGTT	NA	NA	NA	NA	na
mir-27c/xtr-mir-27c-1	TTCACAGTGGCTAAGTTCCAC	NA	NA	NA	NA	na
mir-27d/dre-mir-27d	TTCACAGTGGCTAAGTTCTTCA	NA	NA	NA	NA	na
mir-27e/dre-mir-27e	TTCACAGTGGCTAAGTTCAGTG	NA	NA	NA	NA	na
mir-32	GCAACTTAGTAATGTGCAATA	NA	NA	NA	NA	na
mir-320	AAAAGCTGGGTTGAGAGGGCAA	NA	NA	NA	NA	na
mir-320c/mir-29a	AAAAGCTGGGTTGAGAGGGT	NA	NA	NA	NA	na
mir-320d	AAAAGCTGGGTTGAGAGGA	NA	NA	NA	NA	na
mir-323	AGAGGTCGACCGTGTAATGTGC	NA	NA	NA	NA	na
mir-330/pre-mir-330	TCTCTGCAGGCCGTGTGCTTTGC	NA	NA	NA	NA	na
mir-34a	TGGCAGTGTCTTAGCTGGTTGT	NA	NA	NA	NA	na
mir-352/[2]mir-93b	AGAGTAGTAGGTTGCATAGTA	NA	NA	NA	NA	na
mir-375	TCACGCGAGCCGAACGAACAAA	NA	NA	NA	NA	na
mir-376a-1	ACGTGGATTTTCCTCTATGAT	NA	NA	NA	NA	na
mir-382	CGAATCCACCACGAACAACTTC	NA	NA	NA	NA	na
mir-383	AGCCACAATCACCTTCTGATCT	NA	NA	NA	NA	na
mir-411	ACTGAGGGTTAGTGGACCGTGTT	NA	NA	NA	NA	na
mir-487b	AAGTGGATGACCCTGTACGATT	NA	NA	NA	NA	na
mir-652/pre-mir-652	TGCACAACCCTAGTGGCGCCATT	NA	NA	NA	NA	na
mir-7	AACAAAATCACTAGTCTTCCA	NA	NA	NA	NA	na
mir-891b/[2]mir-98/ppy-mir-891b	TGCAACTTACCTGAGTCATTGA	NA	NA	NA	NA	na
mir-92a/mir-92-3p	TATTGCACTCGTCCCGGCCTTG	NA	NA	NA	NA	na
mir-92b	AATTGCACTAGTCCCGGCCTGC	NA	NA	NA	NA	na
mir-93a/[1]mir-365-2	AAAGTGCTGTTCGTGCAGGTAG	NA	NA	NA	NA	na
PN1	CCGCAGGTGCGGCCACTTGTTT	NA	NA	NA	NA	na
PN10	GAGAGATCAGAGGCGCAGAGT	NA	NA	NA	NA	na
PN11	GTGTGGGACGGTGGGGTGGGTT	NA	NA	NA	NA	na
PN12	GTCGGGGAGGTTCCAGCTCTCATTT	NA	NA	NA	NA	na
PN2	GTGTTGGTGTGCACTTATTT	NA	NA	NA	NA	na
PN3/[2]mir-25	CGAACCGAATCCCTCACTAAA	NA	NA	NA	NA	na
PN4	AGGGGAGTGGTGGGGGGAG	NA	NA	NA	NA	na
PN5/[2]mir-27b	CGAACCGAACTCCTCACTAAA	NA	NA	NA	NA	na
PN7	CCACGAGGAGGAGACGCAGTG	NA	NA	NA	NA	na
PN9	GGGGTGGGGGTCTGGGGGGTGT	NA	NA	NA	NA	na
putative-ssc-mir-126_1_294113062_294113145_+_NA	CATTATTACTTTTGGTACGCG	1	294113057	294113150	+	gctcgcgctggcgacgggaCATTATTACTTTTGGTACGCGctgtgacacttcaaactcgtaccgtgagtaataatgcgctgtcggcagcccag
putative-ssc-mir-126*/ssc-mir-126_1_294113062_294113145_+_NA	CATTATTACTTTTGGTACGCG	1	294113057	294113150	+	gctcgcgctggcgacgggaCATTATTACTTTTGGTACGCGctgtgacacttcaaactcgtaccgtgagtaataatgcgctgtcggcagcccag
putative-ssc-mir-128a_15_14550874_14550955_+_NA	AAAAGAGACCGGTTCACTGTGA	15	14550869	14550960	+	ccaggaagcagctgaAAAAGAGACCGGTTCACTGTGAgaaatgtaaacctctcagacagtgctacggccccgaatccaacagctcaggaac
putative-ssc-mir-129_18_18269492_18269564_+_NA	CTTTTTGCGGTCTGGGCTTGC	18	18269487	18269569	+	ccctttggatCTTTTTGCGGTCTGGGCTTGCtgttcctctctacagtagtcaggaagcccttaccccaaaaagtatctgcgg
putative-ssc-mir-133a_17_64053951_64054036_+_NA	ACAGCTGGTTGAAGGGGACCAA	17	64053946	64054041	+	gctgtcaatgcgcagctACAGCTGGTTGAAGGGGACCAAatccattcaacagttgatttggttccattttaccagctttagcaaagcatttgggt
putative-ssc-mir-137_4_124680219_124680291_+_NA	CTACGCGTATTCTTAAGCAATA	4	124680214	124680296	+	ctctcctcgaCTACGCGTATTCTTAAGCAATAacaacgtaatccgtattatccacccaagaatacccgtcaccgaagagagt
putative-ssc-mir-138-1_13_23336876_23336965_+_NA	CAGCTGGTGTTGTGAAT	13	23336871	23336970	+	aagaaggtgcggtggggCAGCTGGTGTTGTGAATcaggccgttgccaatcagagaacggctacttcacaacaccagggtcacaccccaccacaggcagc
putative-ssc-mir-142_12_32630403_32630482_-_NA	CATAAAGTAGAAAGCACTAC	12	32630398	32630487	-	agacagtgcagtcaccCATAAAGTAGAAAGCACTACtaacagcactggagggtgtagtgtttcctactttatggatgagtgtactgtgg
putative-ssc-mir-190_1_112612952_112613018_+_NA	ACCTAATATATCAAACATATCA	1	112612947	112613023	+	gacactgtaggaatatgtttgatatatagttggattaaataacaACCTAATATATCAAACATATCAcacagaggcc
putative-ssc-mir-194_2_5685206_5685290_+_NA	TGTAACAGCAACTCCATGTGG	2	5685201	5685295	+	ccagttggctgccacccccTGTAACAGCAACTCCATGTGGaagtgcccactagttccagtggggctgctgttatctggggtgggggccagtgcc
putative-ssc-mir-208_7_82117415_82117514_+_NA	ACAAGCTTTTTGCTCGTCTTAT	7	82117410	82117519	+	ggtagctcctctgaccaACAAGCTTTTTGCTCGTCTTATacgtgagcatcaggtataacccgggccaaaagctcgcccgtcacaggaagtgagtcagggccagccaggg
putative-ssc-mir-302a_8_92257712_92257780_+_NA	TAAGTGCTTCCATGTTTTAGTGA	8	92257707	92257785	+	ctccccaccacttaaacgtggatgtacttgctttcaaactctaaaagTAAGTGCTTCCATGTTTTAGTGAtggtaagt
putative-ssc-mir-302a*_8_92257712_92257780_+_NA	TAAACGTGGATGTACTTGCTTT	8	92257707	92257785	+	ctccccaccactTAAACGTGGATGTACTTGCTTTcaaactctaaaagtaagtgcttccatgttttagtgatggtaagt
putative-ssc-mir-31_1_209939195_209939299_+_NA	GCAAGATGCTGGCATAGCTGT	1	209939190	209939304	+	tgtgttgctcctgtaacttggaactggagaggagGCAAGATGCTGGCATAGCTGTtaaactgagaacctgctatgccaacatattgccatctttcttgtctgacagcagccatg
putative-ssc-mir-34b_9_38210598_38210681_+_NA	TAGGCAGTGTAATTAGCTGATTG	9	38210593	38210686	+	gcccggtgctcggtttgTAGGCAGTGTAATTAGCTGATTGtactctggcgcttacaatcactaattccactgccatcaaaacaaggcacagca
putative-ssc-mir-34b_9_38327576_38327659_+_NA	TAGGCAGTGTAATTAGCTGATTG	9	38327571	38327664	+	gcccggtgctcggtttgTAGGCAGTGTAATTAGCTGATTGtactctggcgcttacaatcactaattccactgccatcaaaacaaggcacagca
putative-ssc-mir-363_X_108178324_108178398_+_NA	AAATTGCATCGTGATCCACCCG	X	108178319	108178403	+	ctgcggtttacagatggataccgtgcaatttttctcctatgatactaatcaAAATTGCATCGTGATCCACCCGacaacagcaaa
putative-ssc-mir-363_X_108212246_108212320_+_NA	AAATTGCATCGTGATCCACCCG	X	108212241	108212325	+	ctgcggtttacagatggataccgtgcaatttttctcctatgatactaatcaAAATTGCATCGTGATCCACCCGacaacagcaaa
putative-ssc-mir-491_1_210973875_210973958_+_NA	TCCTCATGGAAGGGTTCCCCACT	1	210973870	210973963	+	gactccaacccagtcaggtagaagggaatcttgcataaggagtgttctacTCCTCATGGAAGGGTTCCCCACTacccagctaagtcaattccc
putative-ssc-mir-96_18_17171991_17172067_+_NA	GCAAAAATGTGCTAGTGCCAAA	18	17171986	17172072	+	ctgctttcccatattggcactgcacataattgctcagagcggagagacacaaGCAAAAATGTGCTAGTGCCAAAatcggcccagca
scc-mir-93b/mir-93	AAGTGCTGTTCGTGCAGGTAG	NA	NA	NA	NA	na
ssc-let-7a_3_38549755_38549850_+_NA	TGAGGTAGTAGGTTGTATAGTT	3	38549750	38549855	+	cgttctcttcactgtgggaTGAGGTAGTAGGTTGTATAGTTttagggtcacacccaccactgggagataactatacaatctactgtctttcctaacgtgatagaa
ssc-let-7a_9_47697398_47697477_-_NA	TGAGGTAGTAGGTTGTATAGTT	9	47697393	47697482	-	atgttcccaggtTGAGGTAGTAGGTTGTATAGTTtagaattgtatcaagggagataactgtacagcctcctagctttccttgggtcttg
ssc-let-7c_13_130665021_130665114_+_NA	TGAGGTAGTAGGTTGTATGGTT	13	130665016	130665119	+	aagctgtgtgcatccgggtTGAGGTAGTAGGTTGTATGGTTtagagttacaccgtgggagttaactgtacaaccttctagctttccttggagcacacttgagc
ssc-let-7f_X_45720363_45720445_-_NA	TGAGGTAGTAGATTGTATAGTT	X	45720358	45720450	-	tgctctgtgggaTGAGGTAGTAGATTGTATAGTTttagggtcataccccatcttggagataactatacagtctactgtctttcccacggtag
ssc-let-7g-shorter/ssc-isomir-let-7g_13_28999419_28999498_+_NA	TGAGGTAGTAGTTTGTACAGT	13	28999414	28999503	+	tccaggcTGAGGTAGTAGTTTGTACAGTttgagggtctatgataccacccggtacaggagataactgtacaggccactgccttgccagg
ssc-let-7i_5_26807364_26807448_+_NA	TGAGGTAGTAGTTTGTGCT	5	26807359	26807453	+	ggccctggcTGAGGTAGTAGTTTGTGCTgttggtcgggttgtgacattgcccgctgtggagataactgcgcaagctactgccttgctagtgctg
ssc-mir-1_17_64096222_64096329_+_NA	TGGAATGTAAAGAAGTATGTA	17	64096217	64096334	+	tgggccggttgacgtacctgcttgggggacatacttctttatgtgcccatatggacctgctaagctaTGGAATGTAAAGAAGTATGTAtttcaggctgggaactctcaccggaagaa
ssc-mir-101_1_227255282_227255372_-_NA	TACAGTACTGTGATAACTGAA	1	227255277	227255377	-	tacaagactgaactgtcctttttcggttatcatggtaccgatgctgtatatctgaaaggTACAGTACTGTGATAACTGAAgaatggtggtgccatcacat
ssc-mir-107-shorter/ssc-isomir-107_14_106321702_106321788_-_NA	AGCAGCATTGTACAGGGCTATC	14	106321697	106321793	-	cgatattctctctgctttcagcttctttacagtgttgccttgtggcatggagttcaAGCAGCATTGTACAGGGCTATCaaagcacagagagcttgc
ssc-mir-122_1_169284211_169284295_-_NA	TGGAGTGTGACAATGGTGTTTGT	1	169284206	169284300	-	atcttccttagcagagctgTGGAGTGTGACAATGGTGTTTGTgtccaaactatcaaacgccattatcacactaaatagctactgttaggcaatc
ssc-mir-124a_14_13279339_13279423_-_NA	TAAGGCACGCGGTGAATGCCA	14	13279334	13279428	-	gagaaaggcctctctctccgtgttcacagcggaccttgatttaaatgtccatacaatTAAGGCACGCGGTGAATGCCAagaatggggctggctg
ssc-mir-124a_14_13279339_13279423_-_NA	TTAAGGCACGCGGTGAATGCCA	14	13279334	13279428	-	gagaaaggcctctctctccgtgttcacagcggaccttgatttaaatgtccatacaaTTAAGGCACGCGGTGAATGCCAagaatggggctggctg
ssc-mir-133a_17_64053943_64054045_-_NA	TTGGTCCCCTTCAACCAGCTG	17	64053938	64054050	-	ggatccgggacccaaatgctttgctaaagctggtaaaatggaaccaaatcaactgttgaatggatTTGGTCCCCTTCAACCAGCTGtagctgcgcattgacagcgccgtcgg
ssc-mir-133b-shorter/ssc-isomir-133b_7_53115236_53115315_+_NA	TTGGTCCCCTTCAACCAGCTA	7	53115231	53115320	+	gccccctgctctggctggtcaaacggaaccaagtccgtcttcctgagaggtTTGGTCCCCTTCAACCAGCTAtagcagggctggcaaag
ssc-mir-142_12_32630403_32630482_-_NA	CATAAAGTAGAAAGCACTACT	12	32630398	32630487	-	agacagtgcagtcaccCATAAAGTAGAAAGCACTACTaacagcactggagggtgtagtgtttcctactttatggatgagtgtactgtgg
ssc-mir-143-longer/ssc-isomir-143_2_136030752_136030831_+_NA	TGAGATGAAGCACTGTAGCTCG	2	136030747	136030836	+	ccctgtcccccagccggaggtgcagtgctgcatctctggtcagctgggagtcTGAGATGAAGCACTGTAGCTCGggaagggagaagctg
ssc-mir-145_2_136032141_136032226_+_NA	GTCCAGTTTTCCCAGGAATCCCTT	2	136032136	136032231	+	ctctcaccttgtcctcacgGTCCAGTTTTCCCAGGAATCCCTTagatgctgagatggggattcctggaaatactgttcttgaggtcatggcttac
ssc-mir-148a_18_45214548_45214615_-_NA	TCAGTGCACTACAGAACTTTGT	18	45214543	45214620	-	cttttgaggcaaagttctgagacactccgactctgaatatgatagaagTCAGTGCACTACAGAACTTTGTctctgga
ssc-mir-152_12_21743206_21743291_+_NA	TCAGTGCATGACAGAACTTGG	12	21743201	21743296	+	gccgctgtcctcccggcccaggttctgtgatacactccgactcgggctctggagcagTCAGTGCATGACAGAACTTGGgcccggacggaccttct
ssc-mir-16_11_17603121_17603199_+_NA	TAGCAGCACGTAAATATTGGCG	11	17603116	17603204	+	tcagcagtgcctTAGCAGCACGTAAATATTGGCGttaagattctaaaattatctccagtattaactgtgctgctgaagtaaggttggc
ssc-mir-17-shorter/ssc-isomir-17_11_60972458_60972534_+_NA	CAAAGTGCTTACAGTGCAGGTA	11	60972453	60972539	+	gtcagaataatgtCAAAGTGCTTACAGTGCAGGTAgtgataatgtgcatctactgcagtgaaggcacttgtagcattatggtgaca
ssc-mir-18_11_60972593_60972684_+_NA	TAAGGTGCATCTAGTGCAGATA	11	60972588	60972689	+	ttgagtgctttttgttcTAAGGTGCATCTAGTGCAGATAgtgaagtagattagcatctactgccctaagtgctccttctggcataagaagttatgttttca
ssc-mir-181a-shorter/ssc-isomir-181a_10_22839352_22839455_-_NA	AACATTCAACGCTGTCGGTGAG	10	22839347	22839460	-	attctgagtttagaggttgcttcagtgAACATTCAACGCTGTCGGTGAGtttggaattcaaatcaaaaccatcgaccgttgattgtaccctatggccaaccatcagctccaca
ssc-mir-181c_2_56889316_56889402_+_NA	AACATTCAACCTGTCGGTGAGT	2	56889311	56889407	+	ttgccaagggtttgggggAACATTCAACCTGTCGGTGAGTttgggcagctcaggcaaaccatcgaccgttgagtggaccccgaggcctggaactgc
ssc-mir-185_14_52703712_52703787_+_NA	TGGAGAGAAAGGCAGTTCCTGA	14	52703707	52703792	+	ggggggtgagggatTGGAGAGAAAGGCAGTTCCTGAtggtcccctccccaggggctggctttcctctggtccttccctcccaatg
ssc-mir-192-longer/ssc-isomir-192_2_5685412_5685491_+_NA	CTGACCTATGAATTGACAGCCAG	2	5685407	5685496	+	gagtgcacagggctCTGACCTATGAATTGACAGCCAGtgctctcatctcccctctggctgccaattccataggtcacaggtatgttcgc
ssc-mir-199a-5p_2_52684957_52685036_-_NA	CCCAGTGTTCAGACTACCTGTTC	2	52684952	52685041	-	gccggccccgccaaCCCAGTGTTCAGACTACCTGTTCagggggctctgaatgtgtacagtagtctgcacattggttaggctgggctcgg
ssc-mir-199b*_1_283325992_283326065_-_NA	TACAGTAGTCTGCACATTGGTT	1	283325987	283326070	-	ccactccgtctacccagtgtttagactatctgttcaggactcccaaattgTACAGTAGTCTGCACATTGGTTaggctgggctg
ssc-mir-199b*_2_52684959_52685028_-_NA	TACAGTAGTCTGCACATTGGTT	2	52684954	52685033	-	cgccaacccagtgttcagactacctgttcagggggctctgaatgtgTACAGTAGTCTGCACATTGGTTaggctgggctc
ssc-mir-20_11_60972911_60972981_+_NA	TAAAGTGCTTATAGTGCAGGTA	11	60972906	60972986	+	ttctgtagcacTAAAGTGCTTATAGTGCAGGTAgtgtttagttatctactgcattatgagcacttaaagtactgctagct
ssc-mir-204_1_234511625_234511733_-_NA	TTCCCTTTGTCATCCTATGCCT	1	234511620	234511738	-	cccatggctacagtccttctcatgtgactcgtggacTTCCCTTTGTCATCCTATGCCTgagaatatatgaaggaggctgggaaggcaaagggacgttcaattgtcatcactggcatct
ssc-mir-20a-longer/ssc-isomir-20a_11_60972911_60972981_+_NA	TAAAGTGCTTATAGTGCAGGTAG	11	60972906	60972986	+	ttctgtagcacTAAAGTGCTTATAGTGCAGGTAGtgtttagttatctactgcattatgagcacttaaagtactgctagct
ssc-mir-21_12_34201565_34201656_+_NA	TAGCTTATCAGACTGATGTTGA	12	34201560	34201661	+	tggctgtaccaccttgtcgggTAGCTTATCAGACTGATGTTGActgttgaatctcatggcaacagcagtcgatgggctgtctgacattttggtatctttca
ssc-mir-210_2_331305_331381_+_5p	AGCCACTGCCCACCGCACACTGC	2	331300	331386	+	tccaggcgcagggcAGCCACTGCCCACCGCACACTGCgctgctccggacccactgtgcgtgtgacagcggctgatctgtccctggg
ssc-mir-210_2_331305_331381_+_5p	CAGCCACTGCCCACCGCACACTGC	2	331300	331386	+	tccaggcgcagggCAGCCACTGCCCACCGCACACTGCgctgctccggacccactgtgcgtgtgacagcggctgatctgtccctggg
ssc-mir-210_2_331305_331381_+_5p	GCAGCCACTGCCCACCGCACACTGC	2	331300	331386	+	tccaggcgcaggGCAGCCACTGCCCACCGCACACTGCgctgctccggacccactgtgcgtgtgacagcggctgatctgtccctggg
ssc-mir-210_2_331306_331381_+_NA	CTGTGCGTGTGACAGCGGCTGA	2	331301	331386	+	ccaggcgcagggcagccactgcccaccgcacactgcgctgctccggacccaCTGTGCGTGTGACAGCGGCTGAtctgtccctggg
ssc-mir-215_10_9750609_9750704_-_NA	ATGACCTATGAATTGACAGAC	10	9750604	9750709	-	tgttaagagatggtgtacaggaaaATGACCTATGAATTGACAGACaatgtggctaaatctgtctgtcatttctgtaggccaatattctgtatatctctgctactc
ssc-mir-221_X_40478094_40478163_-_NA	AGCTACATTGTCTGCTGGGTTT	X	40478089	40478168	-	gggcatgaacctggcatacaatgtagatttctgtgtttgttgggcaacAGCTACATTGTCTGCTGGGTTTcaggctacc
ssc-mir-23a_2_56861159_56861228_-_NA	ATCACATTGCCAGGGATTTCC	2	56861154	56861233	-	atggtcggctggggttcctggggatgggatttgctgcctgtcacaaATCACATTGCCAGGGATTTCCaatcgaccctga
ssc-mir-23b-longer/ssc-isomir-23b_10_26149010_26149089_-_NA	ATCACATTGCCAGGGATTACCAC	10	26149005	26149094	-	gagtgctctggctgcttgggttcctggcatgctgatttgtgacttaagattaaaATCACATTGCCAGGGATTACCACgcagccacgacc
ssc-mir-24_2_56860821_56860892_-_NA	TGGCTCAGTTCAGCAGGAACAG	2	56860816	56860897	-	ctgggctctgcctcccgtgcctactgagctgaaacacagttgatttgtgcagacTGGCTCAGTTCAGCAGGAACAGgagtc
ssc-mir-27a_2_56860970_56861051_-_NA	TTCACAGTGGCTAAGTTCCGC	2	56860965	56861056	-	gcacctggcctggggagcagggcttagctgcttgtgagcaggtccacagcaagtcgtgTTCACAGTGGCTAAGTTCCGCcccctggagccc
ssc-mir-27b_10_26148776_26148855_-_NA	TTCACAGTGGCTAAGTTCTGC	10	26148771	26148860	-	ctctgacgaggtgcagagcttagctgattggtgaacagtgactggtttccgctttgTTCACAGTGGCTAAGTTCTGCacctgaagagaa
ssc-mir-29a-shorter/ssc-isomir-29a_18_16054752_16054837_+_NA	CTAGCACCATCTGAAATCGGTT	18	16054747	16054842	+	gtgaccccttagaggatgactgatttcttttggtgttcagagtcaatataattttCTAGCACCATCTGAAATCGGTTataatgattggggaagag
ssc-mir-29b_18_16054349_16054429_+_NA	TAGCACCATTTGAAATCAGT	18	16054344	16054434	+	gcttcttcaggaagctggtttcatatggtggtttagatttaaaaagtgattgtcTAGCACCATTTGAAATCAGTgttcttgggggagccc
ssc-mir-29c_9_127174326_127174413_+_NA	TAGCACCATTTGAAATCGGTTA	9	127174321	127174418	+	acccatctcttacacaggctgaccgatttctcctggtgttcagagtctgtttttgtcTAGCACCATTTGAAATCGGTTAtgatgtagggggaaaagc
ssc-mir-30a-5p_1_53848998_53849104_-_NA	TGTAAACATCCTCGACTGGAAG	1	53848993	53849109	-	aagtgtccctgcgacagtgagcggcTGTAAACATCCTCGACTGGAAGctgtgaggctgaagacgggctttcagtcggatgtttgcagccgccgactgcctcccgcatcaggagctg
ssc-mir-30b-shorter/ssc-isomir-30b_4_5733584_5733659_+_NA	TGTAAACATCCTACACTCAGC	4	5733579	5733664	+	gagttttcagttcgTGTAAACATCCTACACTCAGCtgtaatacatggattggctgggaggtggatgtttacttcagctgacttgg
ssc-mir-30c_1_53819906_53819985_-_NA	TGTAAACATCCTACACTCTCAGC	1	53819901	53819990	-	tgagggacagatacTGTAAACATCCTACACTCTCAGCtgtggaaagtaagaaagctgggagaaggctgtttactctctctgccttggaa
ssc-mir-30d-shorter/ssc-isomir-30d_4_5729459_5729537_+_NA	TGTAAACATCCCCGACTGGAAG	4	5729454	5729542	+	aagtctgttgtTGTAAACATCCCCGACTGGAAGctgtaagacatagctaagctttcagtcagatgtttgctgccaccgactcttcaca
ssc-mir-30e-3p_6_121824301_121824380_-_NA	CTTTCAGTCGGATGTTTACAGC	6	121824296	121824385	-	cagtctttgccactgtaaacatccttgactggaagctgtgaggcgttcccaggagCTTTCAGTCGGATGTTTACAGCggcaggctgcca
ssc-mir-450a_X_108480688_108480793_-_NA	TTTTGCGATGTGTTCCTAATAT	X	108480683	108480798	-	caaaagtctgtcaaagaaagatgctaaactggTTTTGCGATGTGTTCCTAATATgcagtataaatatattgggagcattttgcatgcatggttttgtatcactatacagataaaa
ssc-mir-455_1_267848307_267848386_+_NA	GCAGTCCATGGGCATATACAC	1	267848302	267848391	+	tccctggcgtgagggtatgtgcctttggactacatcgtggaagccagcaccatGCAGTCCATGGGCATATACACttgcctcaaggccta
ssc-mir-503_X_108498665_108498773_-_NA	TAGCAGCGGGAACAGTACTGCAG	X	108498660	108498778	-	gcggcgccccgcactcagccgtgcccTAGCAGCGGGAACAGTACTGCAGtgggcgatcggtactctggggtattgtttctgctgcccgggcaaggctgggactcccgccggggcccac
ssc-mir-92-shorter/ssc-isomir-92_X_108178486_108178565_-_NA	TATTGCACTTGTCCCGGCCTG	X	108178481	108178570	-	gcaccctttcatccgtgggtggggatttgttgcattacttgtggtgtgtataaagTATTGCACTTGTCCCGGCCTGtggaagaaaggag
ssc-mir-92-shorter/ssc-isomir-92_X_108212408_108212487_-_NA	TATTGCACTTGTCCCGGCCTG	X	108212403	108212492	-	gcaccctttcatccgtgggtggggatttgttgcattacttgtggtgtgtataaagTATTGCACTTGTCCCGGCCTGtggaagaaaggag
ssc-mir-98_X_45719499_45719578_-_NA	TGAGGTAGTAAGTTGTATTGTT	X	45719494	45719583	-	tgccggggTGAGGTAGTAAGTTGTATTGTTgtggggtagggattttaggccccaattagaagataactatacaacttactactttccct
ssc-mir-99a_13_130664295_130664374_+_NA	AACCCGTAGATCCGATCTTGTG	13	130664290	130664379	+	ttgcccattggcataAACCCGTAGATCCGATCTTGTGgtgaagtggaccgcacaagctcgcttctatgggtctgtgtcagtgtggtaat
prediction_10_10978577_10978646_+_5p	AACCACTGCACCACGACGGGAACTCC	10	10978572	10978651	+	AACCACTGCACCACGACGGGAACTCCtggaattttttttaagttacaattatagggagttcctgttgtggctcagtggg
prediction_10_10978577_10978646_+_5p	ACCACTGCACCACGACGGGAACTCC	10	10978572	10978651	+	aACCACTGCACCACGACGGGAACTCCtggaattttttttaagttacaattatagggagttcctgttgtggctcagtggg
prediction_10_10978577_10978646_+_5p	CCACTGCACCACGACGGGAACTCC	10	10978572	10978651	+	aaCCACTGCACCACGACGGGAACTCCtggaattttttttaagttacaattatagggagttcctgttgtggctcagtggg
prediction_10_10978580_10978645_+_5p	CACTGCACCACGACGGGAACTCC	10	10978575	10978650	+	CACTGCACCACGACGGGAACTCCtggaattttttttaagttacaattatagggagttcctgttgtggctcagtgg
prediction_10_1214017_1214068_+_5p	TTGCCCTGGGACCCAGTGCACAGGAAAGCC	10	1214012	1214073	+	tgctTTGCCCTGGGACCCAGTGCACAGGAAAGCCtatgcgcagacttcaaggggggcagac
prediction_10_1347056_1347119_+_3p	CCCCGAGGCGACGAGTAGAATGGCC	10	1347051	1347124	+	ccgcgttgagatgaggccgtgctggcatgcgCCCCGAGGCGACGAGTAGAATGGCCgtgcgttttagccgacc
prediction_10_1347056_1347119_+_3p	GCCCCGAGGCGACGAGTAGAATGGCC	10	1347051	1347124	+	ccgcgttgagatgaggccgtgctggcatgcGCCCCGAGGCGACGAGTAGAATGGCCgtgcgttttagccgacc
prediction_10_1347056_1347119_+_3p	GGCGACGAGTAGAATGGCC	10	1347051	1347124	+	ccgcgttgagatgaggccgtgctggcatgcgccccgaGGCGACGAGTAGAATGGCCgtgcgttttagccgacc
prediction_10_14028189_14028255_-_3p	CAGCTCTGACTCAACCCCTAGCCTGGGA	10	14028184	14028260	-	tggaggttcccaggctaggactgtggctgtggtgcaggccagtacctaCAGCTCTGACTCAACCCCTAGCCTGGGA
prediction_10_14492058_14492130_+_5p	TGAGCCATGACGGGAACTCCA	10	14492053	14492135	+	aactggTGAGCCATGACGGGAACTCCAagtttttccttaaaaatgtttttgtcttggagtgcccgaggtgactcaccggtta
prediction_10_1461106_1461164_+_5p	GCGTAGCTGCAGTGCTGCTGTGGC	10	1461101	1461169	+	ctgcattgccgcaactggcaGCGTAGCTGCAGTGCTGCTGTGGCtgtgctgtaggccagcagctgcag
prediction_10_22092437_22092504_-_5p_3	TATTGAAAGAGGGAAAGCCCAATTCATATTA	10	22092432	22092509	-	TATTGAAAGAGGGAAAGCCCAATTCATATTAttattacactaaaagagaaaacacacatattgggtttttccctttt
prediction_10_22092437_22092504_-_5p_5	TATTGAAAGAGGGAAAGCCCAATTCATATTATT	10	22092432	22092509	-	TATTGAAAGAGGGAAAGCCCAATTCATATTATTattacactaaaagagaaaacacacatattgggtttttccctttt
prediction_10_27574782_27574844_+_5p	CACTGCGTCACGACGGGAACTCC	10	27574777	27574849	+	CACTGCGTCACGACGGGAACTCCttgatttttaaatattaaaattattggagtttctgtcatggctcagtgg
prediction_10_32424164_32424229_+_3p	CTAGCCTGGGAACCTCCATATGC	10	32424159	32424234	+	gtaggccggcagctgtagctccgattggaccCTAGCCTGGGAACCTCCATATGCtgcaagtgctgccctaaaaga
prediction_10_32424164_32424229_+_5p	CGATTGGACCCTAGCCTGGGAAC	10	32424159	32424234	+	gtaggccggcagctgtagctcCGATTGGACCCTAGCCTGGGAACctccatatgctgcaagtgctgccctaaaaga
prediction_10_34048188_34048252_+_3p	CTCTGATTATAAATATTTCTTTTCTTTTCCT	10	34048183	34048257	+	aaggaaaagaaaagaaaaatatttataatacctctgattatacCTCTGATTATAAATATTTCTTTTCTTTTCCT
prediction_10_37492762_37492837_-_5p	CCACTGCGCCACCACGGGAACTCCA	10	37492757	37492842	-	CCACTGCGCCACCACGGGAACTCCAacaaggtacaatttatcttttaaaattatatccttggggagttctcgtcatggtgcagca
prediction_10_37492770_37492833_-_5p	CGCCACCACGGGAACTCCAAC	10	37492765	37492838	-	tgCGCCACCACGGGAACTCCAACaaggtacaatttatcttttaaaattatatccttggggagttctcgtcatg
prediction_10_37492770_37492833_-_5p	TGCGCCACCACGGGAACTCCAAC	10	37492765	37492838	-	TGCGCCACCACGGGAACTCCAACaaggtacaatttatcttttaaaattatatccttggggagttctcgtcatg
prediction_10_4096742_4096808_+_3p	GCTCCAATTTGACCCCTAGCCTGGG	10	4096737	4096813	+	ctcagatatggctcagatttgttgtggctgtggcataggcctgcagctgcaGCTCCAATTTGACCCCTAGCCTGGG
prediction_10_47302_47371_+_5p	AACCTCTGAGCCACGATGGGAACGCC	10	47297	47376	+	AACCTCTGAGCCACGATGGGAACGCCttgaacaatttaaaatgtagtggtgaggcgttcccattatggcttagcagtta
prediction_10_48417118_48417189_+_5p	CACTGCGCCACGACGGGAACTCC	10	48417113	48417194	+	CACTGCGCCACGACGGGAACTCCggcacagtatattttgaattaaatagtgtcaataccagagtttctgttgtggctcagg
prediction_10_48417118_48417191_+_5p	CACTGCGCCACGACGGGAACTCC	10	48417113	48417196	+	CACTGCGCCACGACGGGAACTCCggcacagtatattttgaattaaatagtgtcaataccagagtttctgttgtggctcagggg
prediction_10_61765139_61765213_-_5p	CTGAGCCACGACGGGAACTCCC	10	61765134	61765218	-	gCTGAGCCACGACGGGAACTCCCtgagaacagtttcaatttgtcttagaaatgaagtttatggagttcccgtcgtggctcagtg
prediction_10_61765139_61765213_-_5p	GCTGAGCCACGACGGGAACTCCC	10	61765134	61765218	-	GCTGAGCCACGACGGGAACTCCCtgagaacagtttcaatttgtcttagaaatgaagtttatggagttcccgtcgtggctcagtg
prediction_10_61765141_61765215_-_5p	CTGCTGAGCCACGACGGGAACTCC	10	61765136	61765220	-	CTGCTGAGCCACGACGGGAACTCCctgagaacagtttcaatttgtcttagaaatgaagtttatggagttcccgtcgtggctcag
prediction_10_61765141_61765215_-_5p	GCTGAGCCACGACGGGAACTCC	10	61765136	61765220	-	ctGCTGAGCCACGACGGGAACTCCctgagaacagtttcaatttgtcttagaaatgaagtttatggagttcccgtcgtggctcag
prediction_10_61765141_61765215_-_5p	TGCTGAGCCACGACGGGAACTCC	10	61765136	61765220	-	cTGCTGAGCCACGACGGGAACTCCctgagaacagtttcaatttgtcttagaaatgaagtttatggagttcccgtcgtggctcag
prediction_10_62946855_62946919_+_5p	AAAGCGCAGCCTTGGGAGAAGCC	10	62946850	62946924	+	aagtttttcaggaccacAAAGCGCAGCCTTGGGAGAAGCCctcacttgctgtttgcaactgcctgccttccacc
prediction_10_62946855_62946919_+_5p	GCGCAGCCTTGGGAGAAGCC	10	62946850	62946924	+	aagtttttcaggaccacaaaGCGCAGCCTTGGGAGAAGCCctcacttgctgtttgcaactgcctgccttccacc
prediction_10_7083118_7083176_+_5p	CTTCTCTCGCGGGCGCAGGCCAT	10	7083113	7083181	+	CTTCTCTCGCGGGCGCAGGCCATtcttataaccaagttgagctgtctggtttgacccgcctggtataa
prediction_10_8203263_8203322_+_5p	GCTCCCATTGGACCTCTAGCCTGG	10	8203258	8203327	+	gcataggcccagcagctgcaGCTCCCATTGGACCTCTAGCCTGGgaacttccatatgccttgggtgcgg
prediction_11_10552862_10552920_-_3p	TGAGCTGCCCCAGGCTTGGTGAGGTGCC	11	10552857	10552925	-	tagaagtctctgtgcggatacatccaccctTGAGCTGCCCCAGGCTTGGTGAGGTGCCcaagagatta
prediction_11_11522231_11522288_+_3p	CAAAGAGGAACCAATTCTTCAAAGGTG	11	11522226	11522293	+	aagtaaaacctttttgaagaattggttcccCAAAGAGGAACCAATTCTTCAAAGGTGgtagaagctg
prediction_11_15371078_15371148_+_5p	ACTGCGCCATGATGGGAACTCCCAGAGAACC	11	15371073	15371153	+	aaccACTGCGCCATGATGGGAACTCCCAGAGAACCcttttaaaaagaacttttggagttcctgttgtggctcagaggaaa
prediction_11_15485581_15485655_-_3p	AAAAATACTTTAAAGTAGGGAGTTCC	11	15485576	15485660	-	agattcttttctgctgcgccacaacggaaactccaataacttgctttAAAAATACTTTAAAGTAGGGAGTTCCtattgtggttc
prediction_11_15568245_15568319_-_3p	AAAAATACTTTAAAGTAGGGAGTTCC	11	15568240	15568324	-	agattcttttctgctgcgccacaacggaaactccaataacttgctttAAAAATACTTTAAAGTAGGGAGTTCCtattgtggttc
prediction_11_17567598_17567660_+_3p	GACGTTCCCATTGGGGCTCAGTGGGTT	11	17567593	17567665	+	taccactgagccacaaagggaactcataataaaagaggaaatctaGACGTTCCCATTGGGGCTCAGTGGGTT
prediction_11_17567598_17567660_+_3p	GTTCCCATTGGGGCTCAGTGGGTT	11	17567593	17567665	+	taccactgagccacaaagggaactcataataaaagaggaaatctagacGTTCCCATTGGGGCTCAGTGGGTT
prediction_11_20232991_20233052_-_5p	CCACTGCGCCACGACGGGAACTCC	11	20232986	20233057	-	CCACTGCGCCACGACGGGAACTCCggaatattttttaaaatgatacagggagttcctgttgtggctcagct
prediction_11_31094300_31094365_+_3p	TGATTCCTGGCCTGGGAACTTCC	11	31094295	31094370	+	gttccttggtggctcagtggattaaggatctgtcattgctgtggcgccggttTGATTCCTGGCCTGGGAACTTCC
prediction_11_3776451_3776512_-_3p	ACAGTACTTAGTGGGAGAGCAC	11	3776446	3776517	-	tttcgtgtcttctacaggttttgctttcctctgctgccttggagttaACAGTACTTAGTGGGAGAGCACta
prediction_11_3776451_3776512_-_3p	CAGTACTTAGTGGGAGAGCAC	11	3776446	3776517	-	tttcgtgtcttctacaggttttgctttcctctgctgccttggagttaaCAGTACTTAGTGGGAGAGCACta
prediction_11_3776451_3776512_-_5p	CAGGTTTTGCTTTCCTCTGCTGCCT	11	3776446	3776517	-	tttcgtgtcttctaCAGGTTTTGCTTTCCTCTGCTGCCTtggagttaacagtacttagtgggagagcacta
prediction_11_39393310_39393372_-_5p	GGCGGGATAGACTGGATTAATT	11	39393305	39393377	-	agGGCGGGATAGACTGGATTAATTactggattaatactggattaataccatcctccagtctatccctccctc
prediction_11_39393311_39393373_+_3p	TTAATCCAGTCTATCCCGCCC	11	39393306	39393378	+	agggagggatagactggaggatggtattaatccagtattaatccagtaaTTAATCCAGTCTATCCCGCCCtc
prediction_11_39393311_39393373_+_5p	GGGATAGACTGGAGGATGG	11	39393306	39393378	+	agggaGGGATAGACTGGAGGATGGtattaatccagtattaatccagtaattaatccagtctatcccgccctc
prediction_11_44147846_44147907_+_3p	AAAAATGAACTATCTGGGGGTCC	11	44147841	44147912	+	gccatgatgggaactcctcagctatatttctaaacattAAAAATGAACTATCTGGGGGTCCcttcatggct
prediction_11_44147846_44147907_+_3p	AAACATTAAAAATGAACTATCTGGGGGTCC	11	44147841	44147912	+	gccatgatgggaactcctcagctatatttctAAACATTAAAAATGAACTATCTGGGGGTCCcttcatggct
prediction_11_48896793_48896854_-_5p	CGACGGGAACTCCAAACTCTA	11	48896788	48896859	-	caCGACGGGAACTCCAAACTCTAgcttcttctcctcattcaagaaacaagagaggagttcccatcgtggct
prediction_11_48896793_48896854_-_5p	GACGGGAACTCCAAACTCTA	11	48896788	48896859	-	cacGACGGGAACTCCAAACTCTAgcttcttctcctcattcaagaaacaagagaggagttcccatcgtggct
prediction_11_49786985_49787044_-_5p	CTGCGCCACGACGGGAACTCCC	11	49786980	49787049	-	aCTGCGCCACGACGGGAACTCCCcagttttttaaaaaaataaaattttagggttctcattttggttcag
prediction_11_49786985_49787044_-_5p	TGCGCCACGACGGGAACTCCC	11	49786980	49787049	-	acTGCGCCACGACGGGAACTCCCcagttttttaaaaaaataaaattttagggttctcattttggttcag
prediction_11_51838892_51838953_+_5p	CAGCTCCTGTCGTTCTACCAGCCC	11	51838887	51838958	+	CAGCTCCTGTCGTTCTACCAGCCCctagttgttctgtctgagcataggacactgtaacagccaagagtcta
prediction_11_51838892_51838953_+_5p	GCTCCTGTCGTTCTACCAGCCC	11	51838887	51838958	+	caGCTCCTGTCGTTCTACCAGCCCctagttgttctgtctgagcataggacactgtaacagccaagagtcta
prediction_11_66560616_66560672_-_3p	CCAAATAGCTTTGGACAGGACCAAA	11	66560611	66560677	-	ttgatcccatccaaaacatctatgagcgtatttggtccatgCCAAATAGCTTTGGACAGGACCAAA
prediction_11_66560616_66560672_-_3p	GCCAAATAGCTTTGGACAGGACCAAA	11	66560611	66560677	-	ttgatcccatccaaaacatctatgagcgtatttggtccatGCCAAATAGCTTTGGACAGGACCAAA
prediction_11_66560616_66560672_-_3p	TGCCAAATAGCTTTGGACAGGACCAAA	11	66560611	66560677	-	ttgatcccatccaaaacatctatgagcgtatttggtccaTGCCAAATAGCTTTGGACAGGACCAAA
prediction_11_77595699_77595763_-_3p	ATCACAGCAGCCCTCACAACAC	11	77595694	77595768	-	gttagcaaattgttgtgtgggttgagttagcaccagcaggagggggcttaATCACAGCAGCCCTCACAACACtt
prediction_11_77595699_77595763_-_3p	TCACAGCAGCCCTCACAACAC	11	77595694	77595768	-	gttagcaaattgttgtgtgggttgagttagcaccagcaggagggggcttaaTCACAGCAGCCCTCACAACACtt
prediction_11_79375634_79375705_-_5p	CGTTAACCACTGCGCCACGACGGGAGCTCC	11	79375629	79375710	-	ttCGTTAACCACTGCGCCACGACGGGAGCTCCgaaagaaatactttataggagtttccactgtggctcagtgagttaagaa
prediction_11_79375634_79375705_-_5p	TCGTTAACCACTGCGCCACGACGGGAGCTCC	11	79375629	79375710	-	tTCGTTAACCACTGCGCCACGACGGGAGCTCCgaaagaaatactttataggagtttccactgtggctcagtgagttaagaa
prediction_11_8739422_8739489_-_5p	CCTCTGCACCACGACGGGAACTCC	11	8739417	8739494	-	tttCCTCTGCACCACGACGGGAACTCCgaggcaattttaaaatctattgctggagttcccgtggtggcgcagtggtt
prediction_11_8739422_8739489_-_5p	TCCTCTGCACCACGACGGGAACTCC	11	8739417	8739494	-	ttTCCTCTGCACCACGACGGGAACTCCgaggcaattttaaaatctattgctggagttcccgtggtggcgcagtggtt
prediction_12_12927873_12927940_+_5p	GAGCCACGATGGGAACTCC	12	12927868	12927945	+	cactGAGCCACGATGGGAACTCCtgctgtttccttttgaatgaggcaaattctggagttcccagtgagtctcagtgg
prediction_12_12927873_12927940_+_5p	TGAGCCACGATGGGAACTCC	12	12927868	12927945	+	cacTGAGCCACGATGGGAACTCCtgctgtttccttttgaatgaggcaaattctggagttcccagtgagtctcagtgg
prediction_12_15254010_15254071_-_5p	CCACTGAGCCACGACAGGAACTCC	12	15254005	15254076	-	CCACTGAGCCACGACAGGAACTCCcctgatcaaaaattcttaattttaggagttcccatcgtggcgcagtg
prediction_12_16269687_16269763_+_5p	CTGAGCCACAGGGGACCTCC	12	16269682	16269768	+	tgttaccgCTGAGCCACAGGGGACCTCCttcttcctcaatttaaatccctccttccggagttcccatcgtggcgcagtggttaacg
prediction_12_16269687_16269763_+_5p	GAGCCACAGGGGACCTCC	12	16269682	16269768	+	tgttaccgctGAGCCACAGGGGACCTCCttcttcctcaatttaaatccctccttccggagttcccatcgtggcgcagtggttaacg
prediction_12_17392483_17392562_+_5p	CGAGCCACAACAGGAACTCCC	12	17392478	17392567	+	ttcgttatggCGAGCCACAACAGGAACTCCCttaaatcatttttaaaaacacaaataggagttcctgttgtggctaaatggtaatgaac
prediction_12_17392483_17392562_+_5p	GAGCCACAACAGGAACTCCC	12	17392478	17392567	+	ttcgttatggcGAGCCACAACAGGAACTCCCttaaatcatttttaaaaacacaaataggagttcctgttgtggctaaatggtaatgaac
prediction_12_17392487_17392557_+_5p	CGAGCCACAACAGGAACTCCC	12	17392482	17392562	+	ttatggCGAGCCACAACAGGAACTCCCttaaatcatttttaaaaacacaaataggagttcctgttgtggctaaatggtaa
prediction_12_17392487_17392557_+_5p	GAGCCACAACAGGAACTCCC	12	17392482	17392562	+	ttatggcGAGCCACAACAGGAACTCCCttaaatcatttttaaaaacacaaataggagttcctgttgtggctaaatggtaa
prediction_12_19382241_19382308_-_3p	GTGGAATGATAAGAAATCTTTTAAGGGGCG	12	19382236	19382313	-	aacaggaactcctggaaatttgaatggatttttttttttttttgGTGGAATGATAAGAAATCTTTTAAGGGGCGttc
prediction_12_19382244_19382306_-_3p	GTGGAATGATAAGAAATCTTTTAAGGGGCG	12	19382239	19382311	-	caggaactcctggaaatttgaatggatttttttttttttttgGTGGAATGATAAGAAATCTTTTAAGGGGCG
prediction_12_21412468_21412538_+_5p	TATTTCCCAAACAGCAGCC	12	21412463	21412543	+	ttgatctactgacttctaattTATTTCCCAAACAGCAGCCtttctcccaaatcctaattaagaatgtacagtctcagagt
prediction_12_21412468_21412538_+_5p	TTATTTCCCAAACAGCAGCC	12	21412463	21412543	+	ttgatctactgacttctaatTTATTTCCCAAACAGCAGCCtttctcccaaatcctaattaagaatgtacagtctcagagt
prediction_12_24235465_24235535_-_5p	CTGTGCCACGACGGGAACTCCA	12	24235460	24235540	-	ttaaccaCTGTGCCACGACGGGAACTCCActtctgtttttttaaattgagataaaggagttcccttcatggcccagcgga
prediction_12_24482490_24482563_+_5p	CACTGCGCCACGATGGGAACGCCA	12	24482485	24482568	+	CACTGCGCCACGATGGGAACGCCAggattattattaattttttttaatgtgatctattgggagttcccttggtggtgcagcgg
prediction_12_28606081_28606156_-_5p	TTCTTAACCCACTGAGCCACAGT	12	28606076	28606161	-	TTCTTAACCCACTGAGCCACAGTgggaactcctaaattatgttaaaaatgaccttttaggagttcccatcacagcttagtggtta
prediction_12_34126013_34126084_-_5p	CTGAGCCACAACGGGAACTCC	12	34126008	34126089	-	ttcattactaCTGAGCCACAACGGGAACTCCcaggactttgttaaagacataaattcttggagttctcgttgtagctcagc
prediction_12_34544867_34544940_+_5p	AACCACTGCACCACGACGGGAAAAC	12	34544862	34544945	+	gttAACCACTGCACCACGACGGGAAAACttaacacctttaaaaagatgtcttcagaggtcccatcgtggctcagtggttaaca
prediction_12_34544867_34544940_+_5p	ACCACTGCACCACGACGGGAAAAC	12	34544862	34544945	+	gttaACCACTGCACCACGACGGGAAAACttaacacctttaaaaagatgtcttcagaggtcccatcgtggctcagtggttaaca
prediction_12_34544867_34544940_+_5p	TAACCACTGCACCACGACGGGAAAAC	12	34544862	34544945	+	gtTAACCACTGCACCACGACGGGAAAACttaacacctttaaaaagatgtcttcagaggtcccatcgtggctcagtggttaaca
prediction_12_34544868_34544935_-_5p	ACCACTGAGCCACGATGGGACCT	12	34544863	34544940	-	ACCACTGAGCCACGATGGGACCTctgaagacatctttttaaaggtgttaagttttcccgtcgtggtgcagtggttaa
prediction_12_34544870_34544937_-_5p	AACCACTGAGCCACGATGGGACCT	12	34544865	34544942	-	tAACCACTGAGCCACGATGGGACCTctgaagacatctttttaaaggtgttaagttttcccgtcgtggtgcagtggtt
prediction_12_34544870_34544937_-_5p	ACCACTGAGCCACGATGGGACCT	12	34544865	34544942	-	taACCACTGAGCCACGATGGGACCTctgaagacatctttttaaaggtgttaagttttcccgtcgtggtgcagtggtt
prediction_12_34544873_34544934_-_5p	CCACTGAGCCACGATGGGACCTC	12	34544868	34544939	-	CCACTGAGCCACGATGGGACCTCtgaagacatctttttaaaggtgttaagttttcccgtcgtggtgcagtg
prediction_12_34668880_34668953_+_5p	AACCACTGCACCACGACGGGAAAAC	12	34668875	34668958	+	gttAACCACTGCACCACGACGGGAAAACttaacacctttaaaaagatgtcttcagaggtcccatcgtggctcagtggttaaca
prediction_12_34668880_34668953_+_5p	ACCACTGCACCACGACGGGAAAAC	12	34668875	34668958	+	gttaACCACTGCACCACGACGGGAAAACttaacacctttaaaaagatgtcttcagaggtcccatcgtggctcagtggttaaca
prediction_12_34668881_34668948_-_5p	ACCACTGAGCCACGATGGGACCT	12	34668876	34668953	-	ACCACTGAGCCACGATGGGACCTctgaagacatctttttaaaggtgttaagttttcccgtcgtggtgcagtggttaa
prediction_12_34668883_34668950_-_5p	ACCACTGAGCCACGATGGGACCT	12	34668878	34668955	-	taACCACTGAGCCACGATGGGACCTctgaagacatctttttaaaggtgttaagttttcccgtcgtggtgcagtggtt
prediction_12_34668886_34668947_-_5p	CCACTGAGCCACGATGGGACCTC	12	34668881	34668952	-	CCACTGAGCCACGATGGGACCTCtgaagacatctttttaaaggtgttaagttttcccgtcgtggtgcagtg
prediction_12_35219855_35219917_+_3p	CAGTGGCCATGGTGTAGGCTGGCAG	12	35219850	35219922	+	ctgcaggctacagcgtaggtcgcagatgcagctcagatctggtgttgCAGTGGCCATGGTGTAGGCTGGCAG
prediction_12_3736711_3736780_+_3p	AAAAAAGCATACGCAGGGAGTTTCCA	12	3736706	3736785	+	ccatgacccacaaagggaaccctagttatacttcaatttAAAAAAGCATACGCAGGGAGTTTCCAttgcggctcagcag
prediction_12_3736711_3736780_+_3p	ATTTAAAAAAGCATACGCAGGGAGTTTCCA	12	3736706	3736785	+	ccatgacccacaaagggaaccctagttatacttcaATTTAAAAAAGCATACGCAGGGAGTTTCCAttgcggctcagcag
prediction_12_38319735_38319807_+_5p	AACCTCTGAGCCACGACGGGAAATCC	12	38319730	38319812	+	AACCTCTGAGCCACGACGGGAAATCCtaaaatttttttaaatatgaattttctcaggagttcccatcttggcgcagcagaaa
prediction_12_38319738_38319804_+_5p	TCTGAGCCACGACGGGAAATCC	12	38319733	38319809	+	cTCTGAGCCACGACGGGAAATCCtaaaatttttttaaatatgaattttctcaggagttcccatcttggcgcagcag
prediction_12_49070831_49070907_-_5p	ACCTGCTGAGCCACCAGGGAACTCC	12	49070826	49070912	-	aACCTGCTGAGCCACCAGGGAACTCCcagattacagtttaaaataatgcattctttgagttccctggcggtgcagtgggttgagcg
prediction_12_50934352_50934423_+_5p	CTGAGCCCCAATGGGAACGCC	12	50934347	50934428	+	tgCTGAGCCCCAATGGGAACGCCtttgttcattctttgaaacaaaatttggggtgtaggagttcccgttgtggcgcagtgg
prediction_12_50934352_50934423_+_5p	GCTGAGCCCCAATGGGAACGCC	12	50934347	50934428	+	tGCTGAGCCCCAATGGGAACGCCtttgttcattctttgaaacaaaatttggggtgtaggagttcccgttgtggcgcagtgg
prediction_12_50934352_50934423_+_5p	TGCTGAGCCCCAATGGGAACGCC	12	50934347	50934428	+	TGCTGAGCCCCAATGGGAACGCCtttgttcattctttgaaacaaaatttggggtgtaggagttcccgttgtggcgcagtgg
prediction_12_51048254_51048325_+_5p	CTGAGCCCCAATGGGAACGCC	12	51048249	51048330	+	tgCTGAGCCCCAATGGGAACGCCtttgttcattctttgaaacaaaatttggggtgtaggagttcccgttgtggcgcagtgg
prediction_12_51757552_51757626_+_5p	AACCACTGCGCCATGACGGGAACTCC	12	51757547	51757631	+	ttAACCACTGCGCCATGACGGGAACTCCtagttgcggttttaaaagctcccaggtggagttcctttcgtggctcagtgattaac
prediction_12_51757557_51757621_+_5p	ACTGCGCCATGACGGGAACTCC	12	51757552	51757626	+	cACTGCGCCATGACGGGAACTCCtagttgcggttttaaaagctcccaggtggagttcctttcgtggctcagtga
prediction_12_51757557_51757621_+_5p	CACTGCGCCATGACGGGAACTCC	12	51757552	51757626	+	CACTGCGCCATGACGGGAACTCCtagttgcggttttaaaagctcccaggtggagttcctttcgtggctcagtga
prediction_12_51786723_51786786_-_3p	CAGCCCCTTTGACCATCGGAGGACGCAGGAG	12	51786718	51786791	-	cgatgactccccggtcctccactggccaacagaagatccaaCAGCCCCTTTGACCATCGGAGGACGCAGGAGt
prediction_12_51786723_51786786_-_3p	GCCCCTTTGACCATCGGAGGACGCAGGAG	12	51786718	51786791	-	cgatgactccccggtcctccactggccaacagaagatccaacaGCCCCTTTGACCATCGGAGGACGCAGGAGt
prediction_12_5243142_5243207_+_3p	AATGCTGATTCGACCCCTAGCCT	12	5243137	5243212	+	ggctaagggtcgaatcagagctgtagctgcctgcctaccccacagccgcagcAATGCTGATTCGACCCCTAGCCT
prediction_12_5243142_5243207_+_3p	CAATGCTGATTCGACCCCTAGCCT	12	5243137	5243212	+	ggctaagggtcgaatcagagctgtagctgcctgcctaccccacagccgcagCAATGCTGATTCGACCCCTAGCCT
prediction_13_100213991_100214055_-_5p_-2	CATGACGGGAACTCCAATATCAC	13	100213986	100214060	-	agcCATGACGGGAACTCCAATATCACtgcaatgtaattaatattttctggcccttggagttcccgtcatggctc
prediction_13_100213991_100214055_-_5p_1	CATGACGGGAACTCCAATATCACTGC	13	100213986	100214060	-	agcCATGACGGGAACTCCAATATCACTGCaatgtaattaatattttctggcccttggagttcccgtcatggctc
prediction_13_100213993_100214053_-_5p_-1	CATGACGGGAACTCCAATATCACTGC	13	100213988	100214058	-	cCATGACGGGAACTCCAATATCACTGCaatgtaattaatattttctggcccttggagttcccgtcatggc
prediction_13_100213993_100214053_-_5p_-4	CATGACGGGAACTCCAATATCAC	13	100213988	100214058	-	cCATGACGGGAACTCCAATATCACtgcaatgtaattaatattttctggcccttggagttcccgtcatggc
prediction_13_100213995_100214055_-_5p_-2	AGCCATGACGGGAACTCCAATATCAC	13	100213990	100214060	-	AGCCATGACGGGAACTCCAATATCACtgcaatgtaattaatattttctggcccttggagttcccgtcatg
prediction_13_100213995_100214055_-_5p_-2	CATGACGGGAACTCCAATATCAC	13	100213990	100214060	-	agcCATGACGGGAACTCCAATATCACtgcaatgtaattaatattttctggcccttggagttcccgtcatg
prediction_13_100213995_100214055_-_5p_1	AGCCATGACGGGAACTCCAATATCACTGC	13	100213990	100214060	-	AGCCATGACGGGAACTCCAATATCACTGCaatgtaattaatattttctggcccttggagttcccgtcatg
prediction_13_100213995_100214055_-_5p_1	CATGACGGGAACTCCAATATCACTGC	13	100213990	100214060	-	agcCATGACGGGAACTCCAATATCACTGCaatgtaattaatattttctggcccttggagttcccgtcatg
prediction_13_100293033_100293097_-_5p_-2	CATGACGGGAACTCCAATATCAC	13	100293028	100293102	-	agcCATGACGGGAACTCCAATATCACtgcaatgtaattaatattttctggcccttggagttcccgtcatggctc
prediction_13_100293033_100293097_-_5p_1	CATGACGGGAACTCCAATATCACTGC	13	100293028	100293102	-	agcCATGACGGGAACTCCAATATCACTGCaatgtaattaatattttctggcccttggagttcccgtcatggctc
prediction_13_100293034_100293096_-_5p_-3	CATGACGGGAACTCCAATATCAC	13	100293029	100293101	-	gcCATGACGGGAACTCCAATATCACtgcaatgtaattaatattttctggcccttggagttcccgtcatggct
prediction_13_100293034_100293096_-_5p_0	CATGACGGGAACTCCAATATCACTGC	13	100293029	100293101	-	gcCATGACGGGAACTCCAATATCACTGCaatgtaattaatattttctggcccttggagttcccgtcatggct
prediction_13_100293036_100293098_-_5p_-1	CATGACGGGAACTCCAATATCAC	13	100293031	100293103	-	gagcCATGACGGGAACTCCAATATCACtgcaatgtaattaatattttctggcccttggagttcccgtcatgg
prediction_13_100293036_100293098_-_5p_-1	GAGCCATGACGGGAACTCCAATATCAC	13	100293031	100293103	-	GAGCCATGACGGGAACTCCAATATCACtgcaatgtaattaatattttctggcccttggagttcccgtcatgg
prediction_13_100293036_100293098_-_5p_2	CATGACGGGAACTCCAATATCACTGC	13	100293031	100293103	-	gagcCATGACGGGAACTCCAATATCACTGCaatgtaattaatattttctggcccttggagttcccgtcatgg
prediction_13_100293036_100293098_-_5p_2	GAGCCATGACGGGAACTCCAATATCACTGC	13	100293031	100293103	-	GAGCCATGACGGGAACTCCAATATCACTGCaatgtaattaatattttctggcccttggagttcccgtcatgg
prediction_13_101923385_101923448_-_5p	CACGATGGGAACTCCTCCATAACA	13	101923380	101923453	-	gcCACGATGGGAACTCCTCCATAACAgtttttcaaaaattgcattgaaaatctgtaaggagtttctgtcgcag
prediction_13_101923385_101923448_-_5p	CCACGATGGGAACTCCTCCATAACA	13	101923380	101923453	-	gCCACGATGGGAACTCCTCCATAACAgtttttcaaaaattgcattgaaaatctgtaaggagtttctgtcgcag
prediction_13_101923385_101923448_-_5p	GCCACGATGGGAACTCCTCCATAACA	13	101923380	101923453	-	GCCACGATGGGAACTCCTCCATAACAgtttttcaaaaattgcattgaaaatctgtaaggagtttctgtcgcag
prediction_13_101923389_101923448_-_5p	CACGATGGGAACTCCTCCATAACA	13	101923384	101923453	-	gcCACGATGGGAACTCCTCCATAACAgtttttcaaaaattgcattgaaaatctgtaaggagtttctgtc
prediction_13_101923389_101923448_-_5p	CCACGATGGGAACTCCTCCATAACA	13	101923384	101923453	-	gCCACGATGGGAACTCCTCCATAACAgtttttcaaaaattgcattgaaaatctgtaaggagtttctgtc
prediction_13_101923389_101923448_-_5p	GCCACGATGGGAACTCCTCCATAACA	13	101923384	101923453	-	GCCACGATGGGAACTCCTCCATAACAgtttttcaaaaattgcattgaaaatctgtaaggagtttctgtc
prediction_13_104082811_104082865_-_3p	AGGAGCCACCTTGAACAAGTC	13	104082806	104082870	-	agtcaactaggatgacttgctcaaggtggttgaAGGAGCCACCTTGAACAAGTCatcctagatt
prediction_13_104082811_104082865_-_5p	GCTCAAGGTGGTTGAAGGAGCCA	13	104082806	104082870	-	agtcaactaggatgacttGCTCAAGGTGGTTGAAGGAGCCAccttgaacaagtcatcctagatt
prediction_13_104083430_104083490_+_3p	AAACAATAGGAGGGAGAC	13	104083425	104083495	+	gaagacccagttgtccagtttctctcttgtgtgtctcAAACAATAGGAGGGAGACgtaacttgactattc
prediction_13_104483151_104483208_-_5p	AGCCACCACGGGAACTCCTCAAT	13	104483146	104483213	-	AGCCACCACGGGAACTCCTCAATataaacttttaaaacattagctattgagaagttccctctgtggc
prediction_13_104483151_104483208_-_5p	GCCACCACGGGAACTCCTCAAT	13	104483146	104483213	-	aGCCACCACGGGAACTCCTCAATataaacttttaaaacattagctattgagaagttccctctgtggc
prediction_13_110926088_110926161_-_3p	TGCTGTGATGCATGGGTCAAA	13	110926083	110926166	-	caaaacaaaacaaaaaaacttaagaattatcatctttgccaaTGCTGTGATGCATGGGTCAAAttaacaggttaatttaaagc
prediction_13_114404551_114404618_+_5p_-1	CTGCTGTGCCACAATGGGAACGCCA	13	114404546	114404623	+	ttCTGCTGTGCCACAATGGGAACGCCAgttcaaaataatttctaatttccagagttcccatcatggcacagtggaaa
prediction_13_114404551_114404618_+_5p_-1	TGCTGTGCCACAATGGGAACGCCA	13	114404546	114404623	+	ttcTGCTGTGCCACAATGGGAACGCCAgttcaaaataatttctaatttccagagttcccatcatggcacagtggaaa
prediction_13_114404551_114404618_+_5p_-2	CTGCTGTGCCACAATGGGAACGCC	13	114404546	114404623	+	ttCTGCTGTGCCACAATGGGAACGCCagttcaaaataatttctaatttccagagttcccatcatggcacagtggaaa
prediction_13_114404551_114404618_+_5p_-2	TGCTGTGCCACAATGGGAACGCC	13	114404546	114404623	+	ttcTGCTGTGCCACAATGGGAACGCCagttcaaaataatttctaatttccagagttcccatcatggcacagtggaaa
prediction_13_116731316_116731380_-_5p	ACTGCGCCACGACGGGAACTCC	13	116731311	116731385	-	cACTGCGCCACGACGGGAACTCCtgttgtcattaaatcctcttatttgtgagagttcccattgtggctcagtgg
prediction_13_116731316_116731380_-_5p	CACTGCGCCACGACGGGAACTCC	13	116731311	116731385	-	CACTGCGCCACGACGGGAACTCCtgttgtcattaaatcctcttatttgtgagagttcccattgtggctcagtgg
prediction_13_119803135_119803201_+_3p	AATGGGGAGTCCAAAAGCTGCATGTA	13	119803130	119803206	+	aggggtgagggatgtagctgtggagggccagagAATGGGGAGTCCAAAAGCTGCATGTAgatacccctcaaacctt
prediction_13_119803135_119803201_+_3p	ATGGGGAGTCCAAAAGCTGCATGTA	13	119803130	119803206	+	aggggtgagggatgtagctgtggagggccagagaATGGGGAGTCCAAAAGCTGCATGTAgatacccctcaaacctt
prediction_13_119803135_119803201_+_5p	GGGATGTAGCTGTGGAGGGCCA	13	119803130	119803206	+	aggggtgaGGGATGTAGCTGTGGAGGGCCAgagaatggggagtccaaaagctgcatgtagatacccctcaaacctt
prediction_13_121414942_121415016_-_3p	AATTCCCGTTGTGGCTCAGTGGA	13	121414937	121415021	-	ttaaccactgtgccacgacgggaactcctatattggttttcttaaaatttgtttctttgggAATTCCCGTTGTGGCTCAGTGGA
prediction_13_121414942_121415016_-_3p	GAATTCCCGTTGTGGCTCAGTGGA	13	121414937	121415021	-	ttaaccactgtgccacgacgggaactcctatattggttttcttaaaatttgtttctttggGAATTCCCGTTGTGGCTCAGTGGA
prediction_13_121414942_121415016_-_3p	GGAATTCCCGTTGTGGCTCAGTGGA	13	121414937	121415021	-	ttaaccactgtgccacgacgggaactcctatattggttttcttaaaatttgtttctttgGGAATTCCCGTTGTGGCTCAGTGGA
prediction_13_121414942_121415016_-_5p	AACCACTGTGCCACGACGGGAACTCC	13	121414937	121415021	-	ttAACCACTGTGCCACGACGGGAACTCCtatattggttttcttaaaatttgtttctttgggaattcccgttgtggctcagtgga
prediction_13_121422750_121422826_-_5p_5	CTGCGTCACAACGGGAACTCC	13	121422745	121422831	-	attcgttaaccaCTGCGTCACAACGGGAACTCCactatctatattttaaaaaccagaagttccctttgtggctcagtgggttaaga
prediction_13_121422750_121422826_-_5p_6	CTGCGTCACAACGGGAACTCCA	13	121422745	121422831	-	attcgttaaccaCTGCGTCACAACGGGAACTCCActatctatattttaaaaaccagaagttccctttgtggctcagtgggttaaga
prediction_13_121422758_121422817_-_5p_-3	CTGCGTCACAACGGGAACTCCA	13	121422753	121422822	-	ccaCTGCGTCACAACGGGAACTCCActatctatattttaaaaaccagaagttccctttgtggctcagtg
prediction_13_121422758_121422817_-_5p_-4	CTGCGTCACAACGGGAACTCC	13	121422753	121422822	-	ccaCTGCGTCACAACGGGAACTCCactatctatattttaaaaaccagaagttccctttgtggctcagtg
prediction_13_124857196_124857261_-_5p	GGTGTTGCTGTGAGCTGTGGTTT	13	124857191	124857266	-	GGTGTTGCTGTGAGCTGTGGTTTtgtcacagatgcagcttggatcccacgttgacatggctctggcataggccgg
prediction_13_138885481_138885553_+_5p_-1	ACTGCTGAGTCACAACGGGAACTCCA	13	138885476	138885558	+	tACTGCTGAGTCACAACGGGAACTCCAgattcttggtttttaaaagctcactgagggagttcccattgtggcttagtggaaa
prediction_13_138885481_138885553_+_5p_-1	CTGCTGAGTCACAACGGGAACTCCA	13	138885476	138885558	+	taCTGCTGAGTCACAACGGGAACTCCAgattcttggtttttaaaagctcactgagggagttcccattgtggcttagtggaaa
prediction_13_138885481_138885553_+_5p_-1	TACTGCTGAGTCACAACGGGAACTCCA	13	138885476	138885558	+	TACTGCTGAGTCACAACGGGAACTCCAgattcttggtttttaaaagctcactgagggagttcccattgtggcttagtggaaa
prediction_13_138885481_138885553_+_5p_-2	ACTGCTGAGTCACAACGGGAACTCC	13	138885476	138885558	+	tACTGCTGAGTCACAACGGGAACTCCagattcttggtttttaaaagctcactgagggagttcccattgtggcttagtggaaa
prediction_13_138885481_138885553_+_5p_-2	CTGCTGAGTCACAACGGGAACTCC	13	138885476	138885558	+	taCTGCTGAGTCACAACGGGAACTCCagattcttggtttttaaaagctcactgagggagttcccattgtggcttagtggaaa
prediction_13_138885481_138885553_+_5p_-2	TACTGCTGAGTCACAACGGGAACTCC	13	138885476	138885558	+	TACTGCTGAGTCACAACGGGAACTCCagattcttggtttttaaaagctcactgagggagttcccattgtggcttagtggaaa
prediction_13_138885485_138885547_+_5p	GCTGAGTCACAACGGGAACTCCA	13	138885480	138885552	+	GCTGAGTCACAACGGGAACTCCAgattcttggtttttaaaagctcactgagggagttcccattgtggcttag
prediction_13_145000878_145000938_-_3p	ACCAAGGGAGTTCCCGTCAT	13	145000873	145000943	-	gcacaatgggaactcccgactccaggtttttattcacttaataaggcACCAAGGGAGTTCCCGTCATggc
prediction_13_21447221_21447293_-_5p_-4	CTGCGCCACGACGGGAACTCCA	13	21447216	21447298	-	caCTGCGCCACGACGGGAACTCCAtgagttaatattttttataaagtgtcagacttacagagttcctgttctggctcagtgg
prediction_13_21447221_21447293_-_5p_-5	CTGCGCCACGACGGGAACTCC	13	21447216	21447298	-	caCTGCGCCACGACGGGAACTCCatgagttaatattttttataaagtgtcagacttacagagttcctgttctggctcagtgg
prediction_13_23642837_23642909_+_5p	CACTGCGCCACAATGGGAACC	13	23642832	23642914	+	tttCACTGCGCCACAATGGGAACCccattatggcctttattttaaagtgtatcttggagttcccatcgcagctcagtggtta
prediction_13_23642837_23642909_+_5p	TCACTGCGCCACAATGGGAACC	13	23642832	23642914	+	ttTCACTGCGCCACAATGGGAACCccattatggcctttattttaaagtgtatcttggagttcccatcgcagctcagtggtta
prediction_13_23726565_23726637_+_5p	CACTGCGCCACAATGGGAACC	13	23726560	23726642	+	tttCACTGCGCCACAATGGGAACCccattatggcctttattttaaagtgtatcttggagttcccatcgcagctcagtggtta
prediction_13_23726565_23726637_+_5p	TCACTGCGCCACAATGGGAACC	13	23726560	23726642	+	ttTCACTGCGCCACAATGGGAACCccattatggcctttattttaaagtgtatcttggagttcccatcgcagctcagtggtta
prediction_13_32714106_32714163_-_5p	CCCACTCCAAGCTATGTTGGGGAGC	13	32714101	32714168	-	CCCACTCCAAGCTATGTTGGGGAGCttataagatgaagtggttcttggagttcccttatggcacagt
prediction_13_38492736_38492795_-_3p	GGGAGAACTCTGAATTCTCAGCC	13	38492731	38492800	-	ctggcatggtgagaggggagagatttgagggtctGGGAGAACTCTGAATTCTCAGCCtttcccatgtaa
prediction_13_40037950_40038026_-_3p	GGAGTTCTCATTGTGGCTCAGTGGGTT	13	40037945	40038031	-	aaccactgagccacaacaggaactccactattgacatttatacttaaattaagattacaGGAGTTCTCATTGTGGCTCAGTGGGTT
prediction_13_40456713_40456783_+_5p	CCGGTTGTCAGTGAGCACC	13	40456708	40456788	+	ttcggCCGGTTGTCAGTGAGCACCtgtggatttcttgtcatcccagatgctcactgattacaaggaaatgccccctgtgt
prediction_13_55905076_55905137_-_3p	GTTTGTAGGCTGATGGTGAGGTGGC	13	55905071	55905142	-	ttgcacctcagtatctggaactgatggtcgataggaccgtatcaccGTTTGTAGGCTGATGGTGAGGTGGC
prediction_13_55905076_55905137_-_3p	TTGTAGGCTGATGGTGAGGTGGC	13	55905071	55905142	-	ttgcacctcagtatctggaactgatggtcgataggaccgtatcaccgtTTGTAGGCTGATGGTGAGGTGGC
prediction_13_60423429_60423503_+_5p	AACCACTGCACCACAACGGGAACTCC	13	60423424	60423508	+	AACCACTGCACCACAACGGGAACTCCtgtcctcattaattgaataaacctctaaaactgggagttcccgtcatggctcagtggt
prediction_13_60423429_60423503_+_5p	ACCACTGCACCACAACGGGAACTCC	13	60423424	60423508	+	aACCACTGCACCACAACGGGAACTCCtgtcctcattaattgaataaacctctaaaactgggagttcccgtcatggctcagtggt
prediction_13_60423429_60423503_-_5p	ACCACTGAGCCATGACGGGAACTCC	13	60423424	60423508	-	ACCACTGAGCCATGACGGGAACTCCcagttttagaggtttattcaattaatgaggacaggagttcccgttgtggtgcagtggtt
prediction_13_60423431_60423501_-_5p	ACTGAGCCATGACGGGAACTCC	13	60423426	60423506	-	cACTGAGCCATGACGGGAACTCCcagttttagaggtttattcaattaatgaggacaggagttcccgttgtggtgcagtgg
prediction_13_60423431_60423501_-_5p	CACTGAGCCATGACGGGAACTCC	13	60423426	60423506	-	CACTGAGCCATGACGGGAACTCCcagttttagaggtttattcaattaatgaggacaggagttcccgttgtggtgcagtgg
prediction_13_60423432_60423502_+_5p	CACTGCACCACAACGGGAACTCC	13	60423427	60423507	+	CACTGCACCACAACGGGAACTCCtgtcctcattaattgaataaacctctaaaactgggagttcccgtcatggctcagtgg
prediction_13_62875726_62875790_-_5p	GCCACGACGGGAACTCCTCAACC	13	62875721	62875795	-	gcGCCACGACGGGAACTCCTCAACCataatttttaaaaaagattaaaaaatacttcttggagttcctgtcttga
prediction_13_67880150_67880207_-_3p	GTGCCAGCTGGGTATGAA	13	67880145	67880212	-	taaaagcagctttatgccacttgctgcagtatttctttaaatatGTGCCAGCTGGGTATGAAtctgc
prediction_13_67897811_67897866_-_3p	AGGAGTTTGGGTGTCTGCC	13	67897806	67897871	-	acaatggaacttgcagagctaggcagccAGGAGTTTGGGTGTCTGCCtgagaaccaagtccattt
prediction_13_68547660_68547726_+_5p_1	GCCTACACCACAGCCTCAGAGACGCC	13	68547655	68547731	+	ctgGCCTACACCACAGCCTCAGAGACGCCagatccaagccacgtcccaagttgctgtggctgtggtgtaggctaac
prediction_13_68547660_68547726_+_5p_2	GCCTACACCACAGCCTCAGAGACGCCA	13	68547655	68547731	+	ctgGCCTACACCACAGCCTCAGAGACGCCAgatccaagccacgtcccaagttgctgtggctgtggtgtaggctaac
prediction_13_6986698_6986758_-_3p	AGGTTACAGACACAGCTCGGATC	13	6986693	6986763	-	tgggttaaggatccagcgttgctgtgaactgtggtgtAGGTTACAGACACAGCTCGGATCctgaatcact
prediction_13_73227672_73227745_-_5p	AACTGCTGAGCCACAATGGGAAC	13	73227667	73227750	-	tAACTGCTGAGCCACAATGGGAACgctgtgaaatatttgtattaataatatgttggaggagttcccatcgtggcttagcagtt
prediction_13_73713407_73713482_+_3p	GAAAATTCCTTGGAGTTCCCGTCA	13	73713402	73713487	+	gacgggaactcccttcaatttgttaatgtggtatatagcatttattttttttgcagatattGAAAATTCCTTGGAGTTCCCGTCA
prediction_13_8322305_8322376_-_3p	AGCTGCAGTTTGACCCCTAGCCT	13	8322300	8322381	-	tttgcagacttgggtcagatatggcattgctgtggctgtgttgtaggccactagccacAGCTGCAGTTTGACCCCTAGCCT
prediction_13_8322305_8322376_-_3p	CAGCTGCAGTTTGACCCCTAGCCT	13	8322300	8322381	-	tttgcagacttgggtcagatatggcattgctgtggctgtgttgtaggccactagccaCAGCTGCAGTTTGACCCCTAGCCT
prediction_13_85697061_85697122_+_5p	GCTGTGGTGTAGGTCTTAGAT	13	85697056	85697127	+	gaGCTGTGGTGTAGGTCTTAGATgcagctcaatcccatgttgctgtggctatggcataggccaacagcagc
prediction_13_86059773_86059827_+_3p	GGAGGTTTGAGGGAGTTCC	13	86059768	86059832	+	gatggcaacaccctggaaaatgttagtcttatctaaactgGGAGGTTTGAGGGAGTTCCtgttg
prediction_13_89530240_89530311_+_5p	ACTGAGCAATGACAGAAAAGCC	13	89530235	89530316	+	cACTGAGCAATGACAGAAAAGCCtgtagagaccaacttcatctttaaaatgctttggggagttcctgtcgtggcgcagtgg
prediction_13_89530240_89530311_+_5p	CACTGAGCAATGACAGAAAAGCC	13	89530235	89530316	+	CACTGAGCAATGACAGAAAAGCCtgtagagaccaacttcatctttaaaatgctttggggagttcctgtcgtggcgcagtgg
prediction_13_98792875_98792943_-_3p	AAAGGAGTTATCATTGTGGCTCAG	13	98792870	98792948	-	ccacaatgggaactcctatattgatatttttaaaaaattagttaaaaatgtgctAAAGGAGTTATCATTGTGGCTCAG
prediction_13_98792875_98792943_-_3p	AAGGAGTTATCATTGTGGCTCAG	13	98792870	98792948	-	ccacaatgggaactcctatattgatatttttaaaaaattagttaaaaatgtgctaAAGGAGTTATCATTGTGGCTCAG
prediction_13_98792877_98792945_-_3p	TAAAGGAGTTATCATTGTGGCTC	13	98792872	98792950	-	agccacaatgggaactcctatattgatatttttaaaaaattagttaaaaatgtgcTAAAGGAGTTATCATTGTGGCTC
prediction_14_10005401_10005466_+_5p	CTGAGCCACAACGGGAACTCC	14	10005396	10005471	+	ccCTGAGCCACAACGGGAACTCCtctttttccttttaaatatccctctcttggagttccccttgtggcttagtgg
prediction_14_100224204_100224268_-_5p	AACCACTGCACCACGACGGGAACTCCA	14	100224199	100224273	-	tAACCACTGCACCACGACGGGAACTCCAtaatatggtattttaaaagtaccattggagttcccgtcgtggctca
prediction_14_100224204_100224268_-_5p	CCACTGCACCACGACGGGAACTCCA	14	100224199	100224273	-	taaCCACTGCACCACGACGGGAACTCCAtaatatggtattttaaaagtaccattggagttcccgtcgtggctca
prediction_14_109056879_109056949_+_5p	CACTGAGCCACGACAGGAACTCC	14	109056874	109056954	+	CACTGAGCCACGACAGGAACTCCgtgtatagctttttttaatcaaagaatatttcaggagttcccgtcgtgacgcagtgg
prediction_14_109056880_109056950_-_5p	ACCACTGCGTCACGACGGGAACTCC	14	109056875	109056955	-	ACCACTGCGTCACGACGGGAACTCCtgaaatattctttgattaaaaaaagctatacacggagttcctgtcgtggctcagt
prediction_14_109056880_109056950_-_5p	CCACTGCGTCACGACGGGAACTCC	14	109056875	109056955	-	aCCACTGCGTCACGACGGGAACTCCtgaaatattctttgattaaaaaaagctatacacggagttcctgtcgtggctcagt
prediction_14_110219096_110219158_-_5p	AGCCATGACAGGAACTCCAAGGA	14	110219091	110219163	-	AGCCATGACAGGAACTCCAAGGAggaactgaatttttaatattacttaattttggagttcctgtcgtggcac
prediction_14_11036731_11036802_+_3p	CAGTACAGTTAGGTTTTTATTGGGGAGTGCC	14	11036726	11036807	+	gaactccagatgacagaacttcttaatgtactcaagttcatcgatctcttCAGTACAGTTAGGTTTTTATTGGGGAGTGCC
prediction_14_11036731_11036802_+_3p	TTAGGTTTTTATTGGGGAGTGCC	14	11036726	11036807	+	gaactccagatgacagaacttcttaatgtactcaagttcatcgatctcttcagtacagTTAGGTTTTTATTGGGGAGTGCC
prediction_14_112346226_112346296_+_5p	ACTGCGCCACGACGGGAACTCC	14	112346221	112346301	+	cACTGCGCCACGACGGGAACTCCtgtttatttgttttgataagacatgcacatataggagttcctgtcatggctcagtgg
prediction_14_112346226_112346296_+_5p	CACTGCGCCACGACGGGAACTCC	14	112346221	112346301	+	CACTGCGCCACGACGGGAACTCCtgtttatttgttttgataagacatgcacatataggagttcctgtcatggctcagtgg
prediction_14_11542637_11542693_-_3p	TCCTCAGGGCTGGAAGCAGTAT	14	11542632	11542698	-	tccctccagaaatctgtggtgatgctgcatgtgctgcagttcaTCCTCAGGGCTGGAAGCAGTATa
prediction_14_115875435_115875495_+_5p	ACCATGGGAACTCCAAAAA	14	115875430	115875500	+	ctgagccACCATGGGAACTCCAAAAAtatttttaaaaaaataatgtatctggagttcccatagtggagca
prediction_14_115875435_115875495_+_5p	CACCATGGGAACTCCAAAAA	14	115875430	115875500	+	ctgagcCACCATGGGAACTCCAAAAAtatttttaaaaaaataatgtatctggagttcccatagtggagca
prediction_14_115875435_115875495_+_5p	CCACCATGGGAACTCCAAAAA	14	115875430	115875500	+	ctgagCCACCATGGGAACTCCAAAAAtatttttaaaaaaataatgtatctggagttcccatagtggagca
prediction_14_116064495_116064567_+_5p	TTTGTTCCCACTGCGCCACGAGGGGAACTCC	14	116064490	116064572	+	TTTGTTCCCACTGCGCCACGAGGGGAACTCCcctattaaaatctgatctcggagttcccgtcgtagcgcagtggttaacgaa
prediction_14_116064500_116064562_+_5p	CCCACTGCGCCACGAGGGGAACTCC	14	116064495	116064567	+	tCCCACTGCGCCACGAGGGGAACTCCcctattaaaatctgatctcggagttcccgtcgtagcgcagtggtta
prediction_14_116064500_116064562_+_5p	TCCCACTGCGCCACGAGGGGAACTCC	14	116064495	116064567	+	TCCCACTGCGCCACGAGGGGAACTCCcctattaaaatctgatctcggagttcccgtcgtagcgcagtggtta
prediction_14_118326581_118326649_-_3p	AAAAAACACTGAGGGAGTTCC	14	118326576	118326654	-	gccatgacaggaactctgactacacttcaatttaaaaaaacaattttAAAAAACACTGAGGGAGTTCCtgtcatggcg
prediction_14_118326581_118326649_-_3p	ATTTTAAAAAACACTGAGGGAGTTCC	14	118326576	118326654	-	gccatgacaggaactctgactacacttcaatttaaaaaaacaATTTTAAAAAACACTGAGGGAGTTCCtgtcatggcg
prediction_14_118326581_118326649_-_3p	CAATTTTAAAAAACACTGAGGGAGTTCC	14	118326576	118326654	-	gccatgacaggaactctgactacacttcaatttaaaaaaaCAATTTTAAAAAACACTGAGGGAGTTCCtgtcatggcg
prediction_14_118411980_118412048_+_3p	AAAAAACACTGAGGGAGTTCC	14	118411975	118412053	+	gccatgacaggaactctgactacacttcaatttaaaaaaacaattttAAAAAACACTGAGGGAGTTCCtgtcatggcg
prediction_14_118411980_118412048_+_3p	ATTTTAAAAAACACTGAGGGAGTTCC	14	118411975	118412053	+	gccatgacaggaactctgactacacttcaatttaaaaaaacaATTTTAAAAAACACTGAGGGAGTTCCtgtcatggcg
prediction_14_118411980_118412048_+_3p	CAATTTTAAAAAACACTGAGGGAGTTCC	14	118411975	118412053	+	gccatgacaggaactctgactacacttcaatttaaaaaaaCAATTTTAAAAAACACTGAGGGAGTTCCtgtcatggcg
prediction_14_118462278_118462337_-_5p	CTACCTACATGCTTTTGATTCCCTA	14	118462273	118462342	-	cattcCTACCTACATGCTTTTGATTCCCTAcagtttgtatttgggcatcaggaacatgtaggtggttat
prediction_14_141839457_141839534_-_3p	AAAAAATTCAGGCAGGGGGAGTTCC	14	141839452	141839539	-	ccactgcgccacgacggaaactcctcacttttattatttttaactttAAAAAATTCAGGCAGGGGGAGTTCCtgtagtggttcagtg
prediction_14_141839457_141839534_-_3p	CTTTAAAAAATTCAGGCAGGGGGAGTTCC	14	141839452	141839539	-	ccactgcgccacgacggaaactcctcacttttattatttttaaCTTTAAAAAATTCAGGCAGGGGGAGTTCCtgtagtggttcagtg
prediction_14_141839457_141839534_-_5p	CCACTGCGCCACGACGGAAACTCC	14	141839452	141839539	-	CCACTGCGCCACGACGGAAACTCCtcacttttattatttttaactttaaaaaattcaggcagggggagttcctgtagtggttcagtg
prediction_14_141839463_141839528_-_3p	ACTTTAAAAAATTCAGGCAGGGGGAGTTCC	14	141839458	141839533	-	cgccacgacggaaactcctcacttttattatttttaACTTTAAAAAATTCAGGCAGGGGGAGTTCCtgtagtggt
prediction_14_141839463_141839528_-_3p	CTTTAAAAAATTCAGGCAGGGGGAGTTCC	14	141839458	141839533	-	cgccacgacggaaactcctcacttttattatttttaaCTTTAAAAAATTCAGGCAGGGGGAGTTCCtgtagtggt
prediction_14_20082091_20082160_-_3p	CTGTTACTGCAGCTCACGGCAACAC	14	20082086	20082165	-	cgtgttgctgtgaactgtggtatggattgcagactcggctcggctctcatgttgCTGTTACTGCAGCTCACGGCAACAC
prediction_14_20082091_20082160_-_3p	GTTACTGCAGCTCACGGCAACAC	14	20082086	20082165	-	cgtgttgctgtgaactgtggtatggattgcagactcggctcggctctcatgttgctGTTACTGCAGCTCACGGCAACAC
prediction_14_20082091_20082160_-_3p	TGTTACTGCAGCTCACGGCAACAC	14	20082086	20082165	-	cgtgttgctgtgaactgtggtatggattgcagactcggctcggctctcatgttgcTGTTACTGCAGCTCACGGCAACAC
prediction_14_20829550_20829621_-_5p	CCACTGAGCCACAACGGGAATGCC	14	20829545	20829626	-	CCACTGAGCCACAACGGGAATGCCtcctttatcttttaaattaaaagtcactgatttaggagttcccgtcgtggcgcagtg
prediction_14_21804679_21804751_-_5p	AACCACTGTGCCACGACGGGAACTCC	14	21804674	21804756	-	ttcgttAACCACTGTGCCACGACGGGAACTCCtgttgtgatatattattctttaaaaatatggagttcctgttgtggctcag
prediction_14_21804681_21804753_-_5p	AACCACTGTGCCACGACGGGAACTCC	14	21804676	21804758	-	gattcgttAACCACTGTGCCACGACGGGAACTCCtgttgtgatatattattctttaaaaatatggagttcctgttgtggctc
prediction_14_22049279_22049352_+_5p	AACCACTGCACCACGACGGGAACTCC	14	22049274	22049357	+	AACCACTGCACCACGACGGGAACTCCcccaattttaattttttaaaatgggttttgggtgtttgagttgtggctcagcagtaa
prediction_14_22049279_22049352_+_5p	ACCACTGCACCACGACGGGAACTCC	14	22049274	22049357	+	aACCACTGCACCACGACGGGAACTCCcccaattttaattttttaaaatgggttttgggtgtttgagttgtggctcagcagtaa
prediction_14_22049279_22049352_+_5p	CCACTGCACCACGACGGGAACTCC	14	22049274	22049357	+	aaCCACTGCACCACGACGGGAACTCCcccaattttaattttttaaaatgggttttgggtgtttgagttgtggctcagcagtaa
prediction_14_22673716_22673777_+_3p	CTAACCACTGAGCCACAACGGGAACTCC	14	22673711	22673782	+	cccgcaacctcatggttcctaattggatttgCTAACCACTGAGCCACAACGGGAACTCCgaggttgtgggt
prediction_14_24422263_24422320_+_5p	CGTTAACCACTGCGCCACGACGGGAACTCCA	14	24422258	24422325	+	attCGTTAACCACTGCGCCACGACGGGAACTCCAggaatttctgtcttgtctcagtggtaatgaacc
prediction_14_25704856_25704915_+_3p	AAGATGCATTATTCCGGGAGTTCC	14	25704851	25704920	+	ggagcccatggaaggatgcttttcaaagtttcttcattctcctttAAGATGCATTATTCCGGGAGTTCC
prediction_14_25704856_25704915_+_3p	AGATGCATTATTCCGGGAGTTCC	14	25704851	25704920	+	ggagcccatggaaggatgcttttcaaagtttcttcattctcctttaAGATGCATTATTCCGGGAGTTCC
prediction_14_32866526_32866594_-_5p	CTGAGCCATGACGGGAACTCC	14	32866521	32866599	-	ccCTGAGCCATGACGGGAACTCCcaaaatgattattttaaaaacaaataccttaggagttcccgttgtgactcagtgg
prediction_14_32910229_32910299_+_5p	ATGACGGGAACTCCAAAAGTTGCAC	14	32910224	32910304	+	cactgagccATGACGGGAACTCCAAAAGTTGCACgaatttaaaatgtgacaactttttagttcctgttgtggctcatcag
prediction_14_32910229_32910299_+_5p	CATGACGGGAACTCCAAAAGTTGCAC	14	32910224	32910304	+	cactgagcCATGACGGGAACTCCAAAAGTTGCACgaatttaaaatgtgacaactttttagttcctgttgtggctcatcag
prediction_14_35484155_35484220_+_5p	ACTGTGCCACGACGGGAACTCCAA	14	35484150	35484225	+	aactACTGTGCCACGACGGGAACTCCAAgtgtcaaaactttaaatacaggagttcccatcgtggctcagtggtta
prediction_14_35484158_35484217_-_5p	ACTGAGCCACGATGGGAACTCC	14	35484153	35484222	-	ccACTGAGCCACGATGGGAACTCCtgtatttaaagttttgacacttggagttcccgtcgtggcacagta
prediction_14_35484158_35484217_-_5p	CACTGAGCCACGATGGGAACTCC	14	35484153	35484222	-	cCACTGAGCCACGATGGGAACTCCtgtatttaaagttttgacacttggagttcccgtcgtggcacagta
prediction_14_35753233_35753295_+_3p	AAAAAATGTTTTTATGAGGGAGC	14	35753228	35753300	+	tgccacagtaggaactccctagaagataaatttttAAAAAATGTTTTTATGAGGGAGCtccctttgtggctc
prediction_14_38964301_38964366_-_5p	CTGCTCCATGACGGGAACTCC	14	38964296	38964371	-	caCTGCTCCATGACGGGAACTCCgagatgtctcatttttaaaatttcgattctggagctcccgtcatggctcagc
prediction_14_44864855_44864933_+_3p	AAAAAATGTTTCTTGGGGGAGTTCC	14	44864850	44864938	+	ttctgctgtgccataatgggaactcccaggggagaatttacattAAAAAATGTTTCTTGGGGGAGTTCCcatcatggtgaagcgaaaa
prediction_14_44864865_44864923_+_3p	ACATTAAAAAATGTTTCTTGGGGGAGTTCC	14	44864860	44864928	+	ccataatgggaactcccaggggagaatttACATTAAAAAATGTTTCTTGGGGGAGTTCCcatcatggt
prediction_14_44864865_44864923_+_3p	CATTAAAAAATGTTTCTTGGGGGAGTTCC	14	44864860	44864928	+	ccataatgggaactcccaggggagaatttaCATTAAAAAATGTTTCTTGGGGGAGTTCCcatcatggt
prediction_14_50823024_50823089_+_3p	CAGCTCTGATAGGACTCCTAGCCTGGG	14	50823019	50823094	+	catagctcggatcctgcattgctgtggctgtggcctaggtcagcacctCAGCTCTGATAGGACTCCTAGCCTGGG
prediction_14_50823024_50823089_+_3p	TCAGCTCTGATAGGACTCCTAGCCTGGG	14	50823019	50823094	+	catagctcggatcctgcattgctgtggctgtggcctaggtcagcaccTCAGCTCTGATAGGACTCCTAGCCTGGG
prediction_14_51473985_51474046_-_3p_-4	CGCACATGAAGGTTCCCAGGCT	14	51473980	51474051	-	catttttttttttttttttgtattttgtctttttagggccgcacctgcCGCACATGAAGGTTCCCAGGCTa
prediction_14_51473985_51474046_-_3p_-4	CGCACCTGCCGCACATGAAGGTTCCCAGGCT	14	51473980	51474051	-	catttttttttttttttttgtattttgtctttttagggcCGCACCTGCCGCACATGAAGGTTCCCAGGCTa
prediction_14_51473985_51474046_-_3p_-5	CGCACATGAAGGTTCCCAGGCTA	14	51473980	51474051	-	catttttttttttttttttgtattttgtctttttagggccgcacctgcCGCACATGAAGGTTCCCAGGCTA
prediction_14_51473985_51474046_-_3p_-5	CGCACCTGCCGCACATGAAGGTTCCCAGGCTA	14	51473980	51474051	-	catttttttttttttttttgtattttgtctttttagggcCGCACCTGCCGCACATGAAGGTTCCCAGGCTA
prediction_14_5590438_5590495_+_3p	ATACACACACACATACATACATAGT	14	5590433	5590500	+	ttatgtatatgctatatatgtgtgtgtgtgtATACACACACACATACATACATAGTcatagatttcc
prediction_14_5590438_5590495_+_3p	TATACACACACACATACATACATAGT	14	5590433	5590500	+	ttatgtatatgctatatatgtgtgtgtgtgTATACACACACACATACATACATAGTcatagatttcc
prediction_14_59435670_59435729_-_3p	CCTGGCCTTGCTCAGTGGGTTAA	14	59435665	59435734	-	tatccatgagaatgcgggttcgatcCCTGGCCTTGCTCAGTGGGTTAAggacccagtattgccatgagc
prediction_14_59435670_59435729_-_3p	CTGGCCTTGCTCAGTGGGTTAA	14	59435665	59435734	-	tatccatgagaatgcgggttcgatccCTGGCCTTGCTCAGTGGGTTAAggacccagtattgccatgagc
prediction_14_60186737_60186809_+_5p	CACTGTGCCACGATGGGAACTCC	14	60186732	60186814	+	CACTGTGCCACGATGGGAACTCCtagttactttttaaggtaatagattttggttgtggggagttcccattttggcacagcag
prediction_14_61690864_61690920_+_3p	CAGGTTTGATCCCTGGCCT	14	61690859	61690925	+	cgtggcacagtggaaatgaatctaactaggaaccatgaggttgCAGGTTTGATCCCTGGCCTcatc
prediction_14_63052265_63052339_-_5p	AACCACTGAGTCATGAAGGGAAC	14	63052260	63052344	-	AACCACTGAGTCATGAAGGGAACtcctgaatgaattttcttctaaaaattaaaaactggagttactgtcatggctcagcagtta
prediction_14_64526906_64526964_-_5p	CTAATTCCTGCTGGGTCCC	14	64526901	64526969	-	actcagattaCTAATTCCTGCTGGGTCCCtccctgatgagtgagatctaggggggaagaatctgcatt
prediction_14_65766924_65766981_-_5p	GCCACAACGGGAACTCCAATTTT	14	65766919	65766986	-	GCCACAACGGGAACTCCAATTTTcacatttatcttaagaagtggatatgatactgggagttccattt
prediction_14_67847633_67847703_+_5p	CTGAGCTATGCAGGGAACTCC	14	67847628	67847708	+	tactcCTGAGCTATGCAGGGAACTCCccagatacctttaaaatacacacacatggagttcccgtcgtggctcaatggtta
prediction_14_71887759_71887817_+_5p	AATTTCCCTGGAGGCAGTGGTTT	14	71887754	71887822	+	catgcctcatgttcagcagtAATTTCCCTGGAGGCAGTGGTTTaaattattgttgataagaggcaaag
prediction_14_71958331_71958389_-_5p	AATTTCCCTGGAGGCAGTGGTTT	14	71958326	71958394	-	catgcctcatgttcagcagtAATTTCCCTGGAGGCAGTGGTTTaaattattgttgataagaggcaaag
prediction_14_74099115_74099184_-_5p	CCACTGAGCCACGAGGGGAAGTCC	14	74099110	74099189	-	CCACTGAGCCACGAGGGGAAGTCCctttgcttgttttttttaaaaatcaagatttaggagttcctttcgtggcccagtg
prediction_14_74108455_74108526_-_5p_4	CATGACGGGAACTCCAACTTTTT	14	74108450	74108531	-	ccactgcgcCATGACGGGAACTCCAACTTTTTaacttttaaaaaaattaaaattggaattcccatcgtggttcagtggtta
prediction_14_74108455_74108526_-_5p_4	GCCATGACGGGAACTCCAACTTTTT	14	74108450	74108531	-	ccactgcGCCATGACGGGAACTCCAACTTTTTaacttttaaaaaaattaaaattggaattcccatcgtggttcagtggtta
prediction_14_74108455_74108526_-_5p_4	TGCGCCATGACGGGAACTCCAACTTTTT	14	74108450	74108531	-	ccacTGCGCCATGACGGGAACTCCAACTTTTTaacttttaaaaaaattaaaattggaattcccatcgtggttcagtggtta
prediction_14_74108455_74108526_-_5p_7	CATGACGGGAACTCCAACTTTTTAAC	14	74108450	74108531	-	ccactgcgcCATGACGGGAACTCCAACTTTTTAACttttaaaaaaattaaaattggaattcccatcgtggttcagtggtta
prediction_14_74108455_74108526_-_5p_7	GCCATGACGGGAACTCCAACTTTTTAAC	14	74108450	74108531	-	ccactgcGCCATGACGGGAACTCCAACTTTTTAACttttaaaaaaattaaaattggaattcccatcgtggttcagtggtta
prediction_14_74108455_74108526_-_5p_7	TGCGCCATGACGGGAACTCCAACTTTTTAAC	14	74108450	74108531	-	ccacTGCGCCATGACGGGAACTCCAACTTTTTAACttttaaaaaaattaaaattggaattcccatcgtggttcagtggtta
prediction_14_74108461_74108528_-_5p_6	CATGACGGGAACTCCAACTTTTT	14	74108456	74108533	-	aaccactgcgcCATGACGGGAACTCCAACTTTTTaacttttaaaaaaattaaaattggaattcccatcgtggttcag
prediction_14_74108461_74108528_-_5p_6	GCCATGACGGGAACTCCAACTTTTT	14	74108456	74108533	-	aaccactgcGCCATGACGGGAACTCCAACTTTTTaacttttaaaaaaattaaaattggaattcccatcgtggttcag
prediction_14_74108461_74108528_-_5p_9	CATGACGGGAACTCCAACTTTTTAAC	14	74108456	74108533	-	aaccactgcgcCATGACGGGAACTCCAACTTTTTAACttttaaaaaaattaaaattggaattcccatcgtggttcag
prediction_14_74108461_74108528_-_5p_9	GCCATGACGGGAACTCCAACTTTTTAAC	14	74108456	74108533	-	aaccactgcGCCATGACGGGAACTCCAACTTTTTAACttttaaaaaaattaaaattggaattcccatcgtggttcag
prediction_14_74196068_74196141_-_5p	GGTGTGGCCCTAGAAAAGCAAGGAGAC	14	74196063	74196146	-	ccgGGTGTGGCCCTAGAAAAGCAAGGAGACattgaataactttttcttttcttttttgtcttttctagggtcactcccacggc
prediction_14_74196070_74196143_-_5p_4	CCCGGGTGTGGCCCTAGAAAAGCAAGGAGAC	14	74196065	74196148	-	cCCCGGGTGTGGCCCTAGAAAAGCAAGGAGACattgaataactttttcttttcttttttgtcttttctagggtcactcccacg
prediction_14_74196070_74196143_-_5p_4	GGTGTGGCCCTAGAAAAGCAAGGAGAC	14	74196065	74196148	-	ccccgGGTGTGGCCCTAGAAAAGCAAGGAGACattgaataactttttcttttcttttttgtcttttctagggtcactcccacg
prediction_14_74196070_74196143_-_5p_5	CCCGGGTGTGGCCCTAGAAAAGCAAGGAGACA	14	74196065	74196148	-	cCCCGGGTGTGGCCCTAGAAAAGCAAGGAGACAttgaataactttttcttttcttttttgtcttttctagggtcactcccacg
prediction_14_74196070_74196143_-_5p_5	GGTGTGGCCCTAGAAAAGCAAGGAGACA	14	74196065	74196148	-	ccccgGGTGTGGCCCTAGAAAAGCAAGGAGACAttgaataactttttcttttcttttttgtcttttctagggtcactcccacg
prediction_14_74223641_74223709_-_5p_-4	GAGCCACAACAGGAACGCCA	14	74223636	74223714	-	cgctGAGCCACAACAGGAACGCCAgtatatattttttaaatgagagtacattaaggagttcctgttgtggctcagtgg
prediction_14_74223641_74223709_-_5p_-5	GAGCCACAACAGGAACGCC	14	74223636	74223714	-	cgctGAGCCACAACAGGAACGCCagtatatattttttaaatgagagtacattaaggagttcctgttgtggctcagtgg
prediction_14_74223646_74223708_-_5p	GAGCCACAACAGGAACGCCA	14	74223641	74223713	-	gctGAGCCACAACAGGAACGCCAgtatatattttttaaatgagagtacattaaggagttcctgttgtggctc
prediction_14_74283236_74283305_-_5p_-3	CCGCTGAGCCACAACAGGAACGCCA	14	74283231	74283310	-	CCGCTGAGCCACAACAGGAACGCCAgtatatatttttttaaatgagagtacattaaggagttcctgttgtggctcagtg
prediction_14_74283236_74283305_-_5p_-3	GAGCCACAACAGGAACGCCA	14	74283231	74283310	-	ccgctGAGCCACAACAGGAACGCCAgtatatatttttttaaatgagagtacattaaggagttcctgttgtggctcagtg
prediction_14_74283236_74283305_-_5p_-4	CCGCTGAGCCACAACAGGAACGCC	14	74283231	74283310	-	CCGCTGAGCCACAACAGGAACGCCagtatatatttttttaaatgagagtacattaaggagttcctgttgtggctcagtg
prediction_14_74283236_74283305_-_5p_-4	GAGCCACAACAGGAACGCC	14	74283231	74283310	-	ccgctGAGCCACAACAGGAACGCCagtatatatttttttaaatgagagtacattaaggagttcctgttgtggctcagtg
prediction_14_74283239_74283302_-_5p	GAGCCACAACAGGAACGCCAG	14	74283234	74283307	-	ctGAGCCACAACAGGAACGCCAGtatatatttttttaaatgagagtacattaaggagttcctgttgtggctca
prediction_14_74642364_74642424_-_5p	AGTGGGTTAAGGATCTGGCACTG	14	74642359	74642429	-	AGTGGGTTAAGGATCTGGCACTGctgcaagctgcatcgtagtttgcagacatgtctcagatctggggttc
prediction_14_74642364_74642424_-_5p	GTGGGTTAAGGATCTGGCACTG	14	74642359	74642429	-	aGTGGGTTAAGGATCTGGCACTGctgcaagctgcatcgtagtttgcagacatgtctcagatctggggttc
prediction_14_80989543_80989614_+_3p	GGAGTTCCTGTTGTAGCTCAGTGGGTT	14	80989538	80989619	+	ttgcactgtgccacgatggaaactcccaaataattcttaaaaaaatcttctttgGGAGTTCCTGTTGTAGCTCAGTGGGTT
prediction_14_88853182_88853255_+_5p_-4	TTGAGCCACGACGGGAACTCCA	14	88853177	88853260	+	ctTTGAGCCACGACGGGAACTCCAtatcactggactagctactttataaaagttactttggagttccccttgtggctcagtgg
prediction_14_88853182_88853255_+_5p_-5	TTGAGCCACGACGGGAACTCC	14	88853177	88853260	+	ctTTGAGCCACGACGGGAACTCCatatcactggactagctactttataaaagttactttggagttccccttgtggctcagtgg
prediction_14_88964154_88964227_+_5p_-4	TTGAGCCACGACGGGAACTCCA	14	88964149	88964232	+	ctTTGAGCCACGACGGGAACTCCAtatcactggactagctactttataaaagttactttggagttccccttgtggctcagtgg
prediction_14_88964154_88964227_+_5p_-5	TTGAGCCACGACGGGAACTCC	14	88964149	88964232	+	ctTTGAGCCACGACGGGAACTCCatatcactggactagctactttataaaagttactttggagttccccttgtggctcagtgg
prediction_14_92906394_92906464_-_3p	GAGCCACAGCAGGATCCTTG	14	92906389	92906469	-	aattaaacccacgtcctcatggatcctaaccgggttcattactggtGAGCCACAGCAGGATCCTTGaggacatgggtctg
prediction_14_92906394_92906464_-_3p	TGAGCCACAGCAGGATCCTTG	14	92906389	92906469	-	aattaaacccacgtcctcatggatcctaaccgggttcattactggTGAGCCACAGCAGGATCCTTGaggacatgggtctg
prediction_14_92906399_92906459_-_3p	GAGCCACAGCAGGATCCTTG	14	92906394	92906464	-	aacccacgtcctcatggatcctaaccgggttcattactggtGAGCCACAGCAGGATCCTTGaggacatgg
prediction_14_92906399_92906459_-_3p	TGAGCCACAGCAGGATCCTTG	14	92906394	92906464	-	aacccacgtcctcatggatcctaaccgggttcattactggTGAGCCACAGCAGGATCCTTGaggacatgg
prediction_14_92906399_92906459_-_5p	AACCCACGTCCTCATGGATCCTA	14	92906394	92906464	-	AACCCACGTCCTCATGGATCCTAaccgggttcattactggtgagccacagcaggatccttgaggacatgg
prediction_14_92906399_92906459_-_5p	ACCCACGTCCTCATGGATCCTA	14	92906394	92906464	-	aACCCACGTCCTCATGGATCCTAaccgggttcattactggtgagccacagcaggatccttgaggacatgg
prediction_14_92906399_92906459_-_5p	CCCACGTCCTCATGGATCCTA	14	92906394	92906464	-	aaCCCACGTCCTCATGGATCCTAaccgggttcattactggtgagccacagcaggatccttgaggacatgg
prediction_14_93887691_93887761_+_5p	AACCACTGCGCCACGACGGGAACTCC	14	93887686	93887766	+	AACCACTGCGCCACGACGGGAACTCCtaaattctgttatttcaataaagaagcttggagttcccttcatggctcagcagt
prediction_14_93887691_93887761_+_5p	CCACTGCGCCACGACGGGAACTCC	14	93887686	93887766	+	aaCCACTGCGCCACGACGGGAACTCCtaaattctgttatttcaataaagaagcttggagttcccttcatggctcagcagt
prediction_14_93887694_93887760_+_5p	ACTGCGCCACGACGGGAACTCC	14	93887689	93887765	+	cACTGCGCCACGACGGGAACTCCtaaattctgttatttcaataaagaagcttggagttcccttcatggctcagcag
prediction_14_93887694_93887760_+_5p	CACTGCGCCACGACGGGAACTCC	14	93887689	93887765	+	CACTGCGCCACGACGGGAACTCCtaaattctgttatttcaataaagaagcttggagttcccttcatggctcagcag
prediction_14_94188229_94188307_-_5p	ACCACTGAGCCATTATGGGAACT	14	94188224	94188312	-	ACCACTGAGCCATTATGGGAACTctgaacatgttatttagattaagataaaactagaatgtttgggggagttcccatcatggtgcagt
prediction_14_94422507_94422579_-_3p	AAAAGATAAATGGGGAGTCC	14	94422502	94422584	-	ttaaccactgcgccacaatgggaactcctgtattacttaattttAAAAGATAAATGGGGAGTCCctgtcgtggctcagtgga
prediction_14_94422511_94422575_-_3p	AAAAGATAAATGGGGAGTCC	14	94422506	94422580	-	ccactgcgccacaatgggaactcctgtattacttaattttAAAAGATAAATGGGGAGTCCctgtcgtggctcag
prediction_14_94422512_94422574_-_3p	AAAAGATAAATGGGGAGTCC	14	94422507	94422579	-	cactgcgccacaatgggaactcctgtattacttaattttAAAAGATAAATGGGGAGTCCctgtcgtggctca
prediction_14_94422514_94422576_-_3p	AAAAGATAAATGGGGAGTCC	14	94422509	94422581	-	accactgcgccacaatgggaactcctgtattacttaattttAAAAGATAAATGGGGAGTCCctgtcgtggct
prediction_14_99928815_99928881_-_3p	CCCATGTTGTTGTGGCTGTGGTG	14	99928810	99928886	-	cactcagcaggcattgctgtgagccatggtataggttgcaacatggctcacatCCCATGTTGTTGTGGCTGTGGTG
prediction_14_99928815_99928881_-_3p	TCCCATGTTGTTGTGGCTGTGGTG	14	99928810	99928886	-	cactcagcaggcattgctgtgagccatggtataggttgcaacatggctcacaTCCCATGTTGTTGTGGCTGTGGTG
prediction_15_100197859_100197931_-_3p	AAAAATTCTGGGGAGTTCC	15	100197854	100197936	-	gtttctgccctgccactttgagaactccataaatgtgatttttAAAAATTCTGGGGAGTTCCcattgtggctcagtggttaa
prediction_15_100197861_100197933_-_3p	AAAAATTCTGGGGAGTTCC	15	100197856	100197938	-	tagtttctgccctgccactttgagaactccataaatgtgatttttAAAAATTCTGGGGAGTTCCcattgtggctcagtggtt
prediction_15_100197866_100197925_-_3p	AAAAATTCTGGGGAGTTCC	15	100197861	100197930	-	gccctgccactttgagaactccataaatgtgatttttAAAAATTCTGGGGAGTTCCcattgtggctcag
prediction_15_101485057_101485121_-_3p	GGCTGTGGTGTAGACTGGCAGC	15	101485052	101485126	-	cacagacttggctcggatctggtgttgctgtGGCTGTGGTGTAGACTGGCAGCtacaactctgattggacccct
prediction_15_101485057_101485121_-_3p	TGGCTGTGGTGTAGACTGGCAGC	15	101485052	101485126	-	cacagacttggctcggatctggtgttgctgTGGCTGTGGTGTAGACTGGCAGCtacaactctgattggacccct
prediction_15_102137942_102138020_-_5p	CTCTGAGCCACAACGGGAACACC	15	102137937	102138025	-	CTCTGAGCCACAACGGGAACACCttttttttttttttttttacgattttacacctacccatacctcctggagttcccgttgtggctta
prediction_15_102137942_102138020_-_5p	CTGAGCCACAACGGGAACACC	15	102137937	102138025	-	ctCTGAGCCACAACGGGAACACCttttttttttttttttttacgattttacacctacccatacctcctggagttcccgttgtggctta
prediction_15_102137942_102138020_-_5p	TCTGAGCCACAACGGGAACACC	15	102137937	102138025	-	cTCTGAGCCACAACGGGAACACCttttttttttttttttttacgattttacacctacccatacctcctggagttcccgttgtggctta
prediction_15_111009634_111009690_-_5p	GAGTCAGTGGTCCATAGTGGA	15	111009629	111009695	-	atgcattgacacatcttaaGAGTCAGTGGTCCATAGTGGAcagcttggcctttgcatgtgccattg
prediction_15_119119064_119119124_-_5p	TGAGAACTATGGGGAGAGCC	15	119119059	119119129	-	tattgcgacTGAGAACTATGGGGAGAGCCgccagtgaggacggagtgttttcccacagcattcagtggct
prediction_15_120842712_120842780_+_3p	CCTGGAGTTCCTGTTGTGGGGCAGCGG	15	120842707	120842785	+	tactgcgccacagcaggaactctcaggaaagggttgttttaaaaagtaaaaCCTGGAGTTCCTGTTGTGGGGCAGCGG
prediction_15_120842712_120842780_+_3p	GGAGTTCCTGTTGTGGGGCAGCGG	15	120842707	120842785	+	tactgcgccacagcaggaactctcaggaaagggttgttttaaaaagtaaaacctGGAGTTCCTGTTGTGGGGCAGCGG
prediction_15_120842712_120842780_+_3p	TGGAGTTCCTGTTGTGGGGCAGCGG	15	120842707	120842785	+	tactgcgccacagcaggaactctcaggaaagggttgttttaaaaagtaaaaccTGGAGTTCCTGTTGTGGGGCAGCGG
prediction_15_123923041_123923099_+_5p	AGGCCTTCCAAGGATTCCGAGAGGAGTTAT	15	123923036	123923104	+	tgcttctgtctcttAGGCCTTCCAAGGATTCCGAGAGGAGTTATtgcaaggctgggtggcagatgata
prediction_15_124077856_124077932_+_5p	AACCACTGCGCCACGACGGGAACTCC	15	124077851	124077937	+	AACCACTGCGCCACGACGGGAACTCCccaggattagtatttttataagaagagacgtgaggagttcccgtcatggcgaagtggaaa
prediction_15_124077856_124077932_+_5p	CCACTGCGCCACGACGGGAACTCC	15	124077851	124077937	+	aaCCACTGCGCCACGACGGGAACTCCccaggattagtatttttataagaagagacgtgaggagttcccgtcatggcgaagtggaaa
prediction_15_124188539_124188615_-_5p	AACCACTGCGCCACGACGGGAACTCC	15	124188534	124188620	-	ttAACCACTGCGCCACGACGGGAACTCCccaggattagtatttttataagaagagacgtgaggagttcccgtcatggcgaagtgga
prediction_15_124188539_124188615_-_5p	CCACTGCGCCACGACGGGAACTCC	15	124188534	124188620	-	ttaaCCACTGCGCCACGACGGGAACTCCccaggattagtatttttataagaagagacgtgaggagttcccgtcatggcgaagtgga
prediction_15_133858489_133858548_-_5p	GGCTTTCCCCAGGTTCTC	15	133858484	133858553	-	ggggtGGCTTTCCCCAGGTTCTCtttgtatatcacctgtgagatacaaagttggacctgaaagtcacta
prediction_15_14179501_14179567_+_5p	GCCACGACGGGAACTCCAAGAGCTA	15	14179496	14179572	+	GCCACGACGGGAACTCCAAGAGCTAaatttttataattctatgaaattattggtactaggagttcccattgtgact
prediction_15_14326287_14326343_+_5p	CAGGCTCTTGTGGCGGTGGGAGACCA	15	14326282	14326348	+	gcaatttaacgtcCAGGCTCTTGTGGCGGTGGGAGACCAtgcaagcaagcagatggttaaatttgc
prediction_15_14390446_14390503_-_3p	ATTCGACCCCTAGCCTGGGAACC	15	14390441	14390508	-	cagcgttgctgtggctctggcgtaggctggtggctagagctccgATTCGACCCCTAGCCTGGGAACC
prediction_15_14390446_14390503_-_3p	GCTCCGATTCGACCCCTAGCCTGGGAACC	15	14390441	14390508	-	cagcgttgctgtggctctggcgtaggctggtggctagaGCTCCGATTCGACCCCTAGCCTGGGAACC
prediction_15_14393606_14393670_-_3p	AAAAACATTCAAGAGGGAGTTCC	15	14393601	14393675	-	cactgagccacaacagtaactcccctgataggtttctttAAAAACATTCAAGAGGGAGTTCCtgttgtggctca
prediction_15_14393606_14393670_-_3p	CTTTAAAAACATTCAAGAGGGAGTTCC	15	14393601	14393675	-	cactgagccacaacagtaactcccctgataggtttCTTTAAAAACATTCAAGAGGGAGTTCCtgttgtggctca
prediction_15_14393606_14393670_-_3p	TCTTTAAAAACATTCAAGAGGGAGTTCC	15	14393601	14393675	-	cactgagccacaacagtaactcccctgataggttTCTTTAAAAACATTCAAGAGGGAGTTCCtgttgtggctca
prediction_15_14393608_14393672_-_3p	AAAAACATTCAAGAGGGAGTTCC	15	14393603	14393677	-	accactgagccacaacagtaactcccctgataggtttctttAAAAACATTCAAGAGGGAGTTCCtgttgtggct
prediction_15_14393608_14393672_-_3p	CTTTAAAAACATTCAAGAGGGAGTTCC	15	14393603	14393677	-	accactgagccacaacagtaactcccctgataggtttCTTTAAAAACATTCAAGAGGGAGTTCCtgttgtggct
prediction_15_14393608_14393672_-_3p	TCTTTAAAAACATTCAAGAGGGAGTTCC	15	14393603	14393677	-	accactgagccacaacagtaactcccctgataggttTCTTTAAAAACATTCAAGAGGGAGTTCCtgttgtggct
prediction_15_14393608_14393672_-_5p	ACCACTGAGCCACAACAGTAACT	15	14393603	14393677	-	ACCACTGAGCCACAACAGTAACTcccctgataggtttctttaaaaacattcaagagggagttcctgttgtggct
prediction_15_45424235_45424297_-_3p	GGAGTTCCCGTTGTGGCTCAGGGGAAAC	15	45424230	45424302	-	actgcgccaccacgggaactccttaaattttaattttttaaGGAGTTCCCGTTGTGGCTCAGGGGAAACgaa
prediction_15_45424241_45424303_-_5p	AACCACTGCGCCACCACGGGAACTCC	15	45424236	45424308	-	ttAACCACTGCGCCACCACGGGAACTCCttaaattttaattttttaaggagttcccgttgtggctcagggga
prediction_15_45424241_45424303_-_5p	ACCACTGCGCCACCACGGGAACTCC	15	45424236	45424308	-	ttaACCACTGCGCCACCACGGGAACTCCttaaattttaattttttaaggagttcccgttgtggctcagggga
prediction_15_45424243_45424305_-_5p	ACCACTGCGCCACCACGGGAACTCC	15	45424238	45424310	-	tgttaACCACTGCGCCACCACGGGAACTCCttaaattttaattttttaaggagttcccgttgtggctcaggg
prediction_15_45679740_45679807_-_5p	CCACTGCGCCACGACGGGAACTCC	15	45679735	45679812	-	CCACTGCGCCACGACGGGAACTCCtggagttcatctaaaaactcattgccagagttctcatcatggctcagtggtta
prediction_15_45679746_45679809_-_5p	AACCACTGCGCCACGACGGGAACTCC	15	45679741	45679814	-	AACCACTGCGCCACGACGGGAACTCCtggagttcatctaaaaactcattgccagagttctcatcatggctcag
prediction_15_45679746_45679809_-_5p	CCACTGCGCCACGACGGGAACTCC	15	45679741	45679814	-	aaCCACTGCGCCACGACGGGAACTCCtggagttcatctaaaaactcattgccagagttctcatcatggctcag
prediction_15_45992399_45992475_-_5p	ACTGCGCCACGACGGGAACTCC	15	45992394	45992480	-	cACTGCGCCACGACGGGAACTCCctattgtagaaaactttaaaacttcgaaaaattataacaggaattcccatcatggctcagtgg
prediction_15_45992399_45992475_-_5p	CACTGCGCCACGACGGGAACTCC	15	45992394	45992480	-	CACTGCGCCACGACGGGAACTCCctattgtagaaaactttaaaacttcgaaaaattataacaggaattcccatcatggctcagtgg
prediction_15_45992399_45992475_-_5p	CTGCGCCACGACGGGAACTCC	15	45992394	45992480	-	caCTGCGCCACGACGGGAACTCCctattgtagaaaactttaaaacttcgaaaaattataacaggaattcccatcatggctcagtgg
prediction_15_49169424_49169495_-_5p_15	CATGGCTGAACTGTATGCGATGGGAGGGC	15	49169419	49169500	-	ctgatgggaaggtgCATGGCTGAACTGTATGCGATGGGAGGGCagcccaaaatatggagcctggggaagccattccctcat
prediction_15_49169424_49169495_-_5p_15	GCATGGCTGAACTGTATGCGATGGGAGGGC	15	49169419	49169500	-	ctgatgggaaggtGCATGGCTGAACTGTATGCGATGGGAGGGCagcccaaaatatggagcctggggaagccattccctcat
prediction_15_49169424_49169495_-_5p_15	TGGCTGAACTGTATGCGATGGGAGGGC	15	49169419	49169500	-	ctgatgggaaggtgcaTGGCTGAACTGTATGCGATGGGAGGGCagcccaaaatatggagcctggggaagccattccctcat
prediction_15_49169424_49169495_-_5p_16	CATGGCTGAACTGTATGCGATGGGAGGGCA	15	49169419	49169500	-	ctgatgggaaggtgCATGGCTGAACTGTATGCGATGGGAGGGCAgcccaaaatatggagcctggggaagccattccctcat
prediction_15_49169424_49169495_-_5p_16	GCATGGCTGAACTGTATGCGATGGGAGGGCA	15	49169419	49169500	-	ctgatgggaaggtGCATGGCTGAACTGTATGCGATGGGAGGGCAgcccaaaatatggagcctggggaagccattccctcat
prediction_15_49169424_49169495_-_5p_16	TGGCTGAACTGTATGCGATGGGAGGGCA	15	49169419	49169500	-	ctgatgggaaggtgcaTGGCTGAACTGTATGCGATGGGAGGGCAgcccaaaatatggagcctggggaagccattccctcat
prediction_15_53410691_53410756_-_5p	AACTGAGCCACAACAGGAACGCC	15	53410686	53410761	-	tgttaacAACTGAGCCACAACAGGAACGCCtataaaacttttatatggagttcatattgtggctcagcaggttaa
prediction_15_53410691_53410756_-_5p	CTGAGCCACAACAGGAACGCC	15	53410686	53410761	-	tgttaacaaCTGAGCCACAACAGGAACGCCtataaaacttttatatggagttcatattgtggctcagcaggttaa
prediction_15_53410693_53410758_-_5p	AACTGAGCCACAACAGGAACGCC	15	53410688	53410763	-	tttgttaacAACTGAGCCACAACAGGAACGCCtataaaacttttatatggagttcatattgtggctcagcaggtt
prediction_15_53410693_53410758_-_5p	CTGAGCCACAACAGGAACGCC	15	53410688	53410763	-	tttgttaacaaCTGAGCCACAACAGGAACGCCtataaaacttttatatggagttcatattgtggctcagcaggtt
prediction_15_53410693_53410758_-_5p	TGAGCCACAACAGGAACGCC	15	53410688	53410763	-	tttgttaacaacTGAGCCACAACAGGAACGCCtataaaacttttatatggagttcatattgtggctcagcaggtt
prediction_15_5404212_5404287_-_5p_-3	CATGACGGGAGTTCCTAAACCA	15	5404207	5404292	-	agcCATGACGGGAGTTCCTAAACCAtttatttaaccaaatctttaacttaaaaaaatccaattaggtgttcccatcctggcgcag
prediction_15_5404212_5404287_-_5p_-4	CATGACGGGAGTTCCTAAACC	15	5404207	5404292	-	agcCATGACGGGAGTTCCTAAACCatttatttaaccaaatctttaacttaaaaaaatccaattaggtgttcccatcctggcgcag
prediction_15_56124411_56124485_+_5p	CTGAGCCACAACGGGAACTCC	15	56124406	56124490	+	tgCTGAGCCACAACGGGAACTCCtaaatcaatgacttttttcttattgataaataatctaggagttcctgttgtggctcagcag
prediction_15_56124411_56124485_+_5p	GCTGAGCCACAACGGGAACTCC	15	56124406	56124490	+	tGCTGAGCCACAACGGGAACTCCtaaatcaatgacttttttcttattgataaataatctaggagttcctgttgtggctcagcag
prediction_15_56124411_56124485_+_5p	TGCTGAGCCACAACGGGAACTCC	15	56124406	56124490	+	TGCTGAGCCACAACGGGAACTCCtaaatcaatgacttttttcttattgataaataatctaggagttcctgttgtggctcagcag
prediction_15_62759434_62759489_-_5p	AATATTCACCTGAAGCAACC	15	62759429	62759494	-	ctgtggcaAATATTCACCTGAAGCAACCtgctcagaattcccttggcgggggtgggggtggtgca
prediction_15_68801727_68801793_-_5p	AAAGGGCTGGGGGACGCC	15	68801722	68801798	-	ctggaggttagtcccagggAAAGGGCTGGGGGACGCCtgggtgggggctgggcaccgagacctcggctctggaggt
prediction_15_68922333_68922399_-_5p	AAAGGGCTGGGGGACGCC	15	68922328	68922404	-	ctggaggttagtcccagggAAAGGGCTGGGGGACGCCtgggtgggggctgggcaccgagacctcggctctggaggt
prediction_15_73046967_73047039_-_5p	AACCACTGCGCCATGACGGGAACTCC	15	73046962	73047044	-	ttAACCACTGCGCCATGACGGGAACTCCctgaaaagcaactttaaagatacatcctgggagttcccttcatggctcagcagt
prediction_15_73046970_73047036_-_5p	ACCACTGCGCCATGACGGGAACTCC	15	73046965	73047041	-	ACCACTGCGCCATGACGGGAACTCCctgaaaagcaactttaaagatacatcctgggagttcccttcatggctcagc
prediction_15_73046970_73047036_-_5p	CCACTGCGCCATGACGGGAACTCC	15	73046965	73047041	-	aCCACTGCGCCATGACGGGAACTCCctgaaaagcaactttaaagatacatcctgggagttcccttcatggctcagc
prediction_15_77775900_77775971_+_5p	TATGACGGGAACTCCAAATAGTGACT	15	77775895	77775976	+	taccactgagcTATGACGGGAACTCCAAATAGTGACTtttaaatgataatttctggagttcccgtcgtggcacaatgatta
prediction_15_77961173_77961244_+_5p	TATGACGGGAACTCCAAATAGTGACT	15	77961168	77961249	+	taccactgagcTATGACGGGAACTCCAAATAGTGACTtttaaatgataatttctggagttcccgtcgtggcacaatgatta
prediction_15_8402472_8402541_-_5p	GAGCCACAATGGGAACTCTC	15	8402467	8402546	-	tgtggtGAGCCACAATGGGAACTCTCagatgttctcttaaagaatttctgaggagttcccatcgtggctcagtggttaa
prediction_15_8402474_8402543_-_5p	GAGCCACAATGGGAACTCTC	15	8402469	8402548	-	tttgtggtGAGCCACAATGGGAACTCTCagatgttctcttaaagaatttctgaggagttcccatcgtggctcagtggtt
prediction_15_8402476_8402545_-_5p	GAGCCACAATGGGAACTCTC	15	8402471	8402550	-	catttgtggtGAGCCACAATGGGAACTCTCagatgttctcttaaagaatttctgaggagttcccatcgtggctcagtgg
prediction_15_9728621_9728682_-_5p	GTAAGGCCAGGGATAGAACC	15	9728616	9728687	-	ccactgaGTAAGGCCAGGGATAGAACCtgcatcctcatggattctagtcaggttcattaccactgagccgc
prediction_15_99648151_99648221_+_5p	AACCACTGAGCCACGACGAGAACGCC	15	99648146	99648226	+	gttAACCACTGAGCCACGACGAGAACGCCttgaattaaaattttaaaacaggagttcccgtcatggcgcagtggttaacg
prediction_15_99648151_99648221_+_5p	ACCACTGAGCCACGACGAGAACGCC	15	99648146	99648226	+	gttaACCACTGAGCCACGACGAGAACGCCttgaattaaaattttaaaacaggagttcccgtcatggcgcagtggttaacg
prediction_15_99648154_99648216_+_5p	AACCACTGAGCCACGACGAGAACGCC	15	99648149	99648221	+	AACCACTGAGCCACGACGAGAACGCCttgaattaaaattttaaaacaggagttcccgtcatggcgcagtggt
prediction_15_99648154_99648216_+_5p	ACCACTGAGCCACGACGAGAACGCC	15	99648149	99648221	+	aACCACTGAGCCACGACGAGAACGCCttgaattaaaattttaaaacaggagttcccgtcatggcgcagtggt
prediction_15_99648154_99648216_-_5p	CCACTGCGCCATGACGGGAACTCC	15	99648149	99648221	-	aCCACTGCGCCATGACGGGAACTCCtgttttaaaattttaattcaaggcgttctcgtcgtggctcagtggtt
prediction_15_99648157_99648215_+_5p	ACTGAGCCACGACGAGAACGCC	15	99648152	99648220	+	cACTGAGCCACGACGAGAACGCCttgaattaaaattttaaaacaggagttcccgtcatggcgcagtgg
prediction_15_99648157_99648215_+_5p	CACTGAGCCACGACGAGAACGCC	15	99648152	99648220	+	CACTGAGCCACGACGAGAACGCCttgaattaaaattttaaaacaggagttcccgtcatggcgcagtgg
prediction_16_12865001_12865075_-_5p	CACTGCGCCACGACAGGAACTCC	16	12864996	12865080	-	CACTGCGCCACGACAGGAACTCCtctattttataacattttcatttaatattgaatattaggagttcccatagtggctcagtga
prediction_16_15898940_15899012_+_5p	AACCACTGCGCCACAACGGGAACTCC	16	15898935	15899017	+	gttAACCACTGCGCCACAACGGGAACTCCccagttttctaaaacttatttggggaatttccgtcacggcacagtggaaacaa
prediction_16_15898940_15899012_+_5p	TAACCACTGCGCCACAACGGGAACTCC	16	15898935	15899017	+	gtTAACCACTGCGCCACAACGGGAACTCCccagttttctaaaacttatttggggaatttccgtcacggcacagtggaaacaa
prediction_16_22941236_22941304_-_5p	AACCACTGCGCCACAACGGGAACTCC	16	22941231	22941309	-	AACCACTGCGCCACAACGGGAACTCCtgtaaagttttaaaattttagtgtaggagttcccttcctggctcagtggtta
prediction_16_22941236_22941304_-_5p	CCACTGCGCCACAACGGGAACTCC	16	22941231	22941309	-	aaCCACTGCGCCACAACGGGAACTCCtgtaaagttttaaaattttagtgtaggagttcccttcctggctcagtggtta
prediction_16_22941241_22941303_-_5p	ACCACTGCGCCACAACGGGAACTCC	16	22941236	22941308	-	ACCACTGCGCCACAACGGGAACTCCtgtaaagttttaaaattttagtgtaggagttcccttcctggctcagt
prediction_16_22941241_22941303_-_5p	CCACTGCGCCACAACGGGAACTCC	16	22941236	22941308	-	aCCACTGCGCCACAACGGGAACTCCtgtaaagttttaaaattttagtgtaggagttcccttcctggctcagt
prediction_16_25243007_25243080_-_5p	CCACTGCGCCACGACGGGAACTCC	16	25243002	25243085	-	ggtttCCACTGCGCCACGACGGGAACTCCtcaaatgaaatttagaaaaattttgtggagttcccgtcgtggcgcagtggttaa
prediction_16_25243014_25243077_-_5p	CCACTGCGCCACGACGGGAACTCC	16	25243009	25243082	-	ttCCACTGCGCCACGACGGGAACTCCtcaaatgaaatttagaaaaattttgtggagttcccgtcgtggcgcag
prediction_16_25243014_25243077_-_5p	TTCCACTGCGCCACGACGGGAACTCC	16	25243009	25243082	-	TTCCACTGCGCCACGACGGGAACTCCtcaaatgaaatttagaaaaattttgtggagttcccgtcgtggcgcag
prediction_16_34897772_34897832_-_3p	TGGAGAGGTGTGGGGAAGCCA	16	34897767	34897837	-	atttgtgtgccttctccaacaatgtccctgtttctaatgtgaaTGGAGAGGTGTGGGGAAGCCAcatcaa
prediction_16_37791644_37791716_+_5p	CATGGTGGGAACTCCAAAATCCTTTT	16	37791639	37791721	+	ttccactgtgcCATGGTGGGAACTCCAAAATCCTTTTttttaaaaaatagggtttggacttctcgtcgtggcgcggtggtta
prediction_16_37791644_37791716_+_5p	CCATGGTGGGAACTCCAAAATCCTTTT	16	37791639	37791721	+	ttccactgtgCCATGGTGGGAACTCCAAAATCCTTTTttttaaaaaatagggtttggacttctcgtcgtggcgcggtggtta
prediction_16_37791649_37791711_+_5p	CATGGTGGGAACTCCAAAATCCTTTT	16	37791644	37791716	+	ctgtgcCATGGTGGGAACTCCAAAATCCTTTTttttaaaaaatagggtttggacttctcgtcgtggcgcggt
prediction_16_37791649_37791711_+_5p	CCATGGTGGGAACTCCAAAATCCTTTT	16	37791644	37791716	+	ctgtgCCATGGTGGGAACTCCAAAATCCTTTTttttaaaaaatagggtttggacttctcgtcgtggcgcggt
prediction_16_37962747_37962819_-_5p	CATGGTGGGAACTCCAAAATCCTTTT	16	37962742	37962824	-	ccactgtgcCATGGTGGGAACTCCAAAATCCTTTTttttaaaaaatagggtttggacttctcgtcgtggcgcggtggttaac
prediction_16_37962747_37962819_-_5p	CCATGGTGGGAACTCCAAAATCCTTTT	16	37962742	37962824	-	ccactgtgCCATGGTGGGAACTCCAAAATCCTTTTttttaaaaaatagggtttggacttctcgtcgtggcgcggtggttaac
prediction_16_37962749_37962821_-_5p	CATGGTGGGAACTCCAAAATCCTTTT	16	37962744	37962826	-	ttccactgtgcCATGGTGGGAACTCCAAAATCCTTTTttttaaaaaatagggtttggacttctcgtcgtggcgcggtggtta
prediction_16_37962749_37962821_-_5p	CCATGGTGGGAACTCCAAAATCCTTTT	16	37962744	37962826	-	ttccactgtgCCATGGTGGGAACTCCAAAATCCTTTTttttaaaaaatagggtttggacttctcgtcgtggcgcggtggtta
prediction_16_37962754_37962816_-_5p	CATGGTGGGAACTCCAAAATCCTTTT	16	37962749	37962821	-	ctgtgcCATGGTGGGAACTCCAAAATCCTTTTttttaaaaaatagggtttggacttctcgtcgtggcgcggt
prediction_16_37962754_37962816_-_5p	CCATGGTGGGAACTCCAAAATCCTTTT	16	37962749	37962821	-	ctgtgCCATGGTGGGAACTCCAAAATCCTTTTttttaaaaaatagggtttggacttctcgtcgtggcgcggt
prediction_16_52724623_52724681_-_5p	GACTTGGGATGTGGTGTGGAACC	16	52724618	52724686	-	taGACTTGGGATGTGGTGTGGAACCaaggaaaaagctcccccctttgttccacaagtatttctcaagt
prediction_16_5725808_5725875_-_5p	GCTGTAACACGACGGGAACTCC	16	5725803	5725880	-	tttctGCTGTAACACGACGGGAACTCCtaggagaacttttaaaaaggagttggagttcctgctgtggcgcagcagaa
prediction_16_6383782_6383843_-_3p	GATGTTGCCTTGGCAACAGGGAAGAC	16	6383777	6383848	-	ttgaagtcttccgattgtttccaaaggtgacccttgcagcatgagGATGTTGCCTTGGCAACAGGGAAGAC
prediction_16_65588757_65588822_+_5p	CGCTGAGCCACAACTCAAACTCCAAGCC	16	65588752	65588827	+	CGCTGAGCCACAACTCAAACTCCAAGCCtcaattttaaatgtcattactctggagttgccgtcgtggctcagcgg
prediction_16_68474541_68474601_+_5p	GTACACTCCCGGGCAGCC	16	68474536	68474606	+	gaaagtGTACACTCCCGGGCAGCCggagctggcctccggcacctagcctgggaacttccatatgctgcag
prediction_16_68622284_68622346_-_5p	GCTTTCCTGGGGAAACAATTTCCATGTTTGC	16	68622279	68622351	-	actgggGCTTTCCTGGGGAAACAATTTCCATGTTTGCgctggagaacatggattgtttctcgggtgacccag
prediction_16_72466390_72466457_+_5p	CACTGAGCCACGGTGGGAACTCC	16	72466385	72466462	+	CACTGAGCCACGGTGGGAACTCCgtgatgtgttctcttaaaagtgactcatctggagttcctgtcatggctcagcag
prediction_16_72991545_72991607_+_3p	TGACCAGTGGGTGGCATGTGGC	16	72991540	72991612	+	acagcgagacatcacggtggtcgttctgaggggcagcctcaggactcagTGACCAGTGGGTGGCATGTGGCt
prediction_17_11100800_11100873_-_5p	ACCATGACGGGAACTCCA	17	11100795	11100878	-	gtttctgatgcACCATGACGGGAACTCCAtcgacaatttaaaaacaatatagggagttctcatcatggcgcagtggttaacga
prediction_17_11100805_11100872_-_5p	ACCATGACGGGAACTCCA	17	11100800	11100877	-	tttctgatgcACCATGACGGGAACTCCAtcgacaatttaaaaacaatatagggagttctcatcatggcgcagtggtt
prediction_17_11433788_11433858_-_5p	CTGTGCCACGACGGGAACTCCA	17	11433783	11433863	-	gaccaCTGTGCCACGACGGGAACTCCActtatttctttattaatataaacacaggtattcccatcttggctcagaggtta
prediction_17_11539461_11539531_+_5p	CTGTGCCACGACGGGAACTCCA	17	11539456	11539536	+	gaccaCTGTGCCACGACGGGAACTCCActtatttctttattaatataaacacaggtattcccatcttggctcagaggtta
prediction_17_11734364_11734436_-_5p	AACCACTGAGTCACGACGGGAACTCC	17	11734359	11734441	-	ttAACCACTGAGTCACGACGGGAACTCCtgatgctgagtatcttaaaactccatgttggcgttcccgtcatggctcagtgga
prediction_17_11833477_11833549_-_5p	AACCACTGAGTCACGACGGGAACTCC	17	11833472	11833554	-	ttAACCACTGAGTCACGACGGGAACTCCtgatgctgagtatcttaaaactccatgttggcgttcccgtcatggctcagtgga
prediction_17_12008819_12008883_-_5p	AACCACTGCGCCACGACGGGAACTCC	17	12008814	12008888	-	ttAACCACTGCGCCACGACGGGAACTCCtgataaaaaatttttaaatgaggagttcctattgtggctcagcaga
prediction_17_12008819_12008883_-_5p	CCACTGCGCCACGACGGGAACTCC	17	12008814	12008888	-	ttaaCCACTGCGCCACGACGGGAACTCCtgataaaaaatttttaaatgaggagttcctattgtggctcagcaga
prediction_17_12008821_12008885_-_5p	CGTTAACCACTGCGCCACGACGGGAACTCC	17	12008816	12008890	-	CGTTAACCACTGCGCCACGACGGGAACTCCtgataaaaaatttttaaatgaggagttcctattgtggctcagca
prediction_17_12908247_12908324_+_3p	ATAAAAAGGGAAGAAGGAGGGGAGTTCC	17	12908242	12908329	+	gccacgatgggaactccaggtatcactttctttatcatgggaggatgttATAAAAAGGGAAGAAGGAGGGGAGTTCCtgtcgtggtg
prediction_17_12908247_12908324_+_3p	GTTATAAAAAGGGAAGAAGGAGGGGAGTTCC	17	12908242	12908329	+	gccacgatgggaactccaggtatcactttctttatcatgggaggatGTTATAAAAAGGGAAGAAGGAGGGGAGTTCCtgtcgtggtg
prediction_17_12908250_12908319_+_3p	ATAAAAAGGGAAGAAGGAGGGGAGTTCC	17	12908245	12908324	+	acgatgggaactccaggtatcactttctttatcatgggaggatgttATAAAAAGGGAAGAAGGAGGGGAGTTCCtgtcg
prediction_17_12908250_12908319_+_3p	GTTATAAAAAGGGAAGAAGGAGGGGAGTTCC	17	12908245	12908324	+	acgatgggaactccaggtatcactttctttatcatgggaggatGTTATAAAAAGGGAAGAAGGAGGGGAGTTCCtgtcg
prediction_17_14131600_14131677_-_3p	ATAAAAAGGGAAGAAGGAGGGGAGTTCC	17	14131595	14131682	-	ccacgatgggaactccaggtatcactttctttatcatgggaggatgttATAAAAAGGGAAGAAGGAGGGGAGTTCCtgtcgtggtgc
prediction_17_14131600_14131677_-_3p	GTTATAAAAAGGGAAGAAGGAGGGGAGTTCC	17	14131595	14131682	-	ccacgatgggaactccaggtatcactttctttatcatgggaggatGTTATAAAAAGGGAAGAAGGAGGGGAGTTCCtgtcgtggtgc
prediction_17_14131602_14131679_-_3p	ATAAAAAGGGAAGAAGGAGGGGAGTTCC	17	14131597	14131684	-	cgccacgatgggaactccaggtatcactttctttatcatgggaggatgttATAAAAAGGGAAGAAGGAGGGGAGTTCCtgtcgtggt
prediction_17_14131602_14131679_-_3p	GTTATAAAAAGGGAAGAAGGAGGGGAGTTCC	17	14131597	14131684	-	cgccacgatgggaactccaggtatcactttctttatcatgggaggatGTTATAAAAAGGGAAGAAGGAGGGGAGTTCCtgtcgtggt
prediction_17_14131607_14131674_-_3p	ATAAAAAGGGAAGAAGGAGGGGAGTTCC	17	14131602	14131679	-	cgatgggaactccaggtatcactttctttatcatgggaggatgttATAAAAAGGGAAGAAGGAGGGGAGTTCCtgtc
prediction_17_14131607_14131674_-_3p	GTTATAAAAAGGGAAGAAGGAGGGGAGTTCC	17	14131602	14131679	-	cgatgggaactccaggtatcactttctttatcatgggaggatGTTATAAAAAGGGAAGAAGGAGGGGAGTTCCtgtc
prediction_17_14971838_14971897_+_3p	TATGGCTCTGATCTGGTGTTGCT	17	14971833	14971902	+	tgggttaaggatcaggcatgctgtaagctgtggtatagcttgcagaTATGGCTCTGATCTGGTGTTGCT
prediction_17_27406548_27406604_-_3p	ATGCCACAGCCATAGCAATGCAGGATC	17	27406543	27406609	-	aggctaggggtcaaattggagctgtagctgctggcctATGCCACAGCCATAGCAATGCAGGATCtg
prediction_17_27406548_27406604_-_3p	GCCACAGCCATAGCAATGCAGGATC	17	27406543	27406609	-	aggctaggggtcaaattggagctgtagctgctggcctatGCCACAGCCATAGCAATGCAGGATCtg
prediction_17_27406548_27406604_-_5p	AGGCTAGGGGTCAAATTGGAGCT	17	27406543	27406609	-	AGGCTAGGGGTCAAATTGGAGCTgtagctgctggcctatgccacagccatagcaatgcaggatctg
prediction_17_35701572_35701645_+_5p	AACCACTGCGCCACGACGGGAACTCC	17	35701567	35701650	+	AACCACTGCGCCACGACGGGAACTCCtctatatatttttcaaaaccaactattttaggagttcccgtcatggctcagtggtca
prediction_17_35701572_35701645_+_5p	CCACTGCGCCACGACGGGAACTCC	17	35701567	35701650	+	aaCCACTGCGCCACGACGGGAACTCCtctatatatttttcaaaaccaactattttaggagttcccgtcatggctcagtggtca
prediction_17_43412112_43412175_-_5p	GGTGGACTTGGCTTTGCTCTG	17	43412107	43412180	-	agGGTGGACTTGGCTTTGCTCTGtttctcaggggagaatacagagccctgagaaataagagccggccatgttt
prediction_17_43412112_43412175_-_5p	GTGGACTTGGCTTTGCTCTG	17	43412107	43412180	-	aggGTGGACTTGGCTTTGCTCTGtttctcaggggagaatacagagccctgagaaataagagccggccatgttt
prediction_17_44473228_44473286_-_3p	CCCAGAGTCAGACCTAGGCCAGGGAGTGC	17	44473223	44473291	-	tgcagcagcatcctggtataggtcttcaattctgactcaCCCAGAGTCAGACCTAGGCCAGGGAGTGC
prediction_17_47170291_47170358_+_5p	AACCACTGAGCCACGACGGGAACTCC	17	47170286	47170363	+	AACCACTGAGCCACGACGGGAACTCCtatttattttttttaataaaggggggagtttccatcgtggcccagaagaac
prediction_17_47170291_47170358_+_5p	ACCACTGAGCCACGACGGGAACTCC	17	47170286	47170363	+	aACCACTGAGCCACGACGGGAACTCCtatttattttttttaataaaggggggagtttccatcgtggcccagaagaac
prediction_17_51004408_51004467_+_5p	GATTTGTTCCAAAGGAGGGC	17	51004403	51004472	+	ggagcttctgttatcatatgGATTTGTTCCAAAGGAGGGCacaaatccaagtgattcagttgagttgtc
prediction_17_53580253_53580330_-_5p	ACCACTGAGCCACGACGGGAACTCC	17	53580248	53580335	-	taACCACTGAGCCACGACGGGAACTCCctagtttgtaatttttttaaaggaatgaaagttgagagttcccactgtggctcagcaggt
prediction_17_53580253_53580330_-_5p	TAACCACTGAGCCACGACGGGAACTCC	17	53580248	53580335	-	TAACCACTGAGCCACGACGGGAACTCCctagtttgtaatttttttaaaggaatgaaagttgagagttcccactgtggctcagcaggt
prediction_17_54534512_54534572_-_3p	AGGAGTTCCCCTTGTGGCTCAGCAGG	17	54534507	54534577	-	ttctgctgtgccacgatgggaactcctaaaataaagcttttaAGGAGTTCCCCTTGTGGCTCAGCAGGtt
prediction_17_54534512_54534572_-_3p	GGAGTTCCCCTTGTGGCTCAGCAGG	17	54534507	54534577	-	ttctgctgtgccacgatgggaactcctaaaataaagcttttaaGGAGTTCCCCTTGTGGCTCAGCAGGtt
prediction_17_54534514_54534574_-_3p	AGGAGTTCCCCTTGTGGCTCAGCAGG	17	54534509	54534579	-	gtttctgctgtgccacgatgggaactcctaaaataaagcttttaAGGAGTTCCCCTTGTGGCTCAGCAGG
prediction_17_54534514_54534574_-_3p	GGAGTTCCCCTTGTGGCTCAGCAGG	17	54534509	54534579	-	gtttctgctgtgccacgatgggaactcctaaaataaagcttttaaGGAGTTCCCCTTGTGGCTCAGCAGG
prediction_17_59629191_59629259_+_5p	CCACTGAGCCATGACGGGAACTCC	17	59629186	59629264	+	ttCCACTGAGCCATGACGGGAACTCCcagattctttaaaaccttctaattgggagttcctgttgtggcttagcggtaa
prediction_17_60928797_60928857_-_5p	CTCTGGCTGAGGATCGCC	17	60928792	60928862	-	tctgtacCTCTGGCTGAGGATCGCCcagtggagcaaggaggacacggggaccctcatgcagggcaggtga
prediction_17_62821482_62821542_+_5p	GAACTCCAGATGCATCCAT	17	62821477	62821547	+	ccatggcggGAACTCCAGATGCATCCATttcgtgacatttaaaatggcaatcaggagttcccaccgtggc
prediction_17_63095930_63095990_-_5p	CCATGGCGGGAACTCCAGATGCATCCAT	17	63095925	63095995	-	CCATGGCGGGAACTCCAGATGCATCCATttcgtgacatttaaaatggcaatcaggagttcccaccgtggc
prediction_17_63095930_63095990_-_5p	GAACTCCAGATGCATCCAT	17	63095925	63095995	-	ccatggcggGAACTCCAGATGCATCCATttcgtgacatttaaaatggcaatcaggagttcccaccgtggc
prediction_18_10000358_10000429_+_5p	AACCACTGCGCCACGACGGGAACTCC	18	10000353	10000434	+	AACCACTGCGCCACGACGGGAACTCCccaacatcacattctaaatcactgttgcggagttcctgttctggctcagcaggag
prediction_18_10000358_10000429_+_5p	CCACTGCGCCACGACGGGAACTCC	18	10000353	10000434	+	aaCCACTGCGCCACGACGGGAACTCCccaacatcacattctaaatcactgttgcggagttcctgttctggctcagcaggag
prediction_18_12026446_12026500_-_3p	CACAGTAATGCAGGATCCGAGCC	18	12026441	12026505	-	agactgggggtcaaatcaaagctgtagctgctggcctatgcCACAGTAATGCAGGATCCGAGCC
prediction_18_12026446_12026500_-_3p	GCCACAGTAATGCAGGATCCGAGCC	18	12026441	12026505	-	agactgggggtcaaatcaaagctgtagctgctggcctatGCCACAGTAATGCAGGATCCGAGCC
prediction_18_12026446_12026500_-_3p	TGCCACAGTAATGCAGGATCCGAGCC	18	12026441	12026505	-	agactgggggtcaaatcaaagctgtagctgctggcctaTGCCACAGTAATGCAGGATCCGAGCC
prediction_18_15370023_15370086_-_5p_10	TCTAGGAGAAGGAGACAGAAGAGACCGTGGAGCC	18	15370018	15370091	-	ttctTCTAGGAGAAGGAGACAGAAGAGACCGTGGAGCCtagaaggccttttctgtcttctttctcctttatgc
prediction_18_15370023_15370086_-_5p_2	TCTAGGAGAAGGAGACAGAAGAGACC	18	15370018	15370091	-	ttctTCTAGGAGAAGGAGACAGAAGAGACCgtggagcctagaaggccttttctgtcttctttctcctttatgc
prediction_18_19087455_19087531_+_5p	CCACTGCGCCTCGACGGGAACTCC	18	19087450	19087536	+	gttaaCCACTGCGCCTCGACGGGAACTCCcattttttcctttaaaaatttaattggggagttcccttcatggcacagtggttgacg
prediction_18_19087458_19087528_+_5p	AACCACTGCGCCTCGACGGGAACTCC	18	19087453	19087533	+	AACCACTGCGCCTCGACGGGAACTCCcattttttcctttaaaaatttaattggggagttcccttcatggcacagtggttg
prediction_18_19087458_19087528_+_5p	CCACTGCGCCTCGACGGGAACTCC	18	19087453	19087533	+	aaCCACTGCGCCTCGACGGGAACTCCcattttttcctttaaaaatttaattggggagttcccttcatggcacagtggttg
prediction_18_19087461_19087525_+_5p	CACTGCGCCTCGACGGGAACTCC	18	19087456	19087530	+	CACTGCGCCTCGACGGGAACTCCcattttttcctttaaaaatttaattggggagttcccttcatggcacagtgg
prediction_18_19087461_19087525_+_5p	TGCGCCTCGACGGGAACTCC	18	19087456	19087530	+	cacTGCGCCTCGACGGGAACTCCcattttttcctttaaaaatttaattggggagttcccttcatggcacagtgg
prediction_18_43752156_43752226_-_5p	GCCACAATGGGAACTCCACCA	18	43752151	43752231	-	cactgaGCCACAATGGGAACTCCACCAgcatttcagatttaaaaaatgtatgcattggagttcctgtcgtggctcagtgg
prediction_18_43752163_43752223_-_5p	GCCACAATGGGAACTCCACCA	18	43752158	43752228	-	tgaGCCACAATGGGAACTCCACCAgcatttcagatttaaaaaatgtatgcattggagttcctgtcgtggc
prediction_18_47440864_47440937_+_3p	GGAGTTCCTGTTGTGGCTCAGTGGGTT	18	47440859	47440942	+	ttctcttgtggcgcgacaggagctcctaggatttgtagtttttaaagactcctcggGGAGTTCCTGTTGTGGCTCAGTGGGTT
prediction_18_47826973_47827040_+_5p	ACTGCGCCACGACGGGAACTCC	18	47826968	47827045	+	cACTGCGCCACGACGGGAACTCCtagatttatctttaaaaaatatataattaaggaggtcccgtcgcggcacagcgg
prediction_18_47826973_47827040_+_5p	CACTGCGCCACGACGGGAACTCC	18	47826968	47827045	+	CACTGCGCCACGACGGGAACTCCtagatttatctttaaaaaatatataattaaggaggtcccgtcgcggcacagcgg
prediction_18_51732532_51732595_+_3p	GGTGCCCTGCTGGTTGCCTCTGGAATGCC	18	51732527	51732600	+	gtggcccagggtaaaagcgaaatgagagcacgctgtcttcaaagGGTGCCCTGCTGGTTGCCTCTGGAATGCC
prediction_18_53313483_53313543_+_5p	AGCTGCCGGCCTACACCACAGCC	18	53313478	53313548	+	taggggtcgaatcagagctgcAGCTGCCGGCCTACACCACAGCCacagcagtttgggattcgagcctctt
prediction_18_53313483_53313543_+_5p	CAGCTGCCGGCCTACACCACAGCC	18	53313478	53313548	+	taggggtcgaatcagagctgCAGCTGCCGGCCTACACCACAGCCacagcagtttgggattcgagcctctt
prediction_18_6969297_6969373_-_5p	AACCACTGAGCCAGGACGGGAACTCC	18	6969292	6969378	-	ttAACCACTGAGCCAGGACGGGAACTCCcaattatacttctacttttaaaaaaaactttagggaattgctgtcgtggcacagcaga
prediction_18_6969297_6969373_-_5p	TTAACCACTGAGCCAGGACGGGAACTCC	18	6969292	6969378	-	TTAACCACTGAGCCAGGACGGGAACTCCcaattatacttctacttttaaaaaaaactttagggaattgctgtcgtggcacagcaga
prediction_18_6969302_6969364_-_5p	AGCCAGGACGGGAACTCCCAATTATA	18	6969297	6969369	-	gAGCCAGGACGGGAACTCCCAATTATActtctacttttaaaaaaaactttagggaattgctgtcgtggcaca
prediction_18_6969302_6969364_-_5p	GAGCCAGGACGGGAACTCCCAATTATA	18	6969297	6969369	-	GAGCCAGGACGGGAACTCCCAATTATActtctacttttaaaaaaaactttagggaattgctgtcgtggcaca
prediction_18_7417127_7417193_-_5p	AACCTGAGACCCAACAGGAAATCC	18	7417122	7417198	-	cttAACCTGAGACCCAACAGGAAATCCtttaagacactattaaacaggagttcctgccatggctcagtggttagtg
prediction_18_7417127_7417193_-_5p	TAACCTGAGACCCAACAGGAAATCC	18	7417122	7417198	-	ctTAACCTGAGACCCAACAGGAAATCCtttaagacactattaaacaggagttcctgccatggctcagtggttagtg
prediction_18_7417127_7417193_-_5p	TTAACCTGAGACCCAACAGGAAATCC	18	7417122	7417198	-	cTTAACCTGAGACCCAACAGGAAATCCtttaagacactattaaacaggagttcctgccatggctcagtggttagtg
prediction_18_7775574_7775649_-_5p	AACCACTGAGCCACAACGGGAACTCC	18	7775569	7775654	-	tAACCACTGAGCCACAACGGGAACTCCtggaaaggcatttttttaaaaattgattttatggatttcccggtgtggtgcagcagaa
prediction_18_7775574_7775649_-_5p	ACCACTGAGCCACAACGGGAACTCC	18	7775569	7775654	-	taACCACTGAGCCACAACGGGAACTCCtggaaaggcatttttttaaaaattgattttatggatttcccggtgtggtgcagcagaa
prediction_18_8420144_8420218_-_3p	TTTTTTTTTTTTTGTCTTTT	18	8420139	8420223	-	gtatggccctaaaaaaaaagaaaaaaaaaaagatgaatgcattTTTTTTTTTTTTTGTCTTTTtgccatttcttgggctgctct
prediction_18_8450421_8450483_+_5p	CAGCCACACCAGATCCGAGCTGGGTCTGCCA	18	8450416	8450488	+	caCAGCCACACCAGATCCGAGCTGGGTCTGCCAcctacaccacagctcagggcaactctggatccttaacct
prediction_18_9350766_9350833_-_5p	CCACTGCACCACGATGGGAACTCC	18	9350761	9350838	-	CCACTGCACCACGATGGGAACTCCtatattcaaactttgattgaaaaagatacaggaattcctgtcgtggctcggtg
prediction_1_100385836_100385893_+_3p_-4	ACATCTCAGTGGCAGGGGTGGG	1	100385831	100385898	+	ctaacgtctgttattgagatgcatatgttataattaacatttgaACATCTCAGTGGCAGGGGTGGGa
prediction_1_100385836_100385893_+_3p_-4	TGAACATCTCAGTGGCAGGGGTGGG	1	100385831	100385898	+	ctaacgtctgttattgagatgcatatgttataattaacattTGAACATCTCAGTGGCAGGGGTGGGa
prediction_1_100385836_100385893_+_3p_-5	ACATCTCAGTGGCAGGGGTGGGA	1	100385831	100385898	+	ctaacgtctgttattgagatgcatatgttataattaacatttgaACATCTCAGTGGCAGGGGTGGGA
prediction_1_100385836_100385893_+_3p_-5	TGAACATCTCAGTGGCAGGGGTGGGA	1	100385831	100385898	+	ctaacgtctgttattgagatgcatatgttataattaacattTGAACATCTCAGTGGCAGGGGTGGGA
prediction_1_102795811_102795876_-_5p	CCTGACTCATATCCATGAAG	1	102795806	102795881	-	aaaCCTGACTCATATCCATGAAGatgctgatgctggtacaatcccagcatcagcatcttcatgggtcctgggttc
prediction_1_109231798_109231861_+_5p	ACTGCGCCACGACGGGAACTCC	1	109231793	109231866	+	cACTGCGCCACGACGGGAACTCCcgaaatgtcattttaaattacattttggagttcccattgtggctcagtgg
prediction_1_109857723_109857787_+_5p	ACTGCGCCACGACGGGAACTCC	1	109857718	109857792	+	cACTGCGCCACGACGGGAACTCCtagaatttttttttaattcaggaagttggagttcccttcatggttcagcag
prediction_1_109857723_109857787_+_5p	CACTGCGCCACGACGGGAACTCC	1	109857718	109857792	+	CACTGCGCCACGACGGGAACTCCtagaatttttttttaattcaggaagttggagttcccttcatggttcagcag
prediction_1_134970769_134970829_+_3p	TAATCAAGAAAAGAGAAGCTGGGGAGTTCC	1	134970764	134970834	+	tgaacaacaggaactcctgtctttttttctTAATCAAGAAAAGAGAAGCTGGGGAGTTCCcatcatggca
prediction_1_136805425_136805497_+_5p_4	AACCACTGCACCACGACGGGAACTCC	1	136805420	136805502	+	ttcgttAACCACTGCACCACGACGGGAACTCCacaaatattttcatttaggaattcccatcgtggctccgtggttaacgcac
prediction_1_136805425_136805497_+_5p_5	AACCACTGCACCACGACGGGAACTCCA	1	136805420	136805502	+	ttcgttAACCACTGCACCACGACGGGAACTCCAcaaatattttcatttaggaattcccatcgtggctccgtggttaacgcac
prediction_1_136805429_136805493_+_5p_0	AACCACTGCACCACGACGGGAACTCC	1	136805424	136805498	+	ttAACCACTGCACCACGACGGGAACTCCacaaatattttcatttaggaattcccatcgtggctccgtggttaac
prediction_1_136805429_136805493_+_5p_1	AACCACTGCACCACGACGGGAACTCCA	1	136805424	136805498	+	ttAACCACTGCACCACGACGGGAACTCCAcaaatattttcatttaggaattcccatcgtggctccgtggttaac
prediction_1_136805434_136805488_+_5p_-4	CTGCACCACGACGGGAACTCCA	1	136805429	136805493	+	caCTGCACCACGACGGGAACTCCAcaaatattttcatttaggaattcccatcgtggctccgtgg
prediction_1_136805434_136805488_+_5p_-5	CTGCACCACGACGGGAACTCC	1	136805429	136805493	+	caCTGCACCACGACGGGAACTCCacaaatattttcatttaggaattcccatcgtggctccgtgg
prediction_1_137210662_137210741_-_5p	CTTAACCCTCTGAGTCACAGCAGGAAC	1	137210657	137210746	-	CTTAACCCTCTGAGTCACAGCAGGAACtctggagatgtttaataaaaagcctataatttgggagttcctgtcgtggctcagcagtttat
prediction_1_146333652_146333723_-_5p	CTGTGCCTGTGGCGTAGGCCAGCAGCT	1	146333647	146333728	-	gctcagatctggcattgCTGTGCCTGTGGCGTAGGCCAGCAGCTacagttcctatttgacccctagcctgggaacctgcat
prediction_1_147052552_147052611_+_3p	CTACTGCTCTGGGAGTTCCCATCACAGCTCA	1	147052547	147052616	+	gagccatgaaggggaactcccactttgctctcttaaagCTACTGCTCTGGGAGTTCCCATCACAGCTCA
prediction_1_149834762_149834831_-_5p	CCACTGAGCCATGAAGGGAATTC	1	149834757	149834836	-	tCCACTGAGCCATGAAGGGAATTCctatatttaattttaaaataacaatgaggagttcccgtggtggcgcagtggttaa
prediction_1_149834762_149834831_-_5p	TCCACTGAGCCATGAAGGGAATTC	1	149834757	149834836	-	TCCACTGAGCCATGAAGGGAATTCctatatttaattttaaaataacaatgaggagttcccgtggtggcgcagtggttaa
prediction_1_161454224_161454283_-_5p	AGCCTGGGGATGAGATGGCG	1	161454219	161454288	-	gggcctccaggagtAGCCTGGGGATGAGATGGCGctcctggtccttatgctcacacctggtctgtccat
prediction_1_161454224_161454283_-_5p	GTAGCCTGGGGATGAGATGGCG	1	161454219	161454288	-	gggcctccaggaGTAGCCTGGGGATGAGATGGCGctcctggtccttatgctcacacctggtctgtccat
prediction_1_161520978_161521037_-_5p	AGCCTGGGGATGAGATGGCG	1	161520973	161521042	-	gggcctccaggagtAGCCTGGGGATGAGATGGCGctcctggtccttatgctcacacctggtctgtccat
prediction_1_161520978_161521037_-_5p	GTAGCCTGGGGATGAGATGGCG	1	161520973	161521042	-	gggcctccaggaGTAGCCTGGGGATGAGATGGCGctcctggtccttatgctcacacctggtctgtccat
prediction_1_162553648_162553716_-_5p	CCTCTGAGCCACAACAGGAATTC	1	162553643	162553721	-	CCTCTGAGCCACAACAGGAATTCctaaaatatttttaattgaaatataattgaggagttcccgtcgtggcgcagtggt
prediction_1_163939720_163939787_+_5p	CTGCGCCACGACGGGAACTCCA	1	163939715	163939792	+	caCTGCGCCACGACGGGAACTCCAttacttgactttaaaataaccctagtgggggagttcccattgtggctcagtac
prediction_1_165028452_165028513_-_3p	CTTATCCTTTAGTTAAGAGGAGGAGC	1	165028447	165028518	-	aacttccttctgtttctaaaggatcaggaggaagctttttctcaCTTATCCTTTAGTTAAGAGGAGGAGCa
prediction_1_165028452_165028513_-_3p	TTATCCTTTAGTTAAGAGGAGGAGC	1	165028447	165028518	-	aacttccttctgtttctaaaggatcaggaggaagctttttctcacTTATCCTTTAGTTAAGAGGAGGAGCa
prediction_1_170436697_170436759_-_5p	CACTTCTGCCTGGGGGCTTCACAGAGGC	1	170436692	170436764	-	agcttggcttctatttCACTTCTGCCTGGGGGCTTCACAGAGGCcccagttgggcgagctgtcagttggaag
prediction_1_183180599_183180669_-_5p	AACCACTGCGCCACAACGGGAACTCC	1	183180594	183180674	-	AACCACTGCGCCACAACGGGAACTCCtgctttcaagattaagaaggaagattaggagttcctgtcatggtgcagcataaa
prediction_1_183180599_183180669_-_5p	TGCGCCACAACGGGAACTCC	1	183180594	183180674	-	aaccacTGCGCCACAACGGGAACTCCtgctttcaagattaagaaggaagattaggagttcctgtcatggtgcagcataaa
prediction_1_183180601_183180671_-_5p	AACCACTGCGCCACAACGGGAACTCC	1	183180596	183180676	-	ttAACCACTGCGCCACAACGGGAACTCCtgctttcaagattaagaaggaagattaggagttcctgtcatggtgcagcata
prediction_1_183180601_183180671_-_5p	TGCGCCACAACGGGAACTCC	1	183180596	183180676	-	ttaaccacTGCGCCACAACGGGAACTCCtgctttcaagattaagaaggaagattaggagttcctgtcatggtgcagcata
prediction_1_183180604_183180668_-_5p	TGCGCCACAACGGGAACTCC	1	183180599	183180673	-	accacTGCGCCACAACGGGAACTCCtgctttcaagattaagaaggaagattaggagttcctgtcatggtgcagc
prediction_1_184272404_184272462_+_5p	GGTGCTCTACCTGGGCTGTGC	1	184272399	184272467	+	tgGGTGCTCTACCTGGGCTGTGCcctaggcccctaggtcacttttgtgtccctagatagagtcttttc
prediction_1_187583640_187583700_+_3p	GCCAGCAGGAATGAGGGAGAGAG	1	187583635	187583705	+	tcattctaggactcaagcaactcctgtgtacaacaagccattcttgtGCCAGCAGGAATGAGGGAGAGAG
prediction_1_187583640_187583700_+_5p	GGACTCAAGCAACTCCTGT	1	187583635	187583705	+	tcattctaGGACTCAAGCAACTCCTGTgtacaacaagccattcttgtgccagcaggaatgagggagagag
prediction_1_187974497_187974559_+_5p	CTGCGCCACGACGGGAACTCC	1	187974492	187974564	+	caCTGCGCCACGACGGGAACTCCttcatttctaattttattgatttgtggagttcccatcatggctcagtgg
prediction_1_188619228_188619293_+_5p	GGCCACAATTGGAACTCCAATG	1	188619223	188619298	+	cttggGGCCACAATTGGAACTCCAATGttaataactttaaaaatacctctaggagttcccgtcgtggcgcagtgg
prediction_1_188846967_188847033_+_3p	GCTCCGATTGGACTCCTAGCCTGGG	1	188846962	188847038	+	cgaggcgaggatctggcgttgctgtggctgtggcataggccggtggctataGCTCCGATTGGACTCCTAGCCTGGG
prediction_1_191689912_191689974_+_3p	AGCTCCGATTCGACCCCTAGCCT	1	191689907	191689979	+	acggctcggatcccgtgttgctgtggctctggcgtaggccggtggctatAGCTCCGATTCGACCCCTAGCCT
prediction_1_191689912_191689974_+_3p	TAGCTCCGATTCGACCCCTAGCCT	1	191689907	191689979	+	acggctcggatcccgtgttgctgtggctctggcgtaggccggtggctaTAGCTCCGATTCGACCCCTAGCCT
prediction_1_20142383_20142440_+_3p	GCATAGAGGTGTTTCAGACCATGTGGGGGCC	1	20142378	20142445	+	ggccacaccatggcctagaacattgaaattctatgtGCATAGAGGTGTTTCAGACCATGTGGGGGCC
prediction_1_203342980_203343041_+_3p	CAGGGATCAAACCTTTGTCCTCA	1	203342975	203343046	+	cagcaccagatccttaatccatgaggcCAGGGATCAAACCTTTGTCCTCAtggataatagtcgggtttgtt
prediction_1_213857704_213857770_+_3p	TACCTGTGAGGTGGTTTTT	1	213857699	213857775	+	tgtaaacaactaattcatttacattgtacattttaagccctttttgacaataTACCTGTGAGGTGGTTTTTtgcca
prediction_1_213857704_213857770_+_3p	TATACCTGTGAGGTGGTTTTT	1	213857699	213857775	+	tgtaaacaactaattcatttacattgtacattttaagccctttttgacaaTATACCTGTGAGGTGGTTTTTtgcca
prediction_1_217754999_217755061_-_3p	CGCTTGCTTCCTTTCCCCTGGGATCAGCC	1	217754994	217755066	-	gattccacagagggtggtagcctggagggaaggaaCGCTTGCTTCCTTTCCCCTGGGATCAGCCtctgtgtc
prediction_1_217754999_217755061_-_3p	CTTGCTTCCTTTCCCCTGGGATCAGCC	1	217754994	217755066	-	gattccacagagggtggtagcctggagggaaggaacgCTTGCTTCCTTTCCCCTGGGATCAGCCtctgtgtc
prediction_1_225594385_225594438_-_3p	GCTCCTACTGGACCCCTGACCTGGG	1	225594380	225594443	-	cgagttgttgtgcctgcagtgtaggcccgcagccataGCTCCTACTGGACCCCTGACCTGGGa
prediction_1_225594385_225594438_-_3p	TAGCTCCTACTGGACCCCTGACCTGGG	1	225594380	225594443	-	cgagttgttgtgcctgcagtgtaggcccgcagccaTAGCTCCTACTGGACCCCTGACCTGGGa
prediction_1_225594563_225594623_-_5p	ACAGGAAGTCCAAGAAAGC	1	225594558	225594628	-	ttccactgagccatgACAGGAAGTCCAAGAAAGCtcttgttatggagttcctgtcatgactcagtggcta
prediction_1_225594563_225594623_-_5p	GACAGGAAGTCCAAGAAAGC	1	225594558	225594628	-	ttccactgagccatGACAGGAAGTCCAAGAAAGCtcttgttatggagttcctgtcatgactcagtggcta
prediction_1_228235098_228235159_+_5p	CCTGCCATCTCCATCTTGAGTT	1	228235093	228235164	+	tggCCTGCCATCTCCATCTTGAGTTgcagtgattctacacagtgcacaccaagctgaagtgtgtagagcag
prediction_1_228235098_228235159_+_5p	GCCTGCCATCTCCATCTTGAGTT	1	228235093	228235164	+	tgGCCTGCCATCTCCATCTTGAGTTgcagtgattctacacagtgcacaccaagctgaagtgtgtagagcag
prediction_1_228272654_228272717_-_3p	TATTTAGGTGTGGGGGGG	1	228272649	228272722	-	gattcacatggttttatgcttctccagatctcataggatatattctgaacTATTTAGGTGTGGGGGGGtccac
prediction_1_230202271_230202332_-_3p	TTAATATCATGTAGCAGAGCTGGAA	1	230202266	230202337	-	cagtggcaacagaagccttcacagtggagcacaggaaatccttcctTTAATATCATGTAGCAGAGCTGGAA
prediction_1_242406078_242406145_-_5p	AGCCACAACAGGAATTCCTCTCA	1	242406073	242406150	-	AGCCACAACAGGAATTCCTCTCAtgtgaatcttgatcagtgtgaacaaaaagttcaatgtggagttcccgtcgtggc
prediction_1_242406078_242406145_-_5p	GCCACAACAGGAATTCCTCTCA	1	242406073	242406150	-	aGCCACAACAGGAATTCCTCTCAtgtgaatcttgatcagtgtgaacaaaaagttcaatgtggagttcccgtcgtggc
prediction_1_243997243_243997312_+_5p	CAAGTACCTTGTCTTCGCTTTGTCACTGT	1	243997238	243997317	+	tatgCAAGTACCTTGTCTTCGCTTTGTCACTGTgttcagcacttacatgtggcaaagtgaagacacggtcctcttgatt
prediction_1_243997243_243997312_+_5p	CTTGTCTTCGCTTTGTCACTGT	1	243997238	243997317	+	tatgcaagtacCTTGTCTTCGCTTTGTCACTGTgttcagcacttacatgtggcaaagtgaagacacggtcctcttgatt
prediction_1_245536575_245536645_+_3p	AGCAGGGAGATAACATTCAGGAGG	1	245536570	245536650	+	aacacctcctgaatgttatcttaattgcatttattaacataacattaacatAGCAGGGAGATAACATTCAGGAGGtatta
prediction_1_246861659_246861716_-_3p	AATGCACTGAGCAAGGCCAGGGAT	1	246861654	246861721	-	catctgtgacctacaccacagctcatggcaactccagatccttAATGCACTGAGCAAGGCCAGGGAT
prediction_1_246861659_246861716_-_3p	ATGCACTGAGCAAGGCCAGGGAT	1	246861654	246861721	-	catctgtgacctacaccacagctcatggcaactccagatccttaATGCACTGAGCAAGGCCAGGGAT
prediction_1_247695261_247695328_-_5p	ATTGCACCACCACAGGAACTCCA	1	247695256	247695333	-	ATTGCACCACCACAGGAACTCCAggaagtcctatattaaagagtatattcacagaagtcctgtcgtggctcggtggt
prediction_1_247695261_247695328_-_5p	TTGCACCACCACAGGAACTCCA	1	247695256	247695333	-	aTTGCACCACCACAGGAACTCCAggaagtcctatattaaagagtatattcacagaagtcctgtcgtggctcggtggt
prediction_1_249721522_249721588_+_3p	GCTCCAGTTCGACCCTTAGCCTGGG	1	249721517	249721593	+	cccagctcagatctggtgttgctgtggctgtggtgtagactagcagctgtaGCTCCAGTTCGACCCTTAGCCTGGG
prediction_1_249721522_249721588_+_3p	TAGCTCCAGTTCGACCCTTAGCCTGGG	1	249721517	249721593	+	cccagctcagatctggtgttgctgtggctgtggtgtagactagcagctgTAGCTCCAGTTCGACCCTTAGCCTGGG
prediction_1_26235160_26235219_+_3p	ATGATGATTAGACCAGACACCCC	1	26235155	26235224	+	acaggaggtttttgtttaaagatcccctatgcacccaaggtATGATGATTAGACCAGACACCCCtggag
prediction_1_26235160_26235219_+_3p	TGATGATTAGACCAGACACCCC	1	26235155	26235224	+	acaggaggtttttgtttaaagatcccctatgcacccaaggtaTGATGATTAGACCAGACACCCCtggag
prediction_1_264426865_264426927_-_3p	GGATGCAGAGATGAGTACACATGGCCGGGGC	1	264426860	264426932	-	gtccctgaagccaacgacacatatttattctgctactgaagGGATGCAGAGATGAGTACACATGGCCGGGGC
prediction_1_266006296_266006360_+_3p	ATGGAGTTCCCGTCGTGGCGCAG	1	266006291	266006365	+	tgagccatgaggggaactccctggctttcttgtctctcaagaatggtgtgcATGGAGTTCCCGTCGTGGCGCAG
prediction_1_267595589_267595648_-_5p	CTGAGCCACAACGGGAACTCCTA	1	267595584	267595653	-	CTGAGCCACAACGGGAACTCCTAacatgtccttttaaataactggttcaggagttcccgatgtggctca
prediction_1_267595589_267595648_-_5p	GAGCCACAACGGGAACTCCTA	1	267595584	267595653	-	ctGAGCCACAACGGGAACTCCTAacatgtccttttaaataactggttcaggagttcccgatgtggctca
prediction_1_267848155_267848222_-_3p	CCACCCCCAGGACGACACTGGCAGC	1	267848150	267848227	-	cgggttagatgccagggtggctccaggtccgacCCACCCCCAGGACGACACTGGCAGCtgcttgtggcatctgcaat
prediction_1_270536219_270536281_-_3p	AAAAGTGTTCAGCATGAGGGGCTGGGGGG	1	270536214	270536286	-	atagacaccctacggcaatttcagtgcatgacgaagtaggaagAAAAGTGTTCAGCATGAGGGGCTGGGGGG
prediction_1_271942761_271942829_+_3p	ATGGGTTCAAGTCCCAATCTGTG	1	271942756	271942834	+	agtgagtccagacaccggttgagtgattttaatttaaaaccATGGGTTCAAGTCCCAATCTGTGttctggctaggtta
prediction_1_27225704_27225771_+_5p	CCACTGATCCACCAGAGAACTCC	1	27225699	27225776	+	CCACTGATCCACCAGAGAACTCCtttagtgtcatttttaaatgtgtaaatatcagggttccctggtggctcagtggg
prediction_1_282328075_282328150_+_5p	CTGCTGTGCCACGACAGGAAT	1	282328070	282328155	+	ttCTGCTGTGCCACGACAGGAATtcctattttttcttactttaaaaactaccctatatggagttcccattgtggctcagcagaaa
prediction_1_283871940_283872004_-_5p	GCTGAGCCACACGGGAACTCC	1	283871935	283872009	-	acctGCTGAGCCACACGGGAACTCCtcttattttaaaacaagttagagtcaaggagttccctggtggcccagca
prediction_1_284977794_284977864_-_5p	ACCACTGCACCACGATGGGAACTCC	1	284977789	284977869	-	ACCACTGCACCACGATGGGAACTCCtacaagtgctttttattttattttaaaaaactctgagttcctgtcgtggcgcagc
prediction_1_284977794_284977864_-_5p	CCACTGCACCACGATGGGAACTCC	1	284977789	284977869	-	aCCACTGCACCACGATGGGAACTCCtacaagtgctttttattttattttaaaaaactctgagttcctgtcgtggcgcagc
prediction_1_287606164_287606239_-_5p	CCACTGCGCCACGACGGAAACTCC	1	287606159	287606244	-	CCACTGCGCCACGACGGAAACTCCtgtgtgtttttttgtttgtttgttttttaagaaatcttggagttcccgtcgtggcgcagtg
prediction_1_290036466_290036534_-_5p	CTGAGCCACAATGGGAACTCCGT	1	290036461	290036539	-	CTGAGCCACAATGGGAACTCCGTgcaagtagtttctttttagtattatgcacttatggagttcccattgttgcttagt
prediction_1_290036466_290036534_-_5p	GAGCCACAATGGGAACTCCGT	1	290036461	290036539	-	ctGAGCCACAATGGGAACTCCGTgcaagtagtttctttttagtattatgcacttatggagttcccattgttgcttagt
prediction_1_32826078_32826140_-_3p	CTCCATCTCTTTGCTTCCTGCCC	1	32826073	32826145	-	gaaagaagcgatgggtggaatctgtaatgagctggaaattttgtaaatCTCCATCTCTTTGCTTCCTGCCCa
prediction_1_32826078_32826140_-_3p	TCCATCTCTTTGCTTCCTGCCC	1	32826073	32826145	-	gaaagaagcgatgggtggaatctgtaatgagctggaaattttgtaaatcTCCATCTCTTTGCTTCCTGCCCa
prediction_1_39058214_39058275_-_3p	AGGATTAAACCCTGAATGTACCCTAGAGC	1	39058209	39058280	-	cagattctgtggcttgagggggacttgttcaAGGATTAAACCCTGAATGTACCCTAGAGCttacggaattg
prediction_1_45199812_45199871_-_3p	TGGTTCAGTTACCCTTGCT	1	45199807	45199876	-	gatccagcaaggatgactgaaccaaacctctagacttaaactagttTGGTTCAGTTACCCTTGCTggat
prediction_1_45199812_45199871_-_3p	TTGGTTCAGTTACCCTTGCT	1	45199807	45199876	-	gatccagcaaggatgactgaaccaaacctctagacttaaactagtTTGGTTCAGTTACCCTTGCTggat
prediction_1_45199813_45199882_-_3p	AGTTTGGTTCAGTTACCCTTGCT	1	45199808	45199887	-	gccacagagaagatccagcaaggatgactgaaccaaacctctagacttaaactAGTTTGGTTCAGTTACCCTTGCTgga
prediction_1_45199813_45199882_-_3p	GTTTGGTTCAGTTACCCTTGCT	1	45199808	45199887	-	gccacagagaagatccagcaaggatgactgaaccaaacctctagacttaaactaGTTTGGTTCAGTTACCCTTGCTgga
prediction_1_45199813_45199882_-_3p	TTGGTTCAGTTACCCTTGCT	1	45199808	45199887	-	gccacagagaagatccagcaaggatgactgaaccaaacctctagacttaaactagtTTGGTTCAGTTACCCTTGCTgga
prediction_1_45199814_45199873_-_3p	AGTTTGGTTCAGTTACCCTTGCT	1	45199809	45199878	-	aagatccagcaaggatgactgaaccaaacctctagacttaaactAGTTTGGTTCAGTTACCCTTGCTgg
prediction_1_45199814_45199873_-_3p	GTTTGGTTCAGTTACCCTTGCT	1	45199809	45199878	-	aagatccagcaaggatgactgaaccaaacctctagacttaaactaGTTTGGTTCAGTTACCCTTGCTgg
prediction_1_45199814_45199873_-_3p	TTTGGTTCAGTTACCCTTGCT	1	45199809	45199878	-	aagatccagcaaggatgactgaaccaaacctctagacttaaactagTTTGGTTCAGTTACCCTTGCTgg
prediction_1_47556758_47556825_+_3p	ACCCAACCACAATCCCATCACCAGGC	1	47556753	47556830	+	cagatttgctttctagcagtggtgatggtgatgACCCAACCACAATCCCATCACCAGGCttggaatggtgtctgcaa
prediction_1_47556758_47556825_+_3p	CCCAACCACAATCCCATCACCAGGC	1	47556753	47556830	+	cagatttgctttctagcagtggtgatggtgatgaCCCAACCACAATCCCATCACCAGGCttggaatggtgtctgcaa
prediction_1_50360147_50360209_+_5p	ACCCACTGAGACACAATGGGAAT	1	50360142	50360214	+	ACCCACTGAGACACAATGGGAATtcctgtaaatctaagttttaagggagttcccttcgtggctcagtggtta
prediction_1_5548377_5548440_-_5p	CACAGCCACTGGCTGGCACCACC	1	5548372	5548445	-	agacCACAGCCACTGGCTGGCACCACCttatgtgagagccacataaggtgatgccagcagagttgcgtcttat
prediction_1_5548377_5548440_-_5p	CCACTGGCTGGCACCACC	1	5548372	5548445	-	agaccacagCCACTGGCTGGCACCACCttatgtgagagccacataaggtgatgccagcagagttgcgtcttat
prediction_1_5548381_5548444_-_5p	GGAGACCACAGCCACTGGCTGGCACCACC	1	5548376	5548449	-	taGGAGACCACAGCCACTGGCTGGCACCACCttatgtgagagccacataaggtgatgccagcagagttgcgtc
prediction_1_60041454_60041518_+_5p	GCCACGACGGGAACTCCGTAATC	1	60041449	60041523	+	GCCACGACGGGAACTCCGTAATCttctttttaaaaattattattattaagaaagagggagttcccatagtggct
prediction_1_62777260_62777330_-_5p	CGCTGAGCCATGAGGGTAACTCC	1	62777255	62777335	-	CGCTGAGCCATGAGGGTAACTCCagtatctgtgtcatttaatactggacaatatttggacttcctgtcgtggcgcagtgg
prediction_1_62777260_62777330_-_5p	GCTGAGCCATGAGGGTAACTCC	1	62777255	62777335	-	cGCTGAGCCATGAGGGTAACTCCagtatctgtgtcatttaatactggacaatatttggacttcctgtcgtggcgcagtgg
prediction_1_64953740_64953806_+_5p	TGTGTAGGTCACAGACGTGGCTCAGATC	1	64953735	64953811	+	gtgagctgtTGTGTAGGTCACAGACGTGGCTCAGATCccacattgccatcactgtggtgtaggccaggagctatag
prediction_1_69830707_69830770_-_3p	AAATTAGGAGTTCCCGTCGTGGC	1	69830702	69830775	-	agccaccacaggaactccctgaatgattttttactttttaaaatgtaagaAAATTAGGAGTTCCCGTCGTGGC
prediction_1_69830707_69830770_-_3p	GAAAATTAGGAGTTCCCGTCGTGGC	1	69830702	69830775	-	agccaccacaggaactccctgaatgattttttactttttaaaatgtaaGAAAATTAGGAGTTCCCGTCGTGGC
prediction_1_69830707_69830770_-_5p	AGCCACCACAGGAACTCCCTGAA	1	69830702	69830775	-	AGCCACCACAGGAACTCCCTGAAtgattttttactttttaaaatgtaagaaaattaggagttcccgtcgtggc
prediction_1_69830707_69830770_-_5p	GCCACCACAGGAACTCCCTGAA	1	69830702	69830775	-	aGCCACCACAGGAACTCCCTGAAtgattttttactttttaaaatgtaagaaaattaggagttcccgtcgtggc
prediction_1_75759797_75759867_+_5p	CACTGAGCCATGACAGGAACTCC	1	75759792	75759872	+	CACTGAGCCATGACAGGAACTCCtgtgtgtgtctttttttaaaagaagataatgggggagttatcgtcgtggtgcagtgg
prediction_1_76358043_76358113_+_5p	AACCACTGCGCCATGACGGGAACTCC	1	76358038	76358118	+	AACCACTGCGCCATGACGGGAACTCCttcaagttgaatttaaactggaattggggaattccagttgtggctcagcagtaa
prediction_1_76358043_76358113_+_5p	CCACTGCGCCATGACGGGAACTCC	1	76358038	76358118	+	aaCCACTGCGCCATGACGGGAACTCCttcaagttgaatttaaactggaattggggaattccagttgtggctcagcagtaa
prediction_1_76814270_76814341_-_5p	ACCACAACGGAAACTCCCTTTGA	1	76814265	76814346	-	ACCACAACGGAAACTCCCTTTGAgttttgaattttagacattatcggagttcccgtcgtggcgcagtggttaacgaatccg
prediction_1_77625034_77625109_+_5p	AACCACTGAGCCATGATGGGAAT	1	77625029	77625114	+	AACCACTGAGCCATGATGGGAATtcccaaacattttaatcttaaaaaaactctcttgaggagttcccgtcgtggcgcagtggtta
prediction_1_77625037_77625106_-_5p	CCACTGCGCCACGACGGGAACTCC	1	77625032	77625111	-	CCACTGCGCCACGACGGGAACTCCtcaagagagtttttttaagattaaaatgtttgggaattcccatcatggctcagtg
prediction_1_77709386_77709457_+_5p	GACCACTGCACCACAACGGGAACTCC	1	77709381	77709462	+	ttcgttGACCACTGCACCACAACGGGAACTCCttaataaatatttctgggagttcccgtcgcggcgcagtgtttaacgaat
prediction_1_77709389_77709454_+_5p	GACCACTGCACCACAACGGGAACTCC	1	77709384	77709459	+	gttGACCACTGCACCACAACGGGAACTCCttaataaatatttctgggagttcccgtcgcggcgcagtgtttaacg
prediction_1_77709389_77709454_+_5p	TGACCACTGCACCACAACGGGAACTCC	1	77709384	77709459	+	gtTGACCACTGCACCACAACGGGAACTCCttaataaatatttctgggagttcccgtcgcggcgcagtgtttaacg
prediction_1_82766901_82766969_+_3p_-4	CAGGCTTAGTAGCAGGAATGAGGGGAGGG	1	82766896	82766974	+	acctctcccctcattcctgctcctaagcctgagaagggtttataatccCAGGCTTAGTAGCAGGAATGAGGGGAGGGg
prediction_1_82766901_82766969_+_3p_-4	CCCAGGCTTAGTAGCAGGAATGAGGGGAGGG	1	82766896	82766974	+	acctctcccctcattcctgctcctaagcctgagaagggtttataatCCCAGGCTTAGTAGCAGGAATGAGGGGAGGGg
prediction_1_82766901_82766969_+_3p_-5	CAGGCTTAGTAGCAGGAATGAGGGGAGGGG	1	82766896	82766974	+	acctctcccctcattcctgctcctaagcctgagaagggtttataatccCAGGCTTAGTAGCAGGAATGAGGGGAGGGG
prediction_1_82766901_82766969_+_3p_-5	CCCAGGCTTAGTAGCAGGAATGAGGGGAGGGG	1	82766896	82766974	+	acctctcccctcattcctgctcctaagcctgagaagggtttataatCCCAGGCTTAGTAGCAGGAATGAGGGGAGGGG
prediction_1_83478103_83478171_+_5p	AACCACTGTGCCACGACGGGAACTCC	1	83478098	83478176	+	AACCACTGTGCCACGACGGGAACTCCttctgcttattttaaaaatcaggatggagttctcgtcatggcacagtggtta
prediction_1_87072837_87072900_+_5p	ACTGAGCCATGATGGGAACTCC	1	87072832	87072905	+	cACTGAGCCATGATGGGAACTCCctgaagctttaaaaataagtattcttgaagttcccgtcgtggcgcagtgg
prediction_1_87072837_87072900_+_5p	CTGAGCCATGATGGGAACTCC	1	87072832	87072905	+	caCTGAGCCATGATGGGAACTCCctgaagctttaaaaataagtattcttgaagttcccgtcgtggcgcagtgg
prediction_1_8796461_8796532_+_3p	AGGAGTTCAGTTCATTGTGGCTCAGCAGG	1	8796456	8796537	+	acccgctgagccgcagtggaactccagagccattcaaatgaagctgagccAGGAGTTCAGTTCATTGTGGCTCAGCAGGtt
prediction_1_8796461_8796532_+_3p	CAGTTCATTGTGGCTCAGCAGG	1	8796456	8796537	+	acccgctgagccgcagtggaactccagagccattcaaatgaagctgagccaggagttCAGTTCATTGTGGCTCAGCAGGtt
prediction_1_8796461_8796532_+_3p	TCAGTTCATTGTGGCTCAGCAGG	1	8796456	8796537	+	acccgctgagccgcagtggaactccagagccattcaaatgaagctgagccaggagtTCAGTTCATTGTGGCTCAGCAGGtt
prediction_1_91757769_91757829_+_5p	CACCACAGCAGGAACTCCCTAT	1	91757764	91757834	+	gCACCACAGCAGGAACTCCCTATacataatatttattaaaagcataatttcagactttccttgtggtgca
prediction_1_91757769_91757829_+_5p	GCACCACAGCAGGAACTCCCTAT	1	91757764	91757834	+	GCACCACAGCAGGAACTCCCTATacataatatttattaaaagcataatttcagactttccttgtggtgca
prediction_1_9257824_9257888_-_3p	AAAAATGACTTTGAGGGGAGTTCC	1	9257819	9257893	-	agccaccacgggaactcctaagtgtttctttttaatgaactttAAAAATGACTTTGAGGGGAGTTCCcgtcgtg
prediction_1_9257824_9257888_-_5p	AGCCACCACGGGAACTCCTAAGT	1	9257819	9257893	-	AGCCACCACGGGAACTCCTAAGTgtttctttttaatgaactttaaaaatgactttgaggggagttcccgtcgtg
prediction_1_93701054_93701120_+_5p	CACTGCGCCACGATGGGAACTCC	1	93701049	93701125	+	CACTGCGCCACGATGGGAACTCCtagtagcttattttttaaaagacattgttggagttcctgtcatggctcagtgg
prediction_1_95087325_95087384_-_5p	CCTGGCCTCGCTCACTGGGTTAA	1	95087320	95087389	-	CCTGGCCTCGCTCACTGGGTTAAggaaatggcatttccatgagctgtagtgtaggttgcagacgtggct
prediction_1_95087325_95087384_-_5p	CTGGCCTCGCTCACTGGGTTAA	1	95087320	95087389	-	cCTGGCCTCGCTCACTGGGTTAAggaaatggcatttccatgagctgtagtgtaggttgcagacgtggct
prediction_1_95733446_95733501_+_3p	GGCAGTGGGTTAAGGATC	1	95733441	95733506	+	gctgaagcactggtttgatccctggcccagGGCAGTGGGTTAAGGATCcaacattgctgcagctg
prediction_2_104945625_104945696_+_3p	ATGAGGATGCAGGTTTGATCCCT	2	104945620	104945701	+	cagggatcaaacctacaatgtcatggttacattgtggtaataaacccaactactatggATGAGGATGCAGGTTTGATCCCT
prediction_2_104945625_104945696_+_3p	GATGAGGATGCAGGTTTGATCCCT	2	104945620	104945701	+	cagggatcaaacctacaatgtcatggttacattgtggtaataaacccaactactatgGATGAGGATGCAGGTTTGATCCCT
prediction_2_104945625_104945696_+_5p	CAGGGATCAAACCTACAATGTCA	2	104945620	104945701	+	CAGGGATCAAACCTACAATGTCAtggttacattgtggtaataaacccaactactatggatgaggatgcaggtttgatccct
prediction_2_105059087_105059157_+_5p	CTGTGCCACGATGGGAACTCC	2	105059082	105059162	+	aaccaCTGTGCCACGATGGGAACTCCccaactgctttttaaaaatactctaggggagttccctttgtgactcagtggtta
prediction_2_105059090_105059154_+_5p	CTGTGCCACGATGGGAACTCC	2	105059085	105059159	+	caCTGTGCCACGATGGGAACTCCccaactgctttttaaaaatactctaggggagttccctttgtgactcagtgg
prediction_2_105059889_105059959_+_5p	CTGTGCCACGATGGGAACTCC	2	105059884	105059964	+	aaccaCTGTGCCACGATGGGAACTCCccaactgctttttaaaaatactctaggggagttccctttgtgactcagtggtta
prediction_2_105059892_105059956_+_5p	CTGTGCCACGATGGGAACTCC	2	105059887	105059961	+	caCTGTGCCACGATGGGAACTCCccaactgctttttaaaaatactctaggggagttccctttgtgactcagtgg
prediction_2_106350061_106350119_+_5p	CATGATGCTAGAGTCTTTCTTTGGGGGAGC	2	106350056	106350124	+	tcagtaacttttcCATGATGCTAGAGTCTTTCTTTGGGGGAGCagacagcattggaagattttctgtg
prediction_2_106350061_106350119_+_5p	CCATGATGCTAGAGTCTTTCTTTGGGGGAGC	2	106350056	106350124	+	tcagtaacttttCCATGATGCTAGAGTCTTTCTTTGGGGGAGCagacagcattggaagattttctgtg
prediction_2_108628142_108628204_-_5p	CAGGGAACTCTATGCATCACT	2	108628137	108628209	-	acCAGGGAACTCTATGCATCACTagtttaaatagtacatatatttaaaattatgtcataatcagagttccct
prediction_2_115494604_115494673_-_3p	ACCATTTGGCATGGACCAAA	2	115494599	115494678	-	aagtaatttggcccatgctgaaaggtcctggatatttggtcctgtccaaaACCATTTGGCATGGACCAAAatatgcttg
prediction_2_115494604_115494673_-_3p	CATTTGGCATGGACCAAA	2	115494599	115494678	-	aagtaatttggcccatgctgaaaggtcctggatatttggtcctgtccaaaacCATTTGGCATGGACCAAAatatgcttg
prediction_2_115494604_115494673_-_3p	CCATTTGGCATGGACCAAA	2	115494599	115494678	-	aagtaatttggcccatgctgaaaggtcctggatatttggtcctgtccaaaaCCATTTGGCATGGACCAAAatatgcttg
prediction_2_120392163_120392222_-_3p	GGAACCTCCAGAAATGCCCAGGGAACC	2	120392158	120392227	-	ctccctaagtgtacagaagtgcccagGGAACCTCCAGAAATGCCCAGGGAACCtctgtacgctgtgggt
prediction_2_120392163_120392222_-_3p	GGGAACCTCCAGAAATGCCCAGGGAACC	2	120392158	120392227	-	ctccctaagtgtacagaagtgcccaGGGAACCTCCAGAAATGCCCAGGGAACCtctgtacgctgtgggt
prediction_2_120465078_120465134_+_5p	CAAGAGAAGAGAGGCATGGGTGCT	2	120465073	120465139	+	gagccaaggatcaaCAAGAGAAGAGAGGCATGGGTGCTtctcttcctcctgttgttccttagagaa
prediction_2_123220328_123220393_-_5p	ACTGAGCCACAATGGGAACTCC	2	123220323	123220398	-	ccACTGAGCCACAATGGGAACTCCcagatatgcattcttagttgctggttaggtagtttccgttgtggctcagca
prediction_2_127228089_127228152_-_5p	CCGCTGAGCCACGACGGGAACTCC	2	127228084	127228157	-	CCGCTGAGCCACGACGGGAACTCCtattatgtttaagaagttctactctcggagttcccgtcgtggcgcagtg
prediction_2_127541820_127541874_+_5p	CTGCTGAGCCATGACGGGAACTCC	2	127541815	127541879	+	agttggattcgttaaCTGCTGAGCCATGACGGGAACTCCggcccagaggaaatgaatctgacca
prediction_2_127541820_127541874_+_5p	GCTGAGCCATGACGGGAACTCC	2	127541815	127541879	+	agttggattcgttaactGCTGAGCCATGACGGGAACTCCggcccagaggaaatgaatctgacca
prediction_2_127541820_127541874_+_5p	TGCTGAGCCATGACGGGAACTCC	2	127541815	127541879	+	agttggattcgttaacTGCTGAGCCATGACGGGAACTCCggcccagaggaaatgaatctgacca
prediction_2_12972059_12972118_-_5p	GGATCCGAGCCGCGTCTGCAACC	2	12972054	12972123	-	cagagccacagcaacgctgcgGGATCCGAGCCGCGTCTGCAACCtacaccacagctcatggcaacgccg
prediction_2_12972059_12972118_-_5p	GGGATCCGAGCCGCGTCTGCAACC	2	12972054	12972123	-	cagagccacagcaacgctgcGGGATCCGAGCCGCGTCTGCAACCtacaccacagctcatggcaacgccg
prediction_2_133711858_133711931_-_5p	AACCACTGCGCCACGACGGGAACTCC	2	133711853	133711936	-	tAACCACTGCGCCACGACGGGAACTCCccaaaacttttatattataatattatttgtggatttcctgtcatggcttggtgata
prediction_2_133711858_133711931_-_5p	CCACTGCGCCACGACGGGAACTCC	2	133711853	133711936	-	taaCCACTGCGCCACGACGGGAACTCCccaaaacttttatattataatattatttgtggatttcctgtcatggcttggtgata
prediction_2_138866978_138867042_+_3p	CCTGGCTTTGCTCAGTGGGTT	2	138866973	138867047	+	gggtccaaaacccaactagtatccatgaggatgagggatcaattCCTGGCTTTGCTCAGTGGGTTtgggaccta
prediction_2_138918708_138918772_-_3p	CCTGGCTTTGCTCAGTGGGTT	2	138918703	138918777	-	gtgggtccaaaacccaactagtatccatgaggatgagggatcaattCCTGGCTTTGCTCAGTGGGTTtgggacc
prediction_2_14133202_14133266_-_5p	ACCTGCTGAGCCACCAGGGAACTCC	2	14133197	14133271	-	ACCTGCTGAGCCACCAGGGAACTCCttatatgctattttttttttttttaaaggagttccttggtagctcaaca
prediction_2_16111114_16111185_+_3p	TTCTTCTTTTTCTTTTTT	2	16111109	16111190	+	atatgctgcaggtgtagccaaaaaaaaaaaaatcttcttttttTTCTTCTTTTTCTTTTTTggctgcacctatagcatgtg
prediction_2_18185332_18185403_+_5p	CCACTGAGCCATGACGGGAACTCC	2	18185327	18185408	+	atCCACTGAGCCATGACGGGAACTCCctagtgattgattctaaagatacatctagaagttcccatcgtggttcagtggata
prediction_2_18185335_18185400_+_5p	ACTGAGCCATGACGGGAACTCC	2	18185330	18185405	+	cACTGAGCCATGACGGGAACTCCctagtgattgattctaaagatacatctagaagttcccatcgtggttcagtgg
prediction_2_18185335_18185400_+_5p	CACTGAGCCATGACGGGAACTCC	2	18185330	18185405	+	CACTGAGCCATGACGGGAACTCCctagtgattgattctaaagatacatctagaagttcccatcgtggttcagtgg
prediction_2_37319059_37319127_-_3p	ATAATGGAGTTCCTGTCATGGCT	2	37319054	37319132	-	accatgacgggaactccaaggttttactttttttttcagtttaaaaagcagcactATAATGGAGTTCCTGTCATGGCT
prediction_2_37319059_37319127_-_3p	TATAATGGAGTTCCTGTCATGGCT	2	37319054	37319132	-	accatgacgggaactccaaggttttactttttttttcagtttaaaaagcagcacTATAATGGAGTTCCTGTCATGGCT
prediction_2_37319061_37319125_-_5p	CATGACGGGAACTCCAAGGTTTTACT	2	37319056	37319130	-	CATGACGGGAACTCCAAGGTTTTACTttttttttcagtttaaaaagcagcactataatggagttcctgtcatgg
prediction_2_37908303_37908366_-_5p	CCACTGCGCCACGACGGGAACTCC	2	37908298	37908371	-	CCACTGCGCCACGACGGGAACTCCtcaatgaattttaaaaagctgaaattggagttcctgtcatggctcagtg
prediction_2_45132768_45132829_+_5p	CGTTAACCACTGCGCCACGACGGGAACTCC	2	45132763	45132834	+	attCGTTAACCACTGCGCCACGACGGGAACTCCcctcttggagttcttattgtggcacagcagaaacaaat
prediction_2_45132768_45132829_+_5p	TCGTTAACCACTGCGCCACGACGGGAACTCC	2	45132763	45132834	+	atTCGTTAACCACTGCGCCACGACGGGAACTCCcctcttggagttcttattgtggcacagcagaaacaaat
prediction_2_45132768_45132830_+_5p	CGTTAACCACTGCGCCACGACGGGAACTCC	2	45132763	45132835	+	attCGTTAACCACTGCGCCACGACGGGAACTCCcctcttggagttcttattgtggcacagcagaaacaaatc
prediction_2_45132768_45132830_+_5p	TCGTTAACCACTGCGCCACGACGGGAACTCC	2	45132763	45132835	+	atTCGTTAACCACTGCGCCACGACGGGAACTCCcctcttggagttcttattgtggcacagcagaaacaaatc
prediction_2_45368965_45369034_-_5p	CCACTGAGCCATGACAGGAACTC	2	45368960	45369039	-	CCACTGAGCCATGACAGGAACTCtcgggtgttcagttatatgtttaaaaggacatcagagttcccgttctgactcagtg
prediction_2_45368971_45369032_-_5p	TGAGCCATGACAGGAACTCTC	2	45368966	45369037	-	acTGAGCCATGACAGGAACTCTCgggtgttcagttatatgtttaaaaggacatcagagttcccgttctgac
prediction_2_4607438_4607507_-_5p	ACCAGGGAACTCCTATTTCATTT	2	4607433	4607512	-	ACCAGGGAACTCCTATTTCATTTatttcttattttcattttcacaggtcaatcaaaaaatgaatttaggagttcctatc
prediction_2_49023394_49023462_+_3p	TTTGGTTTTTTAGGGCCACACCTG	2	49023389	49023467	+	acaggagtggctcaagaaaaggcaaaaagacaaaaaataaaaaaataaaaaactTTTGGTTTTTTAGGGCCACACCTG
prediction_2_49023394_49023462_+_3p	TTTTGGTTTTTTAGGGCCACACCTG	2	49023389	49023467	+	acaggagtggctcaagaaaaggcaaaaagacaaaaaataaaaaaataaaaaacTTTTGGTTTTTTAGGGCCACACCTG
prediction_2_49023396_49023462_+_3p	TTTGGTTTTTTAGGGCCACACCTG	2	49023391	49023467	+	aggagtggctcaagaaaaggcaaaaagacaaaaaataaaaaaataaaaaactTTTGGTTTTTTAGGGCCACACCTG
prediction_2_49023396_49023462_+_3p	TTTTGGTTTTTTAGGGCCACACCTG	2	49023391	49023467	+	aggagtggctcaagaaaaggcaaaaagacaaaaaataaaaaaataaaaaacTTTTGGTTTTTTAGGGCCACACCTG
prediction_2_51459799_51459862_-_3p	GATAATCTTTTTTCTTTTTTTTGTCTT	2	51459794	51459867	-	agaaaagaaaaatttagaacaacaaactctatgaaatcatggttttGATAATCTTTTTTCTTTTTTTTGTCTT
prediction_2_51459801_51459868_+_3p	GTTGTTCTAAATTTTTCTTTTCTTTTCTT	2	51459796	51459873	+	gacaaaaaaaagaaaaaagattatcaaaaccatgatttcatagagtttGTTGTTCTAAATTTTTCTTTTCTTTTCTT
prediction_2_55860712_55860777_+_3p	CTCCAATTCAACCCCTAGCCTGGG	2	55860707	55860782	+	acagactcggcttggatgtggtgttgctgtggcataggccagcagctacaaCTCCAATTCAACCCCTAGCCTGGG
prediction_2_56012600_56012666_-_3p	GGGAGTTCCCGTCGTGGCTCAGT	2	56012595	56012671	-	cccattggaccacaacgggaactcccaaggtttgctctcttaaaaggcgcttgGGGAGTTCCCGTCGTGGCTCAGT
prediction_2_56012600_56012666_-_5p	ATTGGACCACAACGGGAACTCC	2	56012595	56012671	-	cccATTGGACCACAACGGGAACTCCcaaggtttgctctcttaaaaggcgcttggggagttcccgtcgtggctcagt
prediction_2_56012600_56012666_-_5p	TTGGACCACAACGGGAACTCC	2	56012595	56012671	-	cccaTTGGACCACAACGGGAACTCCcaaggtttgctctcttaaaaggcgcttggggagttcccgtcgtggctcagt
prediction_2_59627576_59627636_+_5p	TCCCAACATGCACAGGCC	2	59627571	59627641	+	gaatttTCCCAACATGCACAGGCCtttataaatcatgctctataaggcctgggcgggttaggaagtttca
prediction_2_59627576_59627638_-_5p	TCCTAACCCGCCCAGGCC	2	59627571	59627643	-	gatgaaactTCCTAACCCGCCCAGGCCttatagagcatgatttataaaggcctgtgcatgttgggaaaattc
prediction_2_63153815_63153886_-_3p	GGAGTTCGAATTGTGGCTCAGTGGGT	2	63153810	63153891	-	ccctgcgccacgacaggaactccaccattgatgtgtttttaaatcagactggtcaGGAGTTCGAATTGTGGCTCAGTGGGT
prediction_2_63153815_63153886_-_3p	GTTCGAATTGTGGCTCAGTGGGT	2	63153810	63153891	-	ccctgcgccacgacaggaactccaccattgatgtgtttttaaatcagactggtcaggaGTTCGAATTGTGGCTCAGTGGGT
prediction_2_63454832_63454895_+_5p	CAGCTGCTCTTCACCCTGTCCCTGCC	2	63454827	63454900	+	agccctccCAGCTGCTCTTCACCCTGTCCCTGCCagcaggagctgttaggatgctgagcagcccccaaaccac
prediction_2_63592179_63592232_+_3p	AGGTCGCAGACGTGGCTCGGATC	2	63592174	63592237	+	aggatccggcattgccgtgacctgtggtgtaggtcgtAGGTCGCAGACGTGGCTCGGATCccg
prediction_2_63592179_63592232_+_3p	GTAGGTCGCAGACGTGGCTCGGATC	2	63592174	63592237	+	aggatccggcattgccgtgacctgtggtgtaggtcGTAGGTCGCAGACGTGGCTCGGATCccg
prediction_2_63700909_63700976_-_3p	TGGTTTTGGCTTCCATCCCTGGCCT	2	63700904	63700981	-	aaggccagggatggaacccgaaacctcatggttcctagtcggattcgttaacTGGTTTTGGCTTCCATCCCTGGCCT
prediction_2_66954087_66954151_+_5p	CACTGCGCCACGACGGGAACTCC	2	66954082	66954156	+	CACTGCGCCACGACGGGAACTCCggaatttcttacgataagaacaattaaggagttcccatcttggcacagcag
prediction_2_6885250_6885310_+_3p	AAGGCAGAAGTCTGGGAAGCCAATC	2	6885245	6885315	+	acctcaacctcagatttctgcctttgaaatctttgctttccttcaAAGGCAGAAGTCTGGGAAGCCAATC
prediction_2_6885250_6885310_+_3p	AGGCAGAAGTCTGGGAAGCCAATC	2	6885245	6885315	+	acctcaacctcagatttctgcctttgaaatctttgctttccttcaaAGGCAGAAGTCTGGGAAGCCAATC
prediction_2_68952152_68952215_+_5p	CTGAAGCTCTGATTAGATCCCTAGCCTGG	2	68952147	68952220	+	gacataggctagtggCTGAAGCTCTGATTAGATCCCTAGCCTGGgagcttccatatgccacaggtgtagccct
prediction_2_68952152_68952215_+_5p	GAAGCTCTGATTAGATCCCTAGCCTGG	2	68952147	68952220	+	gacataggctagtggctGAAGCTCTGATTAGATCCCTAGCCTGGgagcttccatatgccacaggtgtagccct
prediction_2_68952152_68952215_+_5p	TGAAGCTCTGATTAGATCCCTAGCCTGG	2	68952147	68952220	+	gacataggctagtggcTGAAGCTCTGATTAGATCCCTAGCCTGGgagcttccatatgccacaggtgtagccct
prediction_2_6897254_6897327_-_5p	TTCCGCTCAGCCACACCGGGAACTCC	2	6897249	6897332	-	tTTCCGCTCAGCCACACCGGGAACTCCctagctcattttaaataattagtgtcggagttcccgttgtggcgcagtggttaacg
prediction_2_6897256_6897329_-_5p	CCGCTCAGCCACACCGGGAACTCC	2	6897251	6897334	-	catttCCGCTCAGCCACACCGGGAACTCCctagctcattttaaataattagtgtcggagttcccgttgtggcgcagtggttaa
prediction_2_6897256_6897329_-_5p	TTCCGCTCAGCCACACCGGGAACTCC	2	6897251	6897334	-	catTTCCGCTCAGCCACACCGGGAACTCCctagctcattttaaataattagtgtcggagttcccgttgtggcgcagtggttaa
prediction_2_6897256_6897329_-_5p	TTTCCGCTCAGCCACACCGGGAACTCC	2	6897251	6897334	-	caTTTCCGCTCAGCCACACCGGGAACTCCctagctcattttaaataattagtgtcggagttcccgttgtggcgcagtggttaa
prediction_2_6897258_6897327_-_5p	TTCCGCTCAGCCACACCGGGAACTCC	2	6897253	6897332	-	tTTCCGCTCAGCCACACCGGGAACTCCctagctcattttaaataattagtgtcggagttcccgttgtggcgcagtggtt
prediction_2_6897261_6897324_-_5p	CCGCTCAGCCACACCGGGAACTCC	2	6897256	6897329	-	CCGCTCAGCCACACCGGGAACTCCctagctcattttaaataattagtgtcggagttcccgttgtggcgcagtg
prediction_2_6897261_6897324_-_5p	GCTCAGCCACACCGGGAACTCC	2	6897256	6897329	-	ccGCTCAGCCACACCGGGAACTCCctagctcattttaaataattagtgtcggagttcccgttgtggcgcagtg
prediction_2_69766543_69766614_-_5p	ACTGCGACACGATGGGAACTCC	2	69766538	69766619	-	ccACTGCGACACGATGGGAACTCCcaagaagatgtctctttgaaataatgacattctgggagttcccgttgtggcgcagtg
prediction_2_70129837_70129905_+_5p	ACTGAGCCATGATGGGAACTCC	2	70129832	70129910	+	cACTGAGCCATGATGGGAACTCCtgatttaaaaacttcaactaaaaaaatttaaggagttcccattgtggctcagtgg
prediction_2_70129837_70129905_+_5p	CTGAGCCATGATGGGAACTCC	2	70129832	70129910	+	caCTGAGCCATGATGGGAACTCCtgatttaaaaacttcaactaaaaaaatttaaggagttcccattgtggctcagtgg
prediction_2_74117797_74117857_-_3p	GATCCCTGGCTCTTAGTGGGTT	2	74117792	74117862	-	cgactagtatccatgagaattcaggtttGATCCCTGGCTCTTAGTGGGTTaatgatctgatgttcccata
prediction_2_74117797_74117857_-_3p	TGATCCCTGGCTCTTAGTGGGTT	2	74117792	74117862	-	cgactagtatccatgagaattcaggttTGATCCCTGGCTCTTAGTGGGTTaatgatctgatgttcccata
prediction_2_74117797_74117857_-_3p	TTGATCCCTGGCTCTTAGTGGGTT	2	74117792	74117862	-	cgactagtatccatgagaattcaggtTTGATCCCTGGCTCTTAGTGGGTTaatgatctgatgttcccata
prediction_2_74255200_74255262_+_3p	AGCTTCGATTGGACCCCTAGCCT	2	74255195	74255267	+	tggctgtggctgaggtgttgctgtggctgtggcgtaggcctgcagctgtAGCTTCGATTGGACCCCTAGCCT
prediction_2_74255200_74255262_+_3p	TAGCTTCGATTGGACCCCTAGCCT	2	74255195	74255267	+	tggctgtggctgaggtgttgctgtggctgtggcgtaggcctgcagctgTAGCTTCGATTGGACCCCTAGCCT
prediction_2_76634212_76634269_-_5p	CAGATCCTTTGCCTTTCTGGGACTCGCCA	2	76634207	76634274	-	ggaatgggcCAGATCCTTTGCCTTTCTGGGACTCGCCAgccccttgggaaggctaatgatttggcgt
prediction_2_76634212_76634269_-_5p	GATCCTTTGCCTTTCTGGGACTCGCCA	2	76634207	76634274	-	ggaatgggccaGATCCTTTGCCTTTCTGGGACTCGCCAgccccttgggaaggctaatgatttggcgt
prediction_2_78442574_78442645_-_5p	ACTGTGCCACGGTGGGAACTCC	2	78442569	78442650	-	tccACTGTGCCACGGTGGGAACTCCtatatgctgtattctaaaatggaattatggagttcccgccatggctcagaggttaa
prediction_2_78442718_78442780_+_3p	TCAGATTTGGCACTGCTGTGGCT	2	78442713	78442785	+	ggatctggcattgccatgagctgtgtggtgtagggtcccagacacagtTCAGATTTGGCACTGCTGTGGCTa
prediction_2_90416879_90416946_+_5p	AACCACTGTGCCACGACGGGAACTCC	2	90416874	90416951	+	AACCACTGTGCCACGACGGGAACTCCtaaattttttctaaagtagaaaatttggagttcccatcatggtgcagcaga
prediction_2_90416879_90416948_+_5p	AACCACTGTGCCACGACGGGAACTCC	2	90416874	90416953	+	AACCACTGTGCCACGACGGGAACTCCtaaattttttctaaagtagaaaatttggagttcccatcatggtgcagcagaaa
prediction_2_90416882_90416945_+_5p	TGCCACGACGGGAACTCC	2	90416877	90416950	+	cactgTGCCACGACGGGAACTCCtaaattttttctaaagtagaaaatttggagttcccatcatggtgcagcag
prediction_2_91004831_91004886_-_3p	GAAGTTTCCCTTTCTTTAATTCATA	2	91004826	91004891	-	actcctgaatatattttaaaaggaatGAAGTTTCCCTTTCTTTAATTCATAgtagcttgtcttca
prediction_2_91004831_91004886_-_3p	GAATGAAGTTTCCCTTTCTTTAATTCATA	2	91004826	91004891	-	actcctgaatatattttaaaagGAATGAAGTTTCCCTTTCTTTAATTCATAgtagcttgtcttca
prediction_2_91596372_91596450_+_5p	AACCACTGTGCCACGACGGGAACTCC	2	91596367	91596455	+	AACCACTGTGCCACGACGGGAACTCCgctatgatatttctcttttaatatgcactcctttcggagttcccattgtggcgcagcagaaa
prediction_2_91629223_91629278_+_3p	CGCCTTCCTAAGCCTTAGGAGGGGGG	2	91629218	91629283	+	ctgttctccaaacatctgtctCGCCTTCCTAAGCCTTAGGAGGGGGGtccagtgagaggaacact
prediction_2_91629223_91629278_+_3p	GCCTTCCTAAGCCTTAGGAGGGGGG	2	91629218	91629283	+	ctgttctccaaacatctgtctcGCCTTCCTAAGCCTTAGGAGGGGGGtccagtgagaggaacact
prediction_2_9860928_9860997_+_5p	AGCCACAAAGGGAACTCACGGAT	2	9860923	9861002	+	AGCCACAAAGGGAACTCACGGATttttatttattattgcaaccaaaaaaaaaaaaaatggggagttcccgtcgtggcgc
prediction_2_9860928_9860997_+_5p	GCCACAAAGGGAACTCACGGAT	2	9860923	9861002	+	aGCCACAAAGGGAACTCACGGATttttatttattattgcaaccaaaaaaaaaaaaaatggggagttcccgtcgtggcgc
prediction_3_103449730_103449794_+_3p	ATTTATTTTGTCTTTTTAGGGCC	3	103449725	103449799	+	gccctaaaaaagaaaaaaaaaaaatccgttgatctgtctttcattttacttATTTATTTTGTCTTTTTAGGGCC
prediction_3_103449730_103449794_+_3p	TATTTATTTTGTCTTTTTAGGGCC	3	103449725	103449799	+	gccctaaaaaagaaaaaaaaaaaatccgttgatctgtctttcattttactTATTTATTTTGTCTTTTTAGGGCC
prediction_3_104240453_104240519_-_5p	CACTGCACCACGATGGGAACTCC	3	104240448	104240524	-	CACTGCACCACGATGGGAACTCCtaaaaccacattttaaaataacatgttaaggagttcccatggtggctcagtgg
prediction_3_104392561_104392629_+_5p	ACTGAGCCACGATGGGAACTCC	3	104392556	104392634	+	cACTGAGCCACGATGGGAACTCCcctgaaatttgcgttttaaaaagtcagcttaggagttcccgtcttggcgcagtgg
prediction_3_104392561_104392629_+_5p	CTGAGCCACGATGGGAACTCC	3	104392556	104392634	+	caCTGAGCCACGATGGGAACTCCcctgaaatttgcgttttaaaaagtcagcttaggagttcccgtcttggcgcagtgg
prediction_3_104971545_104971609_-_3p	CTTGCTTGCCATCTGCCTGTTCC	3	104971540	104971614	-	caggtgaggggcggggcatcgctggttgttacaaaggactctttctggaaaCTTGCTTGCCATCTGCCTGTTCC
prediction_3_105371909_105371966_-_3p	CAGGGAGAAATGCTTCTTTT	3	105371904	105371971	-	ttcttattcgctaggctgttaacgggCAGGGAGAAATGCTTCTTTTcttttccgatgcctagtagag
prediction_3_105371909_105371975_-_3p	CAGGGAGAAATGCTTCTTTT	3	105371904	105371980	-	tgtgacagtttcttattcgctaggctgttaacgggCAGGGAGAAATGCTTCTTTTcttttccgatgcctagtagag
prediction_3_10575880_10575953_-_5p	TGTTAACCACTGTGCCACGACGGGAACTCC	3	10575875	10575958	-	TGTTAACCACTGTGCCACGACGGGAACTCCcgatcttttaaaataataatagagggagttcccattgtgtctcagcggattaa
prediction_3_10575886_10575947_-_5p	ACTGTGCCACGACGGGAACTCC	3	10575881	10575952	-	ccACTGTGCCACGACGGGAACTCCcgatcttttaaaataataatagagggagttcccattgtgtctcagcg
prediction_3_113574142_113574213_-_3p	GTTCGAGAGTCACTGTTCTGGCTC	3	113574137	113574218	-	ccacgacgggaactcctgattttcttaatataggatagtatttgatgttaaaaatgtGTTCGAGAGTCACTGTTCTGGCTC
prediction_3_113574143_113574212_-_5p	ACGACGGGAACTCCTGATTTTC	3	113574138	113574217	-	cACGACGGGAACTCCTGATTTTCttaatataggatagtatttgatgttaaaaatgtgttcgagagtcactgttctggct
prediction_3_113610312_113610374_-_3p	TAGGAGTTCCCGTCGTGGCGCAGT	3	113610307	113610379	-	ccaagccaggatgggaactcccagaaatatattgttaaaaattgtttgTAGGAGTTCCCGTCGTGGCGCAGT
prediction_3_113610312_113610378_-_3p	AGGAGTTCCCGTCGTGGCGCAGT	3	113610307	113610383	-	accaccaagccaggatgggaactcccagaaatatattgttaaaaattgtttgtAGGAGTTCCCGTCGTGGCGCAGT
prediction_3_113610312_113610378_-_3p	TAGGAGTTCCCGTCGTGGCGCAGT	3	113610307	113610383	-	accaccaagccaggatgggaactcccagaaatatattgttaaaaattgtttgTAGGAGTTCCCGTCGTGGCGCAGT
prediction_3_113859688_113859753_+_5p	CTGCTCCATGGTGGGAACTCC	3	113859683	113859758	+	caCTGCTCCATGGTGGGAACTCCtgatttctgttttaaaaagacaaaaatgggagttcctgtcatggctcagtgg
prediction_3_113859688_113859753_+_5p	GCTCCATGGTGGGAACTCC	3	113859683	113859758	+	cactGCTCCATGGTGGGAACTCCtgatttctgttttaaaaagacaaaaatgggagttcctgtcatggctcagtgg
prediction_3_115062979_115063053_+_3p	GGTGCTGGAGTTCTCTCGGTGG	3	115062974	115063058	+	ttccactgagccacaagggcaactcttcaaacaacttgtctttgaaaagtaGGTGCTGGAGTTCTCTCGGTGGtgcagtggaaa
prediction_3_117032570_117032635_+_5p	CGCCACGATGGGAACTCCTTC	3	117032565	117032640	+	tgCGCCACGATGGGAACTCCTTCatgtattacttttataatttaaaaatgaataggagttcccatcgtggcacag
prediction_3_117032575_117032634_-_5p	GTGCCACGATGGGAACTCCTAT	3	117032570	117032639	-	tGTGCCACGATGGGAACTCCTATtcatttttaaattataaaagtaatacatgaaggagttcccatcgtg
prediction_3_117032575_117032634_-_5p	TGTGCCACGATGGGAACTCCTAT	3	117032570	117032639	-	TGTGCCACGATGGGAACTCCTATtcatttttaaattataaaagtaatacatgaaggagttcccatcgtg
prediction_3_117907143_117907198_+_3p	CCCTGCTCGGATCTGGCGTTGCTG	3	117907138	117907203	+	gccacaaccacagctcatggcagtgtggtttaggtcacagaCCCTGCTCGGATCTGGCGTTGCTG
prediction_3_122788248_122788318_+_3p	TCAACTCCAAACAGCCTCTCCTCT	3	122788243	122788323	+	ttggaaatcagaggaggagagaggtgtgagttatttcctcctTCAACTCCAAACAGCCTCTCCTCTtctaggtcttcctg
prediction_3_12550610_12550675_-_3p	AGAGTTCCCGTCGTGGCGCAGTG	3	12550605	12550680	-	aggctgagtcatgaagggaactcccccactcattttaaaaatcagtacatctAGAGTTCCCGTCGTGGCGCAGTG
prediction_3_12550610_12550675_-_3p	TAGAGTTCCCGTCGTGGCGCAGTG	3	12550605	12550680	-	aggctgagtcatgaagggaactcccccactcattttaaaaatcagtacatcTAGAGTTCCCGTCGTGGCGCAGTG
prediction_3_13796506_13796580_+_5p	AACCACTGCGCCACGACGGGAACTCC	3	13796501	13796585	+	AACCACTGCGCCACGACGGGAACTCCcacaatttcctcatctttaaatcgtagctatagggagttcccgtcatgttgcattgtt
prediction_3_13796506_13796580_+_5p	CCACTGCGCCACGACGGGAACTCC	3	13796501	13796585	+	aaCCACTGCGCCACGACGGGAACTCCcacaatttcctcatctttaaatcgtagctatagggagttcccgtcatgttgcattgtt
prediction_3_13796506_13796582_+_5p	CCACTGCGCCACGACGGGAACTCC	3	13796501	13796587	+	aaCCACTGCGCCACGACGGGAACTCCcacaatttcctcatctttaaatcgtagctatagggagttcccgtcatgttgcattgttaa
prediction_3_13796510_13796578_+_5p	TGCGCCACGACGGGAACTCCC	3	13796505	13796583	+	acTGCGCCACGACGGGAACTCCCacaatttcctcatctttaaatcgtagctatagggagttcccgtcatgttgcattg
prediction_3_16736253_16736318_+_5p	CTGAGCCACAATGGGAACTCCTG	3	16736248	16736323	+	CTGAGCCACAATGGGAACTCCTGaatgttgaatgttacttttaaactacttgaggagtttcccttgtggctcagg
prediction_3_18071381_18071449_-_5p	CAACAGGAACCCCCAAGTCATAGG	3	18071376	18071454	-	CAACAGGAACCCCCAAGTCATAGGgttttaagcttaaattccatttaagaaattcttctaggagttcctgttgtggct
prediction_3_21770037_21770099_+_5p	TACCACGACGGGAACTCC	3	21770032	21770104	+	cactgTACCACGACGGGAACTCCgggctgacattttaaaataaattcaggagttccctttgtggctcagtga
prediction_3_3466163_3466238_-_5p	CACTGAGCCACGATGGGAACTCC	3	3466158	3466243	-	cCACTGAGCCACGATGGGAACTCCgggagtcttttttctttaattaaagtgtaattgatttcagagtttccatcctggctcagcg
prediction_3_35095378_35095441_+_3p	AAAAAGAGAGACTGGGGAGTTCC	3	35095373	35095446	+	gggaattccagttgctgctgatttctatttctccagggcctgggaagatgAAAAAGAGAGACTGGGGAGTTCC
prediction_3_35095378_35095441_+_3p	AAGATGAAAAAGAGAGACTGGGGAGTTCC	3	35095373	35095446	+	gggaattccagttgctgctgatttctatttctccagggcctgggAAGATGAAAAAGAGAGACTGGGGAGTTCC
prediction_3_35368742_35368805_+_3p	AAAAAGAGAGACTGGGGAGTTCC	3	35368737	35368810	+	gggaattccagttgctgctgatttctatttctccagggcctgggaagatgAAAAAGAGAGACTGGGGAGTTCC
prediction_3_35368742_35368805_+_3p	AAGATGAAAAAGAGAGACTGGGGAGTTCC	3	35368737	35368810	+	gggaattccagttgctgctgatttctatttctccagggcctgggAAGATGAAAAAGAGAGACTGGGGAGTTCC
prediction_3_3603941_3604016_+_5p	CACTGAGCCACGATGGGAACTCC	3	3603936	3604021	+	CACTGAGCCACGATGGGAACTCCgggagtcttttttctttaattaaagtgtaattgatttcagagtttccatcctggctcagcgg
prediction_3_40990747_40990811_-_3p	CCCCTCCTACCTCTTGCTGTGGCCTCC	3	40990742	40990816	-	gaggcttcccacccaggaggtatggggttgtttatatcgtgaaatcaCCCCTCCTACCTCTTGCTGTGGCCTCC
prediction_3_40990747_40990811_-_3p	CCCTCCTACCTCTTGCTGTGGCCTCC	3	40990742	40990816	-	gaggcttcccacccaggaggtatggggttgtttatatcgtgaaatcacCCCTCCTACCTCTTGCTGTGGCCTCC
prediction_3_41035254_41035320_+_3p	CCCCTCCTACCTCTTGCTGTGGCCTCC	3	41035249	41035325	+	aggcttcccacccaggaggtatggggttgtttatatcgtgaaatcaCCCCTCCTACCTCTTGCTGTGGCCTCCtct
prediction_3_41035254_41035320_+_3p	CCCTCCTACCTCTTGCTGTGGCCTCC	3	41035249	41035325	+	aggcttcccacccaggaggtatggggttgtttatatcgtgaaatcacCCCTCCTACCTCTTGCTGTGGCCTCCtct
prediction_3_41976644_41976703_+_3p	GATTGAATATAGGTGACTGCTGGAG	3	41976639	41976708	+	ccaggcaggtctttttgtgtctgtttccatctgtcaagtgaggtGATTGAATATAGGTGACTGCTGGAG
prediction_3_41976644_41976703_+_3p	TTGAATATAGGTGACTGCTGGAG	3	41976639	41976708	+	ccaggcaggtctttttgtgtctgtttccatctgtcaagtgaggtgaTTGAATATAGGTGACTGCTGGAG
prediction_3_43312207_43312268_-_3p	AGTGGTCACTCTTGGACCTTGGG	3	43312202	43312273	-	cacaagccccaggggagagctgacacttcaccttagataacagagtAGTGGTCACTCTTGGACCTTGGGtg
prediction_3_43312207_43312268_-_3p	GTGGTCACTCTTGGACCTTGGG	3	43312202	43312273	-	cacaagccccaggggagagctgacacttcaccttagataacagagtaGTGGTCACTCTTGGACCTTGGGtg
prediction_3_43312207_43312268_-_3p	TAGTGGTCACTCTTGGACCTTGGG	3	43312202	43312273	-	cacaagccccaggggagagctgacacttcaccttagataacagagTAGTGGTCACTCTTGGACCTTGGGtg
prediction_3_50557350_50557416_-_5p	AACCACTGCGCCACGACGGGAACTCC	3	50557345	50557421	-	AACCACTGCGCCACGACGGGAACTCCgattgtttaaattttataattctggagttgtgattgtggctcagtgggaa
prediction_3_50557350_50557416_-_5p	CCACTGCGCCACGACGGGAACTCC	3	50557345	50557421	-	aaCCACTGCGCCACGACGGGAACTCCgattgtttaaattttataattctggagttgtgattgtggctcagtgggaa
prediction_3_50557352_50557418_-_5p	AACCACTGCGCCACGACGGGAACTCC	3	50557347	50557423	-	ttAACCACTGCGCCACGACGGGAACTCCgattgtttaaattttataattctggagttgtgattgtggctcagtggg
prediction_3_50557352_50557418_-_5p	CCACTGCGCCACGACGGGAACTCC	3	50557347	50557423	-	ttaaCCACTGCGCCACGACGGGAACTCCgattgtttaaattttataattctggagttgtgattgtggctcagtggg
prediction_3_51136884_51136940_+_3p	ATTGTGGAGTTCCATTGTGGTGC	3	51136879	51136945	+	tgccacaatggaactccttattcactctttttaaaataactgtATTGTGGAGTTCCATTGTGGTGC
prediction_3_51912675_51912746_-_5p	AACCACTGCGCCACAACGGGAACTCC	3	51912670	51912751	-	tAACCACTGCGCCACAACGGGAACTCCtgaaacatttttttaaaaagagaaggatggagttcttgttgtggcacagaggaa
prediction_3_51912675_51912746_-_5p	CCACTGCGCCACAACGGGAACTCC	3	51912670	51912751	-	taaCCACTGCGCCACAACGGGAACTCCtgaaacatttttttaaaaagagaaggatggagttcttgttgtggcacagaggaa
prediction_3_51912675_51912746_-_5p	TAACCACTGCGCCACAACGGGAACTCC	3	51912670	51912751	-	TAACCACTGCGCCACAACGGGAACTCCtgaaacatttttttaaaaagagaaggatggagttcttgttgtggcacagaggaa
prediction_3_51912678_51912743_-_5p	CCACTGCGCCACAACGGGAACTCC	3	51912673	51912748	-	CCACTGCGCCACAACGGGAACTCCtgaaacatttttttaaaaagagaaggatggagttcttgttgtggcacagag
prediction_3_51912680_51912745_-_5p	AACCACTGCGCCACAACGGGAACTCC	3	51912675	51912750	-	AACCACTGCGCCACAACGGGAACTCCtgaaacatttttttaaaaagagaaggatggagttcttgttgtggcacag
prediction_3_51912680_51912745_-_5p	CCACTGCGCCACAACGGGAACTCC	3	51912675	51912750	-	aaCCACTGCGCCACAACGGGAACTCCtgaaacatttttttaaaaagagaaggatggagttcttgttgtggcacag
prediction_3_53860492_53860555_-_5p	CTGAGCCACAATGGGAACTCTTC	3	53860487	53860560	-	CTGAGCCACAATGGGAACTCTTCatcttcatgtttaaacctaaactgttggagttcctgttgtggctcagcgg
prediction_3_53860493_53860554_-_5p	GAGCCACAATGGGAACTCTTCA	3	53860488	53860559	-	tGAGCCACAATGGGAACTCTTCAtcttcatgtttaaacctaaactgttggagttcctgttgtggctcagcg
prediction_3_53860493_53860554_-_5p	TGAGCCACAATGGGAACTCTTCA	3	53860488	53860559	-	TGAGCCACAATGGGAACTCTTCAtcttcatgtttaaacctaaactgttggagttcctgttgtggctcagcg
prediction_3_53860495_53860556_-_5p	ACTGAGCCACAATGGGAACTCTT	3	53860490	53860561	-	ACTGAGCCACAATGGGAACTCTTcatcttcatgtttaaacctaaactgttggagttcctgttgtggctcag
prediction_3_53860495_53860556_-_5p	CTGAGCCACAATGGGAACTCTT	3	53860490	53860561	-	aCTGAGCCACAATGGGAACTCTTcatcttcatgtttaaacctaaactgttggagttcctgttgtggctcag
prediction_3_65092217_65092277_-_5p	GCATTGCTGTGAGCTGTGGTGT	3	65092212	65092282	-	actcagtgggttaaggatctgGCATTGCTGTGAGCTGTGGTGTaggttacagacgaggctcagatccttc
prediction_3_66047358_66047435_-_5p	GCTGAGCCATAACGGGAGCTCCA	3	66047353	66047440	-	tGCTGAGCCATAACGGGAGCTCCAcaagagacattcttatacataaatgtttggcatggagttcccgttgtggctcagcaggttaag
prediction_3_66047358_66047435_-_5p	TGCTGAGCCATAACGGGAGCTCCA	3	66047353	66047440	-	TGCTGAGCCATAACGGGAGCTCCAcaagagacattcttatacataaatgtttggcatggagttcccgttgtggctcagcaggttaag
prediction_3_66337042_66337118_+_5p	CTGCTGCGCCACAACGGGAACTCC	3	66337037	66337123	+	ttCTGCTGCGCCACAACGGGAACTCCcagactttttttctgtgcatgaaaagtttccagggagttcctgttgtggctcagaggaaa
prediction_3_68219883_68219946_-_5p	GCGCCACAAAGGGAACTCC	3	68219878	68219951	-	ctgggGCGCCACAAAGGGAACTCCtgtcttcattttattgtaataagaacgcttggaattctcattgtcgttc
prediction_3_68219888_68219945_-_5p	GCGCCACAAAGGGAACTCC	3	68219883	68219950	-	tgggGCGCCACAAAGGGAACTCCtgtcttcattttattgtaataagaacgcttggaattctcattgt
prediction_3_6920405_6920472_+_3p	GTTCTTGGAGTTTCCTTCGTGGCT	3	6920400	6920477	+	gagtgacgatggacactcctagtttaaattaggttcttagaagtttaaattagGTTCTTGGAGTTTCCTTCGTGGCT
prediction_3_6920405_6920472_+_3p	TTCTTGGAGTTTCCTTCGTGGCT	3	6920400	6920477	+	gagtgacgatggacactcctagtttaaattaggttcttagaagtttaaattaggTTCTTGGAGTTTCCTTCGTGGCT
prediction_3_6920407_6920472_+_3p	GTTCTTGGAGTTTCCTTCGTGGCT	3	6920402	6920477	+	gtgacgatggacactcctagtttaaattaggttcttagaagtttaaattagGTTCTTGGAGTTTCCTTCGTGGCT
prediction_3_6920407_6920472_+_3p	TTCTTGGAGTTTCCTTCGTGGCT	3	6920402	6920477	+	gtgacgatggacactcctagtttaaattaggttcttagaagtttaaattaggTTCTTGGAGTTTCCTTCGTGGCT
prediction_3_69853301_69853358_-_5p	CTGATTGCAGGAGACTCATGAAGTTGGTGCC	3	69853296	69853363	-	tacctgatttctCTGATTGCAGGAGACTCATGAAGTTGGTGCCtccaccacttcatgtctttgctca
prediction_3_7191420_7191478_-_5p	GACCTGATGCTCAGAGGAAGCC	3	7191415	7191483	-	tGACCTGATGCTCAGAGGAAGCCtctagaagcatctccatgtgagaggcttccatctccagcatctgg
prediction_3_7432171_7432229_-_5p	GACCTGATGCTCAGAGGAAGCC	3	7432166	7432234	-	tGACCTGATGCTCAGAGGAAGCCtctagaagcatctccatgtgagaggcttccatctccagcatctgg
prediction_3_78047342_78047394_-_3p_-4	CTGATCTGGTGTTGCTGTGGCT	3	78047337	78047399	-	gcattgccacaagcaatgatgtagatcacagttgccactCTGATCTGGTGTTGCTGTGGCTg
prediction_3_78047342_78047394_-_3p_-4	TCTGATCTGGTGTTGCTGTGGCT	3	78047337	78047399	-	gcattgccacaagcaatgatgtagatcacagttgccacTCTGATCTGGTGTTGCTGTGGCTg
prediction_3_78047342_78047394_-_3p_-5	CTGATCTGGTGTTGCTGTGGCTG	3	78047337	78047399	-	gcattgccacaagcaatgatgtagatcacagttgccactCTGATCTGGTGTTGCTGTGGCTG
prediction_3_78047342_78047394_-_3p_-5	TCTGATCTGGTGTTGCTGTGGCTG	3	78047337	78047399	-	gcattgccacaagcaatgatgtagatcacagttgccacTCTGATCTGGTGTTGCTGTGGCTG
prediction_3_82798530_82798600_-_5p	GCTGTGCCACAACGGGAACTCC	3	82798525	82798605	-	tgGCTGTGCCACAACGGGAACTCCcagaattatttttaaagataatagacaggagttcccgtcgtggcgcagtggttaac
prediction_3_82798530_82798600_-_5p	TGTGCCACAACGGGAACTCC	3	82798525	82798605	-	tggcTGTGCCACAACGGGAACTCCcagaattatttttaaagataatagacaggagttcccgtcgtggcgcagtggttaac
prediction_3_82798532_82798602_-_5p	GCTGTGCCACAACGGGAACTCC	3	82798527	82798607	-	tttgGCTGTGCCACAACGGGAACTCCcagaattatttttaaagataatagacaggagttcccgtcgtggcgcagtggtta
prediction_3_82798532_82798602_-_5p	TGTGCCACAACGGGAACTCC	3	82798527	82798607	-	tttggcTGTGCCACAACGGGAACTCCcagaattatttttaaagataatagacaggagttcccgtcgtggcgcagtggtta
prediction_3_82798533_82798603_+_5p	AACCACTGCGCCACGACGGGAACTCC	3	82798528	82798608	+	AACCACTGCGCCACGACGGGAACTCCtgtctattatctttaaaaataattctgggagttcccgttgtggcacagccaaaa
prediction_3_82798533_82798603_+_5p	CCACTGCGCCACGACGGGAACTCC	3	82798528	82798608	+	aaCCACTGCGCCACGACGGGAACTCCtgtctattatctttaaaaataattctgggagttcccgttgtggcacagccaaaa
prediction_3_85635682_85635739_+_3p	AGGAGTTTCCATTGTGGCTCAGC	3	85635677	85635744	+	ctgtgccttaatgggaactccagtctgtatttttaaagtactgtAGGAGTTTCCATTGTGGCTCAGC
prediction_3_88105793_88105852_+_3p	TGGTTTACCTGTGGGCGTTCGGC	3	88105788	88105857	+	cagccgagctgcacacagcaccacagggagaaggggctcacctTGGTTTACCTGTGGGCGTTCGGCctt
prediction_3_8934027_8934092_+_3p	GGAGTTCCTGTGTGGCTCAGTGGGTT	3	8934022	8934097	+	acctactgagccacaatgggaactccttcaattttttgttgttgttgagGGAGTTCCTGTGTGGCTCAGTGGGTT
prediction_3_8934027_8934092_+_3p	GGGAGTTCCTGTGTGGCTCAGTGGGTT	3	8934022	8934097	+	acctactgagccacaatgggaactccttcaattttttgttgttgttgaGGGAGTTCCTGTGTGGCTCAGTGGGTT
prediction_3_90187119_90187179_+_5p	GCACCACAACAGGAACTCTGCA	3	90187114	90187184	+	tGCACCACAACAGGAACTCTGCAtttcatacttttaaaagtatagttgaggagttcccatcgtggcgcag
prediction_3_90187119_90187179_+_5p	TGCACCACAACAGGAACTCTGCA	3	90187114	90187184	+	TGCACCACAACAGGAACTCTGCAtttcatacttttaaaagtatagttgaggagttcccatcgtggcgcag
prediction_3_92924250_92924314_+_5p	CTGAGCCATGACGGGAACTCC	3	92924245	92924319	+	ctCTGAGCCATGACGGGAACTCCtgttgttgatcttaatgtgtggtttccagagttcccatcttgactcagtgg
prediction_3_94477472_94477543_+_3p	CTTTGAGTTCCTGTTGTGGTGCAGCGG	3	94477467	94477548	+	cactgcgccacgacgggaactcctagcatgttttttttaaaaaaataaaaatctCTTTGAGTTCCTGTTGTGGTGCAGCGG
prediction_3_94477472_94477543_+_3p	TGAGTTCCTGTTGTGGTGCAGCGG	3	94477467	94477548	+	cactgcgccacgacgggaactcctagcatgttttttttaaaaaaataaaaatctcttTGAGTTCCTGTTGTGGTGCAGCGG
prediction_3_94477472_94477543_+_5p	ACTGCGCCACGACGGGAACTCC	3	94477467	94477548	+	cACTGCGCCACGACGGGAACTCCtagcatgttttttttaaaaaaataaaaatctctttgagttcctgttgtggtgcagcgg
prediction_3_94477472_94477543_+_5p	CACTGCGCCACGACGGGAACTCC	3	94477467	94477548	+	CACTGCGCCACGACGGGAACTCCtagcatgttttttttaaaaaaataaaaatctctttgagttcctgttgtggtgcagcgg
prediction_3_9468573_9468632_+_5p	CCTGCCTTGCCTACTACAACGGA	3	9468568	9468637	+	CCTGCCTTGCCTACTACAACGGAatattccttgtagtaggaatattccgttgtagtagcaggaatcaac
prediction_3_9468573_9468632_+_5p	CTGCCTTGCCTACTACAACGGA	3	9468568	9468637	+	cCTGCCTTGCCTACTACAACGGAatattccttgtagtaggaatattccgttgtagtagcaggaatcaac
prediction_3_99384375_99384446_+_3p	CCTTCAATCTGACCTGTAGCCTGGG	3	99384370	99384451	+	acagactcagctcagatctggcattgctatggctgtgacataggccagcagctgtaCCTTCAATCTGACCTGTAGCCTGGG
prediction_3_99384375_99384446_+_3p	CTTCAATCTGACCTGTAGCCTGGG	3	99384370	99384451	+	acagactcagctcagatctggcattgctatggctgtgacataggccagcagctgtacCTTCAATCTGACCTGTAGCCTGGG
prediction_3_99384375_99384446_+_5p	AGATCTGGCATTGCTATGGCTGTG	3	99384370	99384451	+	acagactcagctcAGATCTGGCATTGCTATGGCTGTGacataggccagcagctgtaccttcaatctgacctgtagcctggg
prediction_3_99384375_99384446_+_5p	GATCTGGCATTGCTATGGCTGTG	3	99384370	99384451	+	acagactcagctcaGATCTGGCATTGCTATGGCTGTGacataggccagcagctgtaccttcaatctgacctgtagcctggg
prediction_3_99384375_99384446_+_5p	TCAGATCTGGCATTGCTATGGCTGTG	3	99384370	99384451	+	acagactcagcTCAGATCTGGCATTGCTATGGCTGTGacataggccagcagctgtaccttcaatctgacctgtagcctggg
prediction_4_105822278_105822341_+_5p	TCTGAAGCTGGGTCTGGTTGTGG	4	105822273	105822346	+	tTCTGAAGCTGGGTCTGGTTGTGGaaccttctctcactctttgtcccacagcgtcatggcccagttagcagcg
prediction_4_11115760_11115836_+_5p	AATTTTTTAGTTTCTTTCTGCCC	4	11115755	11115841	+	tgagctttgatgggaacttgtAATTTTTTAGTTTCTTTCTGCCCccttgaaaagaatgtaatctcggagttcccgtcgtggcgcag
prediction_4_112488430_112488489_+_3p	GTGTTTCGGAGGGACGCAC	4	112488425	112488494	+	tcatcaaactctactatgtgagtccctttccctGTGTTTCGGAGGGACGCACatgtaaagtttgaagga
prediction_4_117964212_117964278_+_3p	ATTCAGGGATGGACTGAGG	4	117964207	117964283	+	ggtgtcttcttctcatcactagttaaggggaaacaaaaagaaatctccagtATTCAGGGATGGACTGAGGtacact
prediction_4_117964212_117964278_+_3p	TATTCAGGGATGGACTGAGG	4	117964207	117964283	+	ggtgtcttcttctcatcactagttaaggggaaacaaaaagaaatctccagTATTCAGGGATGGACTGAGGtacact
prediction_4_121696197_121696260_-_5p	GGCCACAAGGGGAACTCCAGGC	4	121696192	121696265	-	cagGGCCACAAGGGGAACTCCAGGCtttttattttaaaaataatgttggttcgggagttgccactgtggctct
prediction_4_121696197_121696260_-_5p	GGGCCACAAGGGGAACTCCAGGC	4	121696192	121696265	-	caGGGCCACAAGGGGAACTCCAGGCtttttattttaaaaataatgttggttcgggagttgccactgtggctct
prediction_4_122479283_122479357_-_5p	TCCCCTGAGCCACAACGGGAACTCC	4	122479278	122479362	-	tTCCCCTGAGCCACAACGGGAACTCCcaactgtactttaatttagaaaacatccagaggagttcctgtcgtggctcagtgatta
prediction_4_122479283_122479357_-_5p	TTCCCCTGAGCCACAACGGGAACTCC	4	122479278	122479362	-	TTCCCCTGAGCCACAACGGGAACTCCcaactgtactttaatttagaaaacatccagaggagttcctgtcgtggctcagtgatta
prediction_4_122479286_122479354_-_5p	GAGCCACAACGGGAACTCC	4	122479281	122479359	-	ccctGAGCCACAACGGGAACTCCcaactgtactttaatttagaaaacatccagaggagttcctgtcgtggctcagtga
prediction_4_122479288_122479354_+_5p	CTGAGCCACGACAGGAACTCCT	4	122479283	122479359	+	aCTGAGCCACGACAGGAACTCCTctggatgttttctaaattaaagtacagttgggagttcccgttgtggctcaggg
prediction_4_131579571_131579634_-_3p	ATACCTGGTTGTTAGTGGTGCC	4	131579566	131579639	-	aaagagagcctcacaataattaggaaagacacccaaattatttgtctttgATACCTGGTTGTTAGTGGTGCCt
prediction_4_131579571_131579634_-_3p	GATACCTGGTTGTTAGTGGTGCC	4	131579566	131579639	-	aaagagagcctcacaataattaggaaagacacccaaattatttgtctttGATACCTGGTTGTTAGTGGTGCCt
prediction_4_135179770_135179837_+_5p_-1	CCGCTGCGCCACGACGGGAACTCCA	4	135179765	135179842	+	aaCCGCTGCGCCACGACGGGAACTCCAgaacaaaatatttttaagtttgggcagttgccatcgtggctcagcaggaa
prediction_4_135179770_135179837_+_5p_-2	CCGCTGCGCCACGACGGGAACTCC	4	135179765	135179842	+	aaCCGCTGCGCCACGACGGGAACTCCagaacaaaatatttttaagtttgggcagttgccatcgtggctcagcaggaa
prediction_4_14700135_14700204_+_3p	GGTAGTGGCTTGGAGGTC	4	14700130	14700209	+	aaccactgcgccacgacgggaactccaagctaagttttaaaGGTAGTGGCTTGGAGGTCccatcatgactcagcggaaa
prediction_4_15864993_15865053_-_5p	GATTCAGTGTTGCTGCAGGCTG	4	15864988	15865058	-	gGATTCAGTGTTGCTGCAGGCTGcagcatagctcagagatttcgctcagatctggtgttgcctcagttgc
prediction_4_15864993_15865053_-_5p	GGATTCAGTGTTGCTGCAGGCTG	4	15864988	15865058	-	GGATTCAGTGTTGCTGCAGGCTGcagcatagctcagagatttcgctcagatctggtgttgcctcagttgc
prediction_4_16984106_16984165_+_5p	TGTCTCAGATCCAGTGTTGCCATG	4	16984101	16984170	+	gTGTCTCAGATCCAGTGTTGCCATGgctgtagtgtagggctgcagctgcagctctgattccacccttag
prediction_4_17906412_17906482_+_5p	GCTGAGCCACGATGGAAACTCCT	4	17906407	17906487	+	GCTGAGCCACGATGGAAACTCCTtttgactcaataactttatggaaaagatagtttaggagttcccttcatggctcagtg
prediction_4_18552196_18552256_-_3p	AGCTATGGTGTAGGTCACAGA	4	18552191	18552261	-	agtgggttaaggatctggcatttccgtgAGCTATGGTGTAGGTCACAGAagtagctcagatcctatgttg
prediction_4_18552196_18552256_-_3p	GCTATGGTGTAGGTCACAGA	4	18552191	18552261	-	agtgggttaaggatctggcatttccgtgaGCTATGGTGTAGGTCACAGAagtagctcagatcctatgttg
prediction_4_19508602_19508665_-_3p	AGCCATATTAATATTATTTTGGGGAAAGG	4	19508597	19508670	-	ttcccctaattttagaagctgcctcaatttaaatccatggagttAGCCATATTAATATTATTTTGGGGAAAGG
prediction_4_19508602_19508665_-_3p	TAGCCATATTAATATTATTTTGGGGAAAGG	4	19508597	19508670	-	ttcccctaattttagaagctgcctcaatttaaatccatggagtTAGCCATATTAATATTATTTTGGGGAAAGG
prediction_4_21445610_21445679_-_5p	AACATATTTTGGCATGGACAAAA	4	21445605	21445684	-	ttgctattttgtcctgtccaaAACATATTTTGGCATGGACAAAAtatgctcattgatgtttggacagaaccaaatttca
prediction_4_23997874_23997939_-_3p	GGAGTTCTCTTGTGGCTCAGCAGG	4	23997869	23997944	-	ttggttaaccactgatccaccaagggaactcccaagacatcttaattGGAGTTCTCTTGTGGCTCAGCAGGgtaa
prediction_4_29510700_29510759_-_5p	AAATCCTAAGATGCACCCACTCC	4	29510695	29510764	-	ggtaacacactctgagAAATCCTAAGATGCACCCACTCCaggtgcatgttagttgatatccacaggttc
prediction_4_29510700_29510759_-_5p	AATCCTAAGATGCACCCACTCC	4	29510695	29510764	-	ggtaacacactctgagaAATCCTAAGATGCACCCACTCCaggtgcatgttagttgatatccacaggttc
prediction_4_29510702_29510761_-_5p	AAATCCTAAGATGCACCCACTCC	4	29510697	29510766	-	caggtaacacactctgagAAATCCTAAGATGCACCCACTCCaggtgcatgttagttgatatccacaggt
prediction_4_29510702_29510761_-_5p	AATCCTAAGATGCACCCACTCC	4	29510697	29510766	-	caggtaacacactctgagaAATCCTAAGATGCACCCACTCCaggtgcatgttagttgatatccacaggt
prediction_4_35175498_35175573_-_5p	CTGAGCCACGACGGGAGCTCCC	4	35175493	35175578	-	gCTGAGCCACGACGGGAGCTCCCtgaatggagtttttaaatgctgataaataattgattgggagttcccgtcaaggctcagcagt
prediction_4_35175498_35175573_-_5p	GCTGAGCCACGACGGGAGCTCCC	4	35175493	35175578	-	GCTGAGCCACGACGGGAGCTCCCtgaatggagtttttaaatgctgataaataattgattgggagttcccgtcaaggctcagcagt
prediction_4_36403060_36403126_+_5p	AACCACTGCGCCACGACGGGAACTCC	4	36403055	36403131	+	ttAACCACTGCGCCACGACGGGAACTCCccgacttttaaattatactcaagagttcccgtcatggctcagtggtta
prediction_4_36403060_36403126_+_5p	CCACTGCGCCACGACGGGAACTCC	4	36403055	36403131	+	ttaaCCACTGCGCCACGACGGGAACTCCccgacttttaaattatactcaagagttcccgtcatggctcagtggtta
prediction_4_36403060_36403128_+_5p	AACCACTGCGCCACGACGGGAACTCC	4	36403055	36403133	+	ttAACCACTGCGCCACGACGGGAACTCCccgacttttaaattatactcaagagttcccgtcatggctcagtggttaac
prediction_4_36403060_36403128_+_5p	CCACTGCGCCACGACGGGAACTCC	4	36403055	36403133	+	ttaaCCACTGCGCCACGACGGGAACTCCccgacttttaaattatactcaagagttcccgtcatggctcagtggttaac
prediction_4_38894906_38894966_+_3p	AGCAGTGTAGGCTGGCAGCTG	4	38894901	38894971	+	tgtggttcagatccagtgttgctgtggcAGCAGTGTAGGCTGGCAGCTGcacttctgatttgacccctag
prediction_4_41959957_41960029_+_5p	CAGTGCATTATATTCTGTAGGTGTGGCAG	4	41959952	41960034	+	tatctgtatttttttCAGTGCATTATATTCTGTAGGTGTGGCAGtaggttctgtagatgtggcaccaaaaaaatacagatat
prediction_4_41959957_41960029_+_5p	TCAGTGCATTATATTCTGTAGGTGTGGCAG	4	41959952	41960034	+	tatctgtattttttTCAGTGCATTATATTCTGTAGGTGTGGCAGtaggttctgtagatgtggcaccaaaaaaatacagatat
prediction_4_433654_433721_+_5p	ACCACTGAGCCACATGGGAACC	4	433649	433726	+	ttaACCACTGAGCCACATGGGAACCccaatgaagttttgttgaaacatggagttcccgtcgtggctcagagaaaatg
prediction_4_48988749_48988807_-_5p	ACCACTGCGCCACGACGGGAACTCC	4	48988744	48988812	-	ACCACTGCGCCACGACGGGAACTCCtatattttaaaacaaagtctatggagttctgttatggcacagt
prediction_4_48988749_48988807_-_5p	CCACTGCGCCACGACGGGAACTCC	4	48988744	48988812	-	aCCACTGCGCCACGACGGGAACTCCtatattttaaaacaaagtctatggagttctgttatggcacagt
prediction_4_49562615_49562675_-_3p	GATAAGTGTGTTGGAGCAGGG	4	49562610	49562680	-	taattaaacacacctgatgaaactaattgagcccttcaggcttgtttGATAAGTGTGTTGGAGCAGGGtt
prediction_4_49562615_49562675_-_3p	TGATAAGTGTGTTGGAGCAGGG	4	49562610	49562680	-	taattaaacacacctgatgaaactaattgagcccttcaggcttgttTGATAAGTGTGTTGGAGCAGGGtt
prediction_4_49573115_49573184_-_5p	TGCCTCAACACACCTGCCTGGA	4	49573110	49573189	-	tTGCCTCAACACACCTGCCTGGAtgtttcaagtatacctagcaataccttgattagcttgttcaggtgtgtttgattag
prediction_4_49573115_49573184_-_5p	TTGCCTCAACACACCTGCCTGGA	4	49573110	49573189	-	TTGCCTCAACACACCTGCCTGGAtgtttcaagtatacctagcaataccttgattagcttgttcaggtgtgtttgattag
prediction_4_49573116_49573183_-_5p	GCCTCAACACACCTGCCTGGAT	4	49573111	49573188	-	tGCCTCAACACACCTGCCTGGATgtttcaagtatacctagcaataccttgattagcttgttcaggtgtgtttgatta
prediction_4_49573116_49573183_-_5p	TGCCTCAACACACCTGCCTGGAT	4	49573111	49573188	-	TGCCTCAACACACCTGCCTGGATgtttcaagtatacctagcaataccttgattagcttgttcaggtgtgtttgatta
prediction_4_5111467_5111531_-_5p	AAAAATGTAATAGTACAGATTTATTTTTTTG	4	5111462	5111536	-	ggctgcagccgtaAAAAATGTAATAGTACAGATTTATTTTTTTGtctttttagctatttcttgggctgctcccg
prediction_4_53073009_53073074_-_3p	CATATTATTCTATAAGTTTTTTGTTTGTTTT	4	53073004	53073079	-	gccaaaagacacacacacaaaaaaagaaaatatatttaaagtttCATATTATTCTATAAGTTTTTTGTTTGTTTT
prediction_4_57750569_57750648_-_5p	TCCTGAGCCACGACGGGAACTCC	4	57750564	57750653	-	tcatTCCTGAGCCACGACGGGAACTCCctgttactttacatgaattaaaaaaaaaatgctcttggagttctcgttgtggctcagcggta
prediction_4_57750573_57750644_-_5p	TCCTGAGCCACGACGGGAACTCC	4	57750568	57750649	-	TCCTGAGCCACGACGGGAACTCCctgttactttacatgaattaaaaaaaaaatgctcttggagttctcgttgtggctcagc
prediction_4_57750575_57750646_-_5p	TCCTGAGCCACGACGGGAACTCC	4	57750570	57750651	-	atTCCTGAGCCACGACGGGAACTCCctgttactttacatgaattaaaaaaaaaatgctcttggagttctcgttgtggctca
prediction_4_63275551_63275609_-_3p	GTCAAAGAAGGGTGAGGAGAAGG	4	63275546	63275614	-	tcctggcccttctttgaccaagaatttgggaagaaaatcattcttGTCAAAGAAGGGTGAGGAGAAGG
prediction_4_63275551_63275609_-_3p	TGTCAAAGAAGGGTGAGGAGAAGG	4	63275546	63275614	-	tcctggcccttctttgaccaagaatttgggaagaaaatcattctTGTCAAAGAAGGGTGAGGAGAAGG
prediction_4_63275555_63275613_-_3p	TCATTCTTGTCAAAGAAGGGTGAGGAG	4	63275550	63275618	-	ctcctcctggcccttctttgaccaagaatttgggaagaaaaTCATTCTTGTCAAAGAAGGGTGAGGAG
prediction_4_64245377_64245441_-_5p	AACCACTGCGCCACGACGGGAACTCC	4	64245372	64245446	-	ttAACCACTGCGCCACGACGGGAACTCCctctgattaaaattttaagtaggagttcccatcatggcacagtgga
prediction_4_64245377_64245441_-_5p	CCACTGCGCCACGACGGGAACTCC	4	64245372	64245446	-	ttaaCCACTGCGCCACGACGGGAACTCCctctgattaaaattttaagtaggagttcccatcatggcacagtgga
prediction_4_64245379_64245443_-_3p	GGAGTTCCCATCATGGCACAGT	4	64245374	64245448	-	cgttaaccactgcgccacgacgggaactccctctgattaaaattttaagtaGGAGTTCCCATCATGGCACAGTg
prediction_4_64245379_64245443_-_5p	CGTTAACCACTGCGCCACGACGGGAACTCC	4	64245374	64245448	-	CGTTAACCACTGCGCCACGACGGGAACTCCctctgattaaaattttaagtaggagttcccatcatggcacagtg
prediction_4_69095321_69095391_-_5p	CCGCTGCGCCATGACGGGAACTCC	4	69095316	69095396	-	ccgttaaCCGCTGCGCCATGACGGGAACTCCcagataaattatttttactccagagttcccgtcgtggctcattggttaa
prediction_4_69095321_69095391_-_5p	CCGTTAACCGCTGCGCCATGACGGGAACTCC	4	69095316	69095396	-	CCGTTAACCGCTGCGCCATGACGGGAACTCCcagataaattatttttactccagagttcccgtcgtggctcattggttaa
prediction_4_71226777_71226841_-_5p	CTAAGCCATGACGGGACCTCC	4	71226772	71226846	-	attactgCTAAGCCATGACGGGACCTCCtcttttgaaagcttaggagttggagttcccatcgtggtgcagcgga
prediction_4_72352574_72352642_+_5p	AGTCTGCACAGCATCAGAAACCATGCCAG	4	72352569	72352647	+	actgctattggggaaAGTCTGCACAGCATCAGAAACCATGCCAGactgattctgtggcttaggtcctctctagtgctc
prediction_4_72352574_72352642_+_5p	TGCACAGCATCAGAAACCATGCCAG	4	72352569	72352647	+	actgctattggggaaagtcTGCACAGCATCAGAAACCATGCCAGactgattctgtggcttaggtcctctctagtgctc
prediction_4_75504899_75504969_-_5p	ACTGAGCCACGACGGGAACTTCTGTAAGCC	4	75504894	75504974	-	ttaatcACTGAGCCACGACGGGAACTTCTGTAAGCCcatttaaaaacaaattttaggagttcctgtagtggctcagcagt
prediction_4_75504899_75504969_-_5p	CACTGAGCCACGACGGGAACTTCTGTAAGCC	4	75504894	75504974	-	ttaatCACTGAGCCACGACGGGAACTTCTGTAAGCCcatttaaaaacaaattttaggagttcctgtagtggctcagcagt
prediction_4_75504899_75504969_-_5p	CTGAGCCACGACGGGAACTTCTGTAAGCC	4	75504894	75504974	-	ttaatcaCTGAGCCACGACGGGAACTTCTGTAAGCCcatttaaaaacaaattttaggagttcctgtagtggctcagcagt
prediction_4_7744932_7744990_+_3p	AACAAATAAGGCCTGAGCCTGCCGGG	4	7744927	7744995	+	ttaacaggcgcctgtgtgttgatttagtctttgagctcagtcAACAAATAAGGCCTGAGCCTGCCGGG
prediction_4_7744932_7744990_+_3p	CAGTCAACAAATAAGGCCTGAGCCTGCCGGG	4	7744927	7744995	+	ttaacaggcgcctgtgtgttgatttagtctttgagctCAGTCAACAAATAAGGCCTGAGCCTGCCGGG
prediction_4_79892330_79892395_+_5p	TAATGAATTGGCCCAAACAGACCTTCTC	4	79892325	79892400	+	tattccaccggcgtgaTAATGAATTGGCCCAAACAGACCTTCTCccaacaatccattatcacgccggtggaagac
prediction_4_84709385_84709453_+_5p	CCAGTGGGGTAAGCAAAA	4	84709380	84709458	+	atctgCCAGTGGGGTAAGCAAAAtaatcttgtttttcctttcaacataagattattttgcttaccccattagcagatt
prediction_4_86748345_86748419_-_5p	ACCACTGAGCCACAACGGGAACTCC	4	86748340	86748424	-	ttaACCACTGAGCCACAACGGGAACTCCagcttcaatacacattaaaaaataaatttctggagttcccgtcgtggcgcagtggt
prediction_4_86748346_86748418_-_5p	AACCACTGAGCCACAACGGGAACTCC	4	86748341	86748423	-	tAACCACTGAGCCACAACGGGAACTCCagcttcaatacacattaaaaaataaatttctggagttcccgtcgtggcgcagtgg
prediction_4_86748346_86748418_-_5p	ACCACTGAGCCACAACGGGAACTCC	4	86748341	86748423	-	taACCACTGAGCCACAACGGGAACTCCagcttcaatacacattaaaaaataaatttctggagttcccgtcgtggcgcagtgg
prediction_4_86748348_86748416_-_5p	ACCACTGAGCCACAACGGGAACTCC	4	86748343	86748421	-	ACCACTGAGCCACAACGGGAACTCCagcttcaatacacattaaaaaataaatttctggagttcccgtcgtggcgcagt
prediction_4_92547600_92547660_-_3p	GAGCTGTGGTATAGGTCACAGA	4	92547595	92547665	-	agtgggttaaggatcctgtgttgctgtGAGCTGTGGTATAGGTCACAGAcaccgctgggatcctgtgttg
prediction_4_92547600_92547660_-_3p	TGAGCTGTGGTATAGGTCACAGA	4	92547595	92547665	-	agtgggttaaggatcctgtgttgctgTGAGCTGTGGTATAGGTCACAGAcaccgctgggatcctgtgttg
prediction_4_9554192_9554260_-_5p	GTGGCCCTAAAAAGCAAAAA	4	9554187	9554265	-	agtGTGGCCCTAAAAAGCAAAAAgtagataaaaatgcaatacatttgtttatctttttttggtcttttctagggccgc
prediction_4_9554192_9554260_-_5p	TGGCCCTAAAAAGCAAAAA	4	9554187	9554265	-	agtgTGGCCCTAAAAAGCAAAAAgtagataaaaatgcaatacatttgtttatctttttttggtcttttctagggccgc
prediction_4_96747055_96747119_-_3p	CCCTCTGTGATTTGGTGCCAGG	4	96747050	96747124	-	atcatctggaagggtgctagattggtctggttCCCTCTGTGATTTGGTGCCAGGccatgactggtgactataga
prediction_4_98411653_98411720_+_3p	GAGTATTATATTTTATTTATTTTTTTGCTT	4	98411648	98411725	+	aaaaaaaagagagagagaatgaatggctaaagggaaaaagattcaagGAGTATTATATTTTATTTATTTTTTTGCTT
prediction_4_98411653_98411720_+_3p	GGAGTATTATATTTTATTTATTTTTTTGCTT	4	98411648	98411725	+	aaaaaaaagagagagagaatgaatggctaaagggaaaaagattcaaGGAGTATTATATTTTATTTATTTTTTTGCTT
prediction_4_98498304_98498376_+_5p	ACTGCGCCACGACGGGAACTCC	4	98498299	98498381	+	cACTGCGCCACGACGGGAACTCCtagattccattttttaatgctttaaagtgtagtctcgggtgttcccgtcatggctcagc
prediction_4_98498304_98498376_+_5p	CACTGCGCCACGACGGGAACTCC	4	98498299	98498381	+	CACTGCGCCACGACGGGAACTCCtagattccattttttaatgctttaaagtgtagtctcgggtgttcccgtcatggctcagc
prediction_4_98498304_98498378_+_5p	ACTGCGCCACGACGGGAACTCC	4	98498299	98498383	+	cACTGCGCCACGACGGGAACTCCtagattccattttttaatgctttaaagtgtagtctcgggtgttcccgtcatggctcagcag
prediction_4_98498304_98498378_+_5p	CACTGCGCCACGACGGGAACTCC	4	98498299	98498383	+	CACTGCGCCACGACGGGAACTCCtagattccattttttaatgctttaaagtgtagtctcgggtgttcccgtcatggctcagcag
prediction_4_98498310_98498372_+_5p	GCCACGACGGGAACTCCTAGATT	4	98498305	98498377	+	GCCACGACGGGAACTCCTAGATTccattttttaatgctttaaagtgtagtctcgggtgttcccgtcatggct
prediction_4_98667652_98667714_+_5p	GCGCCACGACAGGAACTCC	4	98667647	98667719	+	cactGCGCCACGACAGGAACTCCtgctgcttaatctaagtcagttttcggcgttcccgtcatggctcagcag
prediction_5_12086358_12086423_-_5p	GGCTTCCTTGGACAGAGGTAAG	5	12086353	12086428	-	tttaaacaaGGCTTCCTTGGACAGAGGTAAGtgaatttttaacgctctgacaccaaaggtgctttgtgtagaatt
prediction_5_12086360_12086425_-_5p	GGCTTCCTTGGACAGAGGTAAG	5	12086355	12086430	-	gttttaaacaaGGCTTCCTTGGACAGAGGTAAGtgaatttttaacgctctgacaccaaaggtgctttgtgtagaa
prediction_5_12271848_12271902_+_5p	CAGTGTCCCAGAAGCAGCCC	5	12271843	12271907	+	atcCAGTGTCCCAGAAGCAGCCCtggatgtagcaatccagggactggttttgtggcctagtaag
prediction_5_14165691_14165761_-_3p	GGAGTTCCCGTCGTGGCGGCAGTGG	5	14165686	14165766	-	accactaagtcatgacaggaacccctcattttttttcctttaaaaacacacttgGGAGTTCCCGTCGTGGCGGCAGTGGt
prediction_5_14165694_14165760_+_5p	ACTGCCGCCACGACGGGAACTCC	5	14165689	14165765	+	ACTGCCGCCACGACGGGAACTCCcaagtgtgtttttaaaggaaaaaaaatgaggggttcctgtcatgacttagtgg
prediction_5_14165694_14165760_+_5p	CTGCCGCCACGACGGGAACTCC	5	14165689	14165765	+	aCTGCCGCCACGACGGGAACTCCcaagtgtgtttttaaaggaaaaaaaatgaggggttcctgtcatgacttagtgg
prediction_5_15078600_15078662_+_5p	AGCCACAATGGAAACTCCAAA	5	15078595	15078667	+	tgAGCCACAATGGAAACTCCAAAagttatattttaaaaataagctactaggggagttcccattgcggctcag
prediction_5_15744260_15744325_+_5p	GAGCCACAACAGGAACTTCCAA	5	15744255	15744330	+	tGAGCCACAACAGGAACTTCCAAagggtcaagtttagatagtttcttaactcttggagttcccgtcgtggctcag
prediction_5_15744260_15744325_+_5p	TGAGCCACAACAGGAACTTCCAA	5	15744255	15744330	+	TGAGCCACAACAGGAACTTCCAAagggtcaagtttagatagtttcttaactcttggagttcccgtcgtggctcag
prediction_5_1615642_1615709_+_3p	GGAGGTCCCATCGTGACTCAGCAGG	5	1615637	1615714	+	taccgctgagccacagagggaactctaagacctaaaagtagaaagtgctcGGAGGTCCCATCGTGACTCAGCAGGtt
prediction_5_17349754_17349814_-_5p	CTGTGTCTGTGACCTACACCACAGC	5	17349749	17349819	-	cagcaacctgggatctgagCTGTGTCTGTGACCTACACCACAGCtcacgacactgccagatccttaaccc
prediction_5_17349754_17349814_-_5p	GTGTCTGTGACCTACACCACAGC	5	17349749	17349819	-	cagcaacctgggatctgagctGTGTCTGTGACCTACACCACAGCtcacgacactgccagatccttaaccc
prediction_5_20586016_20586081_-_5p	CCTCTGAGCCACGACGGAAACTCC	5	20586011	20586086	-	gtttCCTCTGAGCCACGACGGAAACTCCttattttaaaagcttgaaccggagttcccattgtggtgcagcagaac
prediction_5_20586016_20586081_-_5p	CTCTGAGCCACGACGGAAACTCC	5	20586011	20586086	-	gtttcCTCTGAGCCACGACGGAAACTCCttattttaaaagcttgaaccggagttcccattgtggtgcagcagaac
prediction_5_20586016_20586081_-_5p	TCTGAGCCACGACGGAAACTCC	5	20586011	20586086	-	gtttccTCTGAGCCACGACGGAAACTCCttattttaaaagcttgaaccggagttcccattgtggtgcagcagaac
prediction_5_20586017_20586080_-_5p	CCTCTGAGCCACGACGGAAACTCC	5	20586012	20586085	-	tttCCTCTGAGCCACGACGGAAACTCCttattttaaaagcttgaaccggagttcccattgtggtgcagcagaa
prediction_5_20586017_20586080_-_5p	CTCTGAGCCACGACGGAAACTCC	5	20586012	20586085	-	tttcCTCTGAGCCACGACGGAAACTCCttattttaaaagcttgaaccggagttcccattgtggtgcagcagaa
prediction_5_20586017_20586080_-_5p	TCTGAGCCACGACGGAAACTCC	5	20586012	20586085	-	tttccTCTGAGCCACGACGGAAACTCCttattttaaaagcttgaaccggagttcccattgtggtgcagcagaa
prediction_5_20696811_20696888_+_5p	AACCACTGCGCCACGACGGGAACTCC	5	20696806	20696893	+	gttAACCACTGCGCCACGACGGGAACTCCgagaaagagtatttaaaactctatgaggggagttcccgtctcggctcagtggttaatt
prediction_5_20696811_20696888_+_5p	CCACTGCGCCACGACGGGAACTCC	5	20696806	20696893	+	gttaaCCACTGCGCCACGACGGGAACTCCgagaaagagtatttaaaactctatgaggggagttcccgtctcggctcagtggttaatt
prediction_5_23405047_23405118_+_3p	AGAGTTCCTGTTGTGGCTCAGCGGGTT	5	23405042	23405123	+	acctcctaggccacaaaaggaactcctcttcaactttataaatgaatcaagtgaAGAGTTCCTGTTGTGGCTCAGCGGGTT
prediction_5_23511368_23511440_+_3p	AGAGTTCCTGTTGTGGCTCAGCGGGTT	5	23511363	23511445	+	acctcctaggccacaaaaggaactcctctttcaactttataaatgaatcaagtgaAGAGTTCCTGTTGTGGCTCAGCGGGTT
prediction_5_24024533_24024591_-_3p	AGCTTGGATTCGATCCCTGGCCT	5	24024528	24024596	-	tgcagcatatggaagttcccgcaggtgcAGCTTGGATTCGATCCCTGGCCTgggaatttccatatgcc
prediction_5_24024533_24024591_-_3p	CAGCTTGGATTCGATCCCTGGCCT	5	24024528	24024596	-	tgcagcatatggaagttcccgcaggtgCAGCTTGGATTCGATCCCTGGCCTgggaatttccatatgcc
prediction_5_24024533_24024591_-_3p	GCTTGGATTCGATCCCTGGCCT	5	24024528	24024596	-	tgcagcatatggaagttcccgcaggtgcaGCTTGGATTCGATCCCTGGCCTgggaatttccatatgcc
prediction_5_24024533_24024591_-_5p	GCAGCATATGGAAGTTCCCGCA	5	24024528	24024596	-	tGCAGCATATGGAAGTTCCCGCAggtgcagcttggattcgatccctggcctgggaatttccatatgcc
prediction_5_29429047_29429114_+_5p	ACTGCGTCACTACGGGAACTCC	5	29429042	29429119	+	cACTGCGTCACTACGGGAACTCCctacataacagtttaaaatttcaaagaagaggagttcccgtcgtggcgcagtgg
prediction_5_31459211_31459277_-_3p	GGAGTTCCCGTCGTGGCGCGGTGG	5	31459206	31459282	-	cactgagccacgatgggacctcctcacgggtaaatttaaaaattaatggcatGGAGTTCCCGTCGTGGCGCGGTGG
prediction_5_31459211_31459277_-_3p	TGGAGTTCCCGTCGTGGCGCGGTGG	5	31459206	31459282	-	cactgagccacgatgggacctcctcacgggtaaatttaaaaattaatggcaTGGAGTTCCCGTCGTGGCGCGGTGG
prediction_5_31459211_31459277_-_5p	CTGAGCCACGATGGGACCTCC	5	31459206	31459282	-	caCTGAGCCACGATGGGACCTCCtcacgggtaaatttaaaaattaatggcatggagttcccgtcgtggcgcggtgg
prediction_5_31459211_31459277_-_5p	GAGCCACGATGGGACCTCC	5	31459206	31459282	-	cactGAGCCACGATGGGACCTCCtcacgggtaaatttaaaaattaatggcatggagttcccgtcgtggcgcggtgg
prediction_5_3355304_3355365_+_5p	GGTTGTGAGGTCCAGTCC	5	3355299	3355370	+	cttgatGGTTGTGAGGTCCAGTCCtctccaaaggagcgtgtggagataacttggccccaagacccaagcta
prediction_5_3472467_3472536_-_3p	TTTTCCATATCTGAGGAGTGCC	5	3472462	3472541	-	tgagcctcaaagagaactccctggaagtttttgcataagaatTTTTCCATATCTGAGGAGTGCCttttgtggctcagca
prediction_5_4401223_4401280_+_3p	AGTGCTTGAATTGCTTGTGGGATGG	5	4401218	4401285	+	tcatctacaaagaattcaaagcacacgtaaaaataagtgtttAGTGCTTGAATTGCTTGTGGGATGG
prediction_5_4401223_4401280_+_3p	TTTAGTGCTTGAATTGCTTGTGGGATGG	5	4401218	4401285	+	tcatctacaaagaattcaaagcacacgtaaaaataagtgTTTAGTGCTTGAATTGCTTGTGGGATGG
prediction_5_45031847_45031911_+_3p	AGCAATTTTCAGCCACCAGAG	5	45031842	45031916	+	gacagaagaactgaagcactttgtggctttaaAGCAATTTTCAGCCACCAGAGtttggttcggttcggtacgct
prediction_5_45031847_45031911_+_3p	GCAATTTTCAGCCACCAGAG	5	45031842	45031916	+	gacagaagaactgaagcactttgtggctttaaaGCAATTTTCAGCCACCAGAGtttggttcggttcggtacgct
prediction_5_46644860_46644933_+_5p_-1	AACCACTGCGCCACGACGGGAACTCCA	5	46644855	46644938	+	AACCACTGCGCCACGACGGGAACTCCAtgtaaatttaattaaagaaaagatttacaggagtttccattgtagctcagtggaaa
prediction_5_46644860_46644933_+_5p_-1	CCACTGCGCCACGACGGGAACTCCA	5	46644855	46644938	+	aaCCACTGCGCCACGACGGGAACTCCAtgtaaatttaattaaagaaaagatttacaggagtttccattgtagctcagtggaaa
prediction_5_46644860_46644933_+_5p_-2	AACCACTGCGCCACGACGGGAACTCC	5	46644855	46644938	+	AACCACTGCGCCACGACGGGAACTCCatgtaaatttaattaaagaaaagatttacaggagtttccattgtagctcagtggaaa
prediction_5_46644860_46644933_+_5p_-2	CCACTGCGCCACGACGGGAACTCC	5	46644855	46644938	+	aaCCACTGCGCCACGACGGGAACTCCatgtaaatttaattaaagaaaagatttacaggagtttccattgtagctcagtggaaa
prediction_5_47634415_47634485_-_5p	CGCTGCGCCACAATGGGAACTCC	5	47634410	47634490	-	tCGCTGCGCCACAATGGGAACTCCccaatttgttttttaaatattgattgaggggttcccatcatggctcagtggttaac
prediction_5_47634415_47634485_-_5p	TCGCTGCGCCACAATGGGAACTCC	5	47634410	47634490	-	TCGCTGCGCCACAATGGGAACTCCccaatttgttttttaaatattgattgaggggttcccatcatggctcagtggttaac
prediction_5_47634418_47634488_+_5p	AACCACTGAGCCATGATGGGAACC	5	47634413	47634493	+	AACCACTGAGCCATGATGGGAACCcctcaatcaatatttaaaaaacaaattggggagttcccattgtggcgcagcgaaac
prediction_5_49347852_49347925_-_3p	GGAGTTCCTGTTGTGGCTCAGTGGGTT	5	49347847	49347930	-	attcgttcccctgagccaccacagaaactctaggattttcttaaagtaaaaatgaaGGAGTTCCTGTTGTGGCTCAGTGGGTT
prediction_5_51141402_51141470_-_5p	CACTGAGCCGCAATGGAAATTCC	5	51141397	51141475	-	CACTGAGCCGCAATGGAAATTCCaaatgtagttattcttataaaagaaattcttggagttcccgtcgtggcccagtgg
prediction_5_56509313_56509385_+_3p	AGTGCCCTGTGGGACTCCCAGGCACACAAGC	5	56509308	56509390	+	cttgtgtgtccaggagccccacagggtgctgcttggttttgtaaccaggctAGTGCCCTGTGGGACTCCCAGGCACACAAGC
prediction_5_56576894_56576966_+_3p	AGTGCCCTGTGGGACTCCCAGGCACACAAGC	5	56576889	56576971	+	cttgtgtgtccaggagccccacagggtgctgcttggttttgtaaccaggctAGTGCCCTGTGGGACTCCCAGGCACACAAGC
prediction_5_56966474_56966540_+_3p	GGAGTTACTGTTGTGGCTCAGGGGG	5	56966469	56966545	+	taacccactgagccacaacaggaacccctttaaaaaatactataggcagGGAGTTACTGTTGTGGCTCAGGGGGtt
prediction_5_56966476_56966540_+_3p	GGAGTTACTGTTGTGGCTCAGGGGG	5	56966471	56966545	+	acccactgagccacaacaggaacccctttaaaaaatactataggcagGGAGTTACTGTTGTGGCTCAGGGGGtt
prediction_5_56966476_56966540_+_5p	ACCCACTGAGCCACAACAGGAAC	5	56966471	56966545	+	ACCCACTGAGCCACAACAGGAACccctttaaaaaatactataggcagggagttactgttgtggctcagggggtt
prediction_5_5766452_5766520_+_5p	CTGAGCCATCAGGGAATTCC	5	5766447	5766525	+	cctCTGAGCCATCAGGGAATTCCatggtttttttttttgaaaaggccatatcttggagttctctggtggctcagtggg
prediction_5_59234307_59234371_+_5p	CACTGAGCCATGACAGGAACTCC	5	59234302	59234376	+	CACTGAGCCATGACAGGAACTCCttaaaacttattttacaagcctctttgagagttcctgtcgtggctcagctg
prediction_5_59255364_59255424_+_3p	AAAAAAAAATCTTAAACCATTTT	5	59255359	59255429	+	ccctaaaagacaaaagaccaaaaaaaAAAAAAAAATCTTAAACCATTTTattttattttgtctttttagg
prediction_5_59255364_59255424_+_3p	AAAAAAAATCTTAAACCATTTT	5	59255359	59255429	+	ccctaaaagacaaaagaccaaaaaaaaAAAAAAAATCTTAAACCATTTTattttattttgtctttttagg
prediction_5_64913760_64913825_-_3p	GGGCGTTTGTCTGTATCAGGGAAGC	5	64913755	64913830	-	aggaatagcctgtacttacaagagcttattgttaacaagcagagGGGCGTTTGTCTGTATCAGGGAAGCtattcc
prediction_5_64913760_64913825_-_3p	GGGGCGTTTGTCTGTATCAGGGAAGC	5	64913755	64913830	-	aggaatagcctgtacttacaagagcttattgttaacaagcagaGGGGCGTTTGTCTGTATCAGGGAAGCtattcc
prediction_5_65447567_65447637_+_3p	GGGCTACACCAGTGGCATATGG	5	65447562	65447642	+	ccatatgacacttatgcagccctaaaaaggccaaaaaaccctcaagtttgttttttaGGGCTACACCAGTGGCATATGGa
prediction_5_70495854_70495923_-_5p	CTGCTGAGCCATGATGGGAACAC	5	70495849	70495928	-	CTGCTGAGCCATGATGGGAACACtgtcatgcatataatttaaaaattaaaggttttggagttcctgtcgtggctcagtg
prediction_5_70495854_70495923_-_5p	GCTGAGCCATGATGGGAACAC	5	70495849	70495928	-	ctGCTGAGCCATGATGGGAACACtgtcatgcatataatttaaaaattaaaggttttggagttcctgtcgtggctcagtg
prediction_5_70495854_70495923_-_5p	TGCTGAGCCATGATGGGAACAC	5	70495849	70495928	-	cTGCTGAGCCATGATGGGAACACtgtcatgcatataatttaaaaattaaaggttttggagttcctgtcgtggctcagtg
prediction_5_70902720_70902795_+_5p	GAGCCATGACGGGAACTCC	5	70902715	70902800	+	ttcgctaaccattGAGCCATGACGGGAACTCCccttaaaattttttgaacccggagttcccgtcgtggcgcagtggttaacgaat
prediction_5_70902726_70902789_-_5p	AACCACTGCGCCACGACGGGAACTCC	5	70902721	70902794	-	tAACCACTGCGCCACGACGGGAACTCCgggttcaaaaaattttaaggggagttcccgtcatggctcaatggtt
prediction_5_70902726_70902789_-_5p	CCACTGCGCCACGACGGGAACTCC	5	70902721	70902794	-	taaCCACTGCGCCACGACGGGAACTCCgggttcaaaaaattttaaggggagttcccgtcatggctcaatggtt
prediction_5_75093795_75093866_+_3p	CATGTGTTTTGAGTTTTGTTTTGCTT	5	75093790	75093871	+	tgtggaagaaaacgtagaagacaatcaacatgagcttatgtttggccacgtagatCATGTGTTTTGAGTTTTGTTTTGCTT
prediction_5_75093795_75093866_+_3p	TCATGTGTTTTGAGTTTTGTTTTGCTT	5	75093790	75093871	+	tgtggaagaaaacgtagaagacaatcaacatgagcttatgtttggccacgtagaTCATGTGTTTTGAGTTTTGTTTTGCTT
prediction_5_79878316_79878380_+_5p	CACATGGGATCTCCTAAAAA	5	79878311	79878385	+	ctgagcCACATGGGATCTCCTAAAAAcctatctatttaaaatactatgttttcagatttccatggtggctcagc
prediction_5_79878316_79878380_+_5p	CCACATGGGATCTCCTAAAAA	5	79878311	79878385	+	ctgagCCACATGGGATCTCCTAAAAAcctatctatttaaaatactatgttttcagatttccatggtggctcagc
prediction_5_84517338_84517407_-_5p	AACCACTGCGCCACGACGGGAACTCC	5	84517333	84517412	-	tAACCACTGCGCCACGACGGGAACTCCtcctgtatttttcaaatagaatcttaggagttcccatcatggtgcagcagaa
prediction_5_84517338_84517407_-_5p	CCACTGCGCCACGACGGGAACTCC	5	84517333	84517412	-	taaCCACTGCGCCACGACGGGAACTCCtcctgtatttttcaaatagaatcttaggagttcccatcatggtgcagcagaa
prediction_5_84517343_84517406_-_5p	AACCACTGCGCCACGACGGGAACTCC	5	84517338	84517411	-	AACCACTGCGCCACGACGGGAACTCCtcctgtatttttcaaatagaatcttaggagttcccatcatggtgcag
prediction_5_84517343_84517406_-_5p	CCACTGCGCCACGACGGGAACTCC	5	84517338	84517411	-	aaCCACTGCGCCACGACGGGAACTCCtcctgtatttttcaaatagaatcttaggagttcccatcatggtgcag
prediction_5_84640892_84640963_+_5p	CTGAACTACGATGGGAACTCC	5	84640887	84640968	+	tttaactgCTGAACTACGATGGGAACTCCtcacattcaaacttttattcagggagttcccaatgtggctcaggggaaacaa
prediction_5_91342599_91342669_-_3p	TTTATTGATTGATTGATTTTTG	5	91342594	91342674	-	aaacagtttccttttacattcagaaatatcctaaaacattaatagctcacatatttaTTTATTGATTGATTGATTTTTGa
prediction_5_92143451_92143526_+_5p	AACCACTGCACCACAACGGGAACTCC	5	92143446	92143531	+	AACCACTGCACCACAACGGGAACTCCctctccttgattcttaaaaatacttccttccaggagttcccattgtggtgtagcagaaa
prediction_5_92143451_92143526_+_5p	ACCACTGCACCACAACGGGAACTCC	5	92143446	92143531	+	aACCACTGCACCACAACGGGAACTCCctctccttgattcttaaaaatacttccttccaggagttcccattgtggtgtagcagaaa
prediction_5_93536362_93536419_+_5p	AAGAAAAAGGAGGAGAGAACGCC	5	93536357	93536424	+	AAGAAAAAGGAGGAGAGAACGCCttcttcctcttttggggatagacgttcgttcctcctttgtatct
prediction_5_93536362_93536419_+_5p	AGAAAAAGGAGGAGAGAACGCC	5	93536357	93536424	+	aAGAAAAAGGAGGAGAGAACGCCttcttcctcttttggggatagacgttcgttcctcctttgtatct
prediction_5_93677146_93677203_+_5p	AAGAAAAAGGAGGAGAGAACGCC	5	93677141	93677208	+	AAGAAAAAGGAGGAGAGAACGCCttcttcctcttttggggatagacgttcgttcctcctttgtatct
prediction_5_93677146_93677203_+_5p	AGAAAAAGGAGGAGAGAACGCC	5	93677141	93677208	+	aAGAAAAAGGAGGAGAGAACGCCttcttcctcttttggggatagacgttcgttcctcctttgtatct
prediction_5_94180236_94180295_-_3p	AATGTGTAGTTCCTGTTGTGGCT	5	94180231	94180300	-	gcgccctgacaggaacttctagttccactttcttttaaactaagagAATGTGTAGTTCCTGTTGTGGCT
prediction_5_94180236_94180295_-_3p	GAATGTGTAGTTCCTGTTGTGGCT	5	94180231	94180300	-	gcgccctgacaggaacttctagttccactttcttttaaactaagaGAATGTGTAGTTCCTGTTGTGGCT
prediction_6_100309961_100310020_-_3p	AAATAAAAAGCTGGAGTTCTTGTCGTGGCTC	6	100309956	100310025	-	ccatgacgggaactcctagaaatttttcttttaattaaAAATAAAAAGCTGGAGTTCTTGTCGTGGCTC
prediction_6_100309961_100310020_-_3p	AATAAAAAGCTGGAGTTCTTGTCGTGGCTC	6	100309956	100310025	-	ccatgacgggaactcctagaaatttttcttttaattaaaAATAAAAAGCTGGAGTTCTTGTCGTGGCTC
prediction_6_100396732_100396794_+_5p	GGTTTGATCCCTGGCCTCGAT	6	100396727	100396799	+	gtgGGTTTGATCCCTGGCCTCGATcaatgggtcagaaatccagcattggcatgaggccagggatcgaacctg
prediction_6_100396733_100396795_+_5p	GGTTTGATCCCTGGCCTCGAT	6	100396728	100396800	+	tgGGTTTGATCCCTGGCCTCGATcaatgggtcagaaatccagcattggcatgaggccagggatcgaacctgc
prediction_6_102617170_102617224_-_3p	GCCAGGCATCAGCTCCACACAGAC	6	102617165	102617229	-	agacatgcactgagcctgtttctgtgtGCCAGGCATCAGCTCCACACAGACatggtgcagtcat
prediction_6_102617170_102617224_-_3p	TGCCAGGCATCAGCTCCACACAGAC	6	102617165	102617229	-	agacatgcactgagcctgtttctgtgTGCCAGGCATCAGCTCCACACAGACatggtgcagtcat
prediction_6_105029685_105029757_+_5p	AACCACTGCGCCACGACGGGAACTCC	6	105029680	105029762	+	AACCACTGCGCCACGACGGGAACTCCtctttatacattttaaaaacaaatgctggggagttccggttgtggtgcagtggaaa
prediction_6_105029685_105029757_+_5p	CCACTGCGCCACGACGGGAACTCC	6	105029680	105029762	+	aaCCACTGCGCCACGACGGGAACTCCtctttatacattttaaaaacaaatgctggggagttccggttgtggtgcagtggaaa
prediction_6_105029688_105029754_+_5p	CTGCGCCACGACGGGAACTCC	6	105029683	105029759	+	caCTGCGCCACGACGGGAACTCCtctttatacattttaaaaacaaatgctggggagttccggttgtggtgcagtgg
prediction_6_116276_116346_+_3p	AAACAACACAAACTGGGAGTTACC	6	116271	116351	+	ccgctataccacaagggaactcccacaaacttgctccttgAAACAACACAAACTGGGAGTTACCcttgtggcatagcagg
prediction_6_116937926_116937990_-_3p	GATCTGGGCACACAAGAGATGGGGGAGG	6	116937921	116937995	-	tgggggctcttgcaatctcgtgtgcccagatcaatctctaaggcttGATCTGGGCACACAAGAGATGGGGGAGG
prediction_6_116937926_116937990_-_3p	TGATCTGGGCACACAAGAGATGGGGGAGG	6	116937921	116937995	-	tgggggctcttgcaatctcgtgtgcccagatcaatctctaaggctTGATCTGGGCACACAAGAGATGGGGGAGG
prediction_6_11759822_11759890_-_5p	CACTGCGCCACAACAGGAACCCC	6	11759817	11759895	-	CACTGCGCCACAACAGGAACCCCtaaaacactttttaaaaaaacagtgaaggatggagttcccgtcgtggctcagtgg
prediction_6_11759823_11759891_+_3p	GGGTTCCTGTTGTGGCGCAGTGG	6	11759818	11759896	+	cactgagccacgacgggaactccatccttcactgtttttttaaaaagtgttttagGGGTTCCTGTTGTGGCGCAGTGG
prediction_6_11759823_11759891_+_5p	CTGAGCCACGACGGGAACTCCA	6	11759818	11759896	+	caCTGAGCCACGACGGGAACTCCAtccttcactgtttttttaaaaagtgttttaggggttcctgttgtggcgcagtgg
prediction_6_118815202_118815269_+_3p	AGGAGTTCCATTATGGTGCAGTGGG	6	118815197	118815274	+	ctgttgcattacaagggaactccttggcatccattctttaaatagtctgtttAGGAGTTCCATTATGGTGCAGTGGG
prediction_6_118815202_118815269_+_3p	GGAGTTCCATTATGGTGCAGTGGG	6	118815197	118815274	+	ctgttgcattacaagggaactccttggcatccattctttaaatagtctgtttaGGAGTTCCATTATGGTGCAGTGGG
prediction_6_119761655_119761718_+_5p_5	GGAATTCTGGAGATGCCA	6	119761650	119761723	+	cactgagccacgatgGGAATTCTGGAGATGCCAtttaaactgcgttaaaggagttcccatcgtgacgcagtgg
prediction_6_120173944_120174005_+_3p	CCCGCATGCGCTGCGTATCCTCGACCCGGGG	6	120173939	120174010	+	cctttctaggggatacattctttccttagctctgcacataCCCGCATGCGCTGCGTATCCTCGACCCGGGG
prediction_6_120174500_120174560_+_3p	ACAAAGGGATCAGGGGAAGCC	6	120174495	120174565	+	gcaggctcacaggtggcggggctggtgcctttgtaACAAAGGGATCAGGGGAAGCCtctgagggactttg
prediction_6_121529229_121529290_-_3p	CAAGTGGGAGTTTCCGTGGTGGC	6	121529224	121529295	-	acccacagcgggcactcctgggtcattttcattcttaaaggaaattttCAAGTGGGAGTTTCCGTGGTGGC
prediction_6_122520652_122520717_-_5p	CACTGAGCAACAATGGGAATTC	6	122520647	122520722	-	cCACTGAGCAACAATGGGAATTCccaaaactaactatttaatttgagtatttggagttcccatcgtggcgcagtg
prediction_6_122520652_122520717_-_5p	CCACTGAGCAACAATGGGAATTC	6	122520647	122520722	-	CCACTGAGCAACAATGGGAATTCccaaaactaactatttaatttgagtatttggagttcccatcgtggcgcagtg
prediction_6_123153252_123153326_-_3p	GGGAGTTCATGTTATGGCACAGCGGA	6	123153247	123153331	-	taatctgctgggctgcaatgggaactccaaaattcacccttttaaagtgaacactttgGGGAGTTCATGTTATGGCACAGCGGA
prediction_6_13395614_13395682_+_5p	AACCACTGCGCCACGACGGGAACTCCA	6	13395609	13395687	+	AACCACTGCGCCACGACGGGAACTCCAgtagttgcatttaaaatgcagattctggagttcccttcgtggcccagcggt
prediction_6_13395614_13395682_+_5p	CCACTGCGCCACGACGGGAACTCCA	6	13395609	13395687	+	aaCCACTGCGCCACGACGGGAACTCCAgtagttgcatttaaaatgcagattctggagttcccttcgtggcccagcggt
prediction_6_19931648_19931715_-_3p	AGGAGTTCTCTTCGTGGCTCAGC	6	19931643	19931720	-	gtgccatgacaagaagtcctgttttttgtttttttgttttgaaatcaaacacttAGGAGTTCTCTTCGTGGCTCAGC
prediction_6_22502695_22502753_+_3p	CGGGTGAAGTATGAGCCTGGTCTT	6	22502690	22502758	+	agcatgtgcagaaataactaagacCGGGTGAAGTATGAGCCTGGTCTTagatatttctgtacattgaa
prediction_6_22502695_22502753_+_3p	GGGTGAAGTATGAGCCTGGTCTT	6	22502690	22502758	+	agcatgtgcagaaataactaagaccGGGTGAAGTATGAGCCTGGTCTTagatatttctgtacattgaa
prediction_6_22502695_22502753_+_5p	AAATAACTAAGACCGGGTGAAGTATGAGCC	6	22502690	22502758	+	agcatgtgcagAAATAACTAAGACCGGGTGAAGTATGAGCCtggtcttagatatttctgtacattgaa
prediction_6_22502695_22502753_+_5p	GACCGGGTGAAGTATGAGCC	6	22502690	22502758	+	agcatgtgcagaaataactaaGACCGGGTGAAGTATGAGCCtggtcttagatatttctgtacattgaa
prediction_6_22818982_22819040_+_3p	GAACACAAGGCCTCCTGACTCCC	6	22818977	22819045	+	catgaaaggatgtctatgtgtccatctatttgtgaacaaataggtGAACACAAGGCCTCCTGACTCCC
prediction_6_22818982_22819040_+_3p	TGAACACAAGGCCTCCTGACTCCC	6	22818977	22819045	+	catgaaaggatgtctatgtgtccatctatttgtgaacaaataggTGAACACAAGGCCTCCTGACTCCC
prediction_6_24573357_24573422_-_3p	AAGCACCCCAAAGAGCCAAT	6	24573352	24573427	-	gtgaaatatatgcaaatgaagattggctctttgggAAGCACCCCAAAGAGCCAATcttcatttgtggtccttttg
prediction_6_24573357_24573422_-_3p	AGCACCCCAAAGAGCCAAT	6	24573352	24573427	-	gtgaaatatatgcaaatgaagattggctctttgggaAGCACCCCAAAGAGCCAATcttcatttgtggtccttttg
prediction_6_24573357_24573422_-_3p	GAAGCACCCCAAAGAGCCAAT	6	24573352	24573427	-	gtgaaatatatgcaaatgaagattggctctttggGAAGCACCCCAAAGAGCCAATcttcatttgtggtccttttg
prediction_6_28139587_28139645_-_5p	GTCTCCCAAAATGCAACTGGGCCAGCAGGTG	6	28139582	28139650	-	tcacagtGTCTCCCAAAATGCAACTGGGCCAGCAGGTGctttttttggagactctgggaacctggtag
prediction_6_28257443_28257508_-_5p	ACTGAGCCACGATGGGAACTCCA	6	28257438	28257513	-	ACTGAGCCACGATGGGAACTCCAtaatatcttttttaaaatgtgttaattttagggagttcccattgtggtgcag
prediction_6_28257443_28257508_-_5p	CTGAGCCACGATGGGAACTCCA	6	28257438	28257513	-	aCTGAGCCACGATGGGAACTCCAtaatatcttttttaaaatgtgttaattttagggagttcccattgtggtgcag
prediction_6_29188464_29188533_+_5p	ACTGCGCCACGACGGGAACTCC	6	29188459	29188538	+	cACTGCGCCACGACGGGAACTCCctatttctacttaagatgaaaaagttacaagaggagttcccgtcgtggctcagtgg
prediction_6_29188464_29188533_+_5p	CTGCGCCACGACGGGAACTCC	6	29188459	29188538	+	caCTGCGCCACGACGGGAACTCCctatttctacttaagatgaaaaagttacaagaggagttcccgtcgtggctcagtgg
prediction_6_30405200_30405270_+_5p	AACCACTGCGCCACGACGGGAACTCC	6	30405195	30405275	+	gttAACCACTGCGCCACGACGGGAACTCCgaatttactaatttaagaagggggagttcccgttgtagctcaggggtaaca
prediction_6_30405200_30405270_+_5p	CCACTGCGCCACGACGGGAACTCC	6	30405195	30405275	+	gttaaCCACTGCGCCACGACGGGAACTCCgaatttactaatttaagaagggggagttcccgttgtagctcaggggtaaca
prediction_6_31701852_31701920_+_3p	GAATCATTCAGAGAATATTTTCTGGAGTACC	6	31701847	31701925	+	gccatgaggggactttcatgaaaaatattttaaatctGAATCATTCAGAGAATATTTTCTGGAGTACCtgttattgct
prediction_6_31783506_31783570_-_5p	ACCACTGCACCACGACGGGAACTCCA	6	31783501	31783575	-	ACCACTGCACCACGACGGGAACTCCAagatgtcatttaaagcttaaaagtcaggagttcccgtcttggcgcagc
prediction_6_31783506_31783570_-_5p	CCACTGCACCACGACGGGAACTCCA	6	31783501	31783575	-	aCCACTGCACCACGACGGGAACTCCAagatgtcatttaaagcttaaaagtcaggagttcccgtcttggcgcagc
prediction_6_38746988_38747062_-_5p	GGAGAAAGACTCAGGGAGCACC	6	38746983	38747067	-	aaattcaatgaggttaatggGGAGAAAGACTCAGGGAGCACCccatgacaccttaagtgattctcccctttataccccaattaa
prediction_6_38746988_38747062_-_5p	GGGAGAAAGACTCAGGGAGCACC	6	38746983	38747067	-	aaattcaatgaggttaatgGGGAGAAAGACTCAGGGAGCACCccatgacaccttaagtgattctcccctttataccccaattaa
prediction_6_38746993_38747056_+_5p	ACTTAAGGTGTCATGGGGTGCTC	6	38746988	38747061	+	tggggtataaaggggagaatcACTTAAGGTGTCATGGGGTGCTCcctgagtctttctccccattaacctcatt
prediction_6_38856807_38856881_-_5p	GGAGAAAGACTCAGGGAGCACC	6	38856802	38856886	-	aaattcaatgaggttaatggGGAGAAAGACTCAGGGAGCACCccatgacaccttaagtgattctcccctttataccccaattaa
prediction_6_38856807_38856881_-_5p	GGGAGAAAGACTCAGGGAGCACC	6	38856802	38856886	-	aaattcaatgaggttaatgGGGAGAAAGACTCAGGGAGCACCccatgacaccttaagtgattctcccctttataccccaattaa
prediction_6_38856812_38856875_+_5p	ACTTAAGGTGTCATGGGGTGCTC	6	38856807	38856880	+	tggggtataaaggggagaatcACTTAAGGTGTCATGGGGTGCTCcctgagtctttctccccattaacctcatt
prediction_6_41110293_41110361_-_3p	GGAGTTCTCGTTGTGGCTCAGCAGG	6	41110288	41110366	-	aaccactgtgccacgacaggaactcctatttttaaaaattaagtagcattgGGAGTTCTCGTTGTGGCTCAGCAGGtg
prediction_6_41110293_41110361_-_3p	TGGGAGTTCTCGTTGTGGCTCAGCAGG	6	41110288	41110366	-	aaccactgtgccacgacaggaactcctatttttaaaaattaagtagcatTGGGAGTTCTCGTTGTGGCTCAGCAGGtg
prediction_6_41110293_41110361_-_3p	TTGGGAGTTCTCGTTGTGGCTCAGCAGG	6	41110288	41110366	-	aaccactgtgccacgacaggaactcctatttttaaaaattaagtagcaTTGGGAGTTCTCGTTGTGGCTCAGCAGGtg
prediction_6_41110295_41110363_-_3p	GGAGTTCTCGTTGTGGCTCAGCAGG	6	41110290	41110368	-	ttaaccactgtgccacgacaggaactcctatttttaaaaattaagtagcattgGGAGTTCTCGTTGTGGCTCAGCAGG
prediction_6_43017882_43017950_+_5p	CTGCTGTGCCACAACGGGAACTCC	6	43017877	43017955	+	CTGCTGTGCCACAACGGGAACTCCcaagaatttatttaaagaaacccaacccttggagttcctgtgtggctcaagaag
prediction_6_4662927_4662996_+_3p	TTGTTGGAGCTCCCTGGTGGCTCAGCAGG	6	4662922	4663001	+	ccgttgtgccacaagagaactcctaggcccccttctttaaaacccactccTTGTTGGAGCTCCCTGGTGGCTCAGCAGG
prediction_6_47168088_47168158_+_3p	AAAATAAGAGGAGGGAGCT	6	47168083	47168163	+	cactgctaagccacaacaggaactctatcaggttggatttAAAATAAGAGGAGGGAGCTcccgttgtagctgaggagtaa
prediction_6_47168088_47168158_+_3p	TAAAATAAGAGGAGGGAGCT	6	47168083	47168163	+	cactgctaagccacaacaggaactctatcaggttggattTAAAATAAGAGGAGGGAGCTcccgttgtagctgaggagtaa
prediction_6_47168089_47168155_+_3p	AAAATAAGAGGAGGGAGC	6	47168084	47168160	+	actgctaagccacaacaggaactctatcaggttggatttAAAATAAGAGGAGGGAGCtcccgttgtagctgaggag
prediction_6_47168089_47168159_-_5p	CTCCTCAGCTACAACGGGAGC	6	47168084	47168164	-	gttaCTCCTCAGCTACAACGGGAGCtccctcctcttattttaaatccaacctgatagagttcctgttgtggcttagcagt
prediction_6_52132126_52132197_-_5p	AACTCACTGAGCAACAACAGGAAGTCC	6	52132121	52132202	-	AACTCACTGAGCAACAACAGGAAGTCCctattttctctcttaaaaataaatcttaggaattcccattgtggctcattggtt
prediction_6_55912247_55912317_+_3p	GGAGTTCCCGTCGTGGTGCGGTGGT	6	55912242	55912322	+	accctctgagccacaacaagaactctagattccttctctttaaataaggcttccaGGAGTTCCCGTCGTGGTGCGGTGGT
prediction_6_55912250_55912316_+_3p	GGAGTTCCCGTCGTGGTGCGGTGG	6	55912245	55912321	+	ctctgagccacaacaagaactctagattccttctctttaaataaggcttccaGGAGTTCCCGTCGTGGTGCGGTGG
prediction_6_56820715_56820783_+_5p	CCATATGCCGCAAGTGCAACCC	6	56820710	56820788	+	tCCATATGCCGCAAGTGCAACCCtagtaagtttttttcttttttgtattttctagggtcacatctgcagcatatggag
prediction_6_56820715_56820783_+_5p	TCCATATGCCGCAAGTGCAACCC	6	56820710	56820788	+	TCCATATGCCGCAAGTGCAACCCtagtaagtttttttcttttttgtattttctagggtcacatctgcagcatatggag
prediction_6_56820716_56820784_-_3p	AGGGTTGCACTTGCGGCATATGG	6	56820711	56820789	-	cctccatatgctgcagatgtgaccctagaaaatacaaaaaagaaaaaaacttactAGGGTTGCACTTGCGGCATATGG
prediction_6_56820716_56820784_-_3p	TAGGGTTGCACTTGCGGCATATGG	6	56820711	56820789	-	cctccatatgctgcagatgtgaccctagaaaatacaaaaaagaaaaaaacttacTAGGGTTGCACTTGCGGCATATGG
prediction_6_57461485_57461557_-_5p	ACTGAGCCATGACGGGAACTCC	6	57461480	57461562	-	cACTGAGCCATGACGGGAACTCCctaacttttgtttttaaaagaatataagctttctgggagttaccgtcgtggcgcagtgg
prediction_6_57461485_57461557_-_5p	CACTGAGCCATGACGGGAACTCC	6	57461480	57461562	-	CACTGAGCCATGACGGGAACTCCctaacttttgtttttaaaagaatataagctttctgggagttaccgtcgtggcgcagtgg
prediction_6_57577173_57577243_+_5p	CACTGCGCCACGATGGGAACTCC	6	57577168	57577248	+	CACTGCGCCACGATGGGAACTCCtattttcctttttttaaagaaattatagtgaccagagttcctgtcatggctcagtgg
prediction_6_57577173_57577243_+_5p	TGCGCCACGATGGGAACTCC	6	57577168	57577248	+	cacTGCGCCACGATGGGAACTCCtattttcctttttttaaagaaattatagtgaccagagttcctgtcatggctcagtgg
prediction_6_58115097_58115157_+_3p	CTGTGGTGTAGGCTGGCAGCAA	6	58115092	58115162	+	catggctcagatctggcattgctgtggCTGTGGTGTAGGCTGGCAGCAAcagctcagattagacccctgg
prediction_6_58115097_58115157_+_3p	GCTGTGGTGTAGGCTGGCAGCAA	6	58115092	58115162	+	catggctcagatctggcattgctgtgGCTGTGGTGTAGGCTGGCAGCAAcagctcagattagacccctgg
prediction_6_62621148_62621214_-_3p	AATTCCTGTCGTGGTACAGCAGA	6	62621143	62621219	-	ttaaccactgggccatgacgggaactccagcttatacaagttttgtaatgaggAATTCCTGTCGTGGTACAGCAGA
prediction_6_62621148_62621214_-_3p	GAATTCCTGTCGTGGTACAGCAGA	6	62621143	62621219	-	ttaaccactgggccatgacgggaactccagcttatacaagttttgtaatgagGAATTCCTGTCGTGGTACAGCAGA
prediction_6_66625018_66625094_-_5p	CCTTAGTAGACTGAGGGAGAGAGG	6	66625013	66625099	-	taagaagaagctaatagatCCTTAGTAGACTGAGGGAGAGAGGtcctaagggtctattaagcattctgtacattcgtctactaagg
prediction_6_72818515_72818583_-_5p	TTCCACTGTGCCACGACGGGAACTCCA	6	72818510	72818588	-	TTCCACTGTGCCACGACGGGAACTCCAgaatggtaatttttaaaaatctcgggagttcccgtcgtggcgcagtggtta
prediction_6_76723583_76723659_+_5p	AAAGGACTAGATGCCCAACCAGAGA	6	76723578	76723664	+	ttgtttttgactcaagctgAAAGGACTAGATGCCCAACCAGAGAaattgctttggttttctctttccagcttaagagtcaaaaaca
prediction_6_76726857_76726924_-_3p	GGTCCCTCGTGGCTCAGTGGGTT	6	76726852	76726929	-	taatccactgacccatgacaggaactccagaaatatataatttaaaagtgaggaGGTCCCTCGTGGCTCAGTGGGTT
prediction_6_79167862_79167928_-_5p	CACTGAGCCACTACAGGAGCTCC	6	79167857	79167933	-	CACTGAGCCACTACAGGAGCTCCggtacattcagttttaaaattttattcagggagttcccgtcgtggcgcagtgg
prediction_6_81969628_81969686_+_5p	CCTGATATGCTGTATTTCAAGGAAGGG	6	81969623	81969691	+	gCCTGATATGCTGTATTTCAAGGAAGGGtttagtatcatctttgaggggagagacagctgatcttcat
prediction_6_81969628_81969686_+_5p	GCCTGATATGCTGTATTTCAAGGAAGGG	6	81969623	81969691	+	GCCTGATATGCTGTATTTCAAGGAAGGGtttagtatcatctttgaggggagagacagctgatcttcat
prediction_6_82565847_82565915_-_3p	GTTCCAGTTGTGGCTCAGTGGGTT	6	82565842	82565920	-	aaccactgagccacacgggactcctgggtaattctttttgtaaaatttttttgaGTTCCAGTTGTGGCTCAGTGGGTT
prediction_6_82565847_82565915_-_3p	TTCCAGTTGTGGCTCAGTGGGTT	6	82565842	82565920	-	aaccactgagccacacgggactcctgggtaattctttttgtaaaatttttttgagTTCCAGTTGTGGCTCAGTGGGTT
prediction_6_82565847_82565915_-_5p	ACCACTGAGCCACACGGGACTCC	6	82565842	82565920	-	aACCACTGAGCCACACGGGACTCCtgggtaattctttttgtaaaatttttttgagttccagttgtggctcagtgggtt
prediction_6_82565853_82565909_-_5p	GAGCCACACGGGACTCCTGGGTAA	6	82565848	82565914	-	tGAGCCACACGGGACTCCTGGGTAAttctttttgtaaaatttttttgagttccagttgtggctcag
prediction_6_82565853_82565909_-_5p	TGAGCCACACGGGACTCCTGGGTAA	6	82565848	82565914	-	TGAGCCACACGGGACTCCTGGGTAAttctttttgtaaaatttttttgagttccagttgtggctcag
prediction_6_82637033_82637086_+_5p	TGGGTTAAGAATCTGACTGAA	6	82637028	82637091	+	aaTGGGTTAAGAATCTGACTGAAgtagtttaggtcactaaagaggtacgggtttgatctctgg
prediction_6_867574_867647_+_5p	CCGCTGCGCCATGACGGGAACTCC	6	867569	867652	+	ttCCGCTGCGCCATGACGGGAACTCCccttctatagcccttaaaaacaacagtaaaggagttcccgtcgtggcgcagtggtta
prediction_6_867574_867647_-_5p	AACCACTGCGCCACGACGGGAACTCC	6	867569	867652	-	tAACCACTGCGCCACGACGGGAACTCCtttactgttgtttttaagggctatagaaggggagttcccgtcatggcgcagcggaa
prediction_6_867574_867647_-_5p	CCACTGCGCCACGACGGGAACTCC	6	867569	867652	-	taaCCACTGCGCCACGACGGGAACTCCtttactgttgtttttaagggctatagaaggggagttcccgtcatggcgcagcggaa
prediction_6_867577_867644_+_5p	CGCTGCGCCATGACGGGAACTCC	6	867572	867649	+	CGCTGCGCCATGACGGGAACTCCccttctatagcccttaaaaacaacagtaaaggagttcccgtcgtggcgcagtgg
prediction_6_87871756_87871826_-_5p	AACCACTGCGCCACGACGGGAACTCC	6	87871751	87871831	-	AACCACTGCGCCACGACGGGAACTCCtgaacatattttaaaaattgtatttgaggagttcccatcgtagctcagtagtta
prediction_6_87871756_87871826_-_5p	CCACTGCGCCACGACGGGAACTCC	6	87871751	87871831	-	aaCCACTGCGCCACGACGGGAACTCCtgaacatattttaaaaattgtatttgaggagttcccatcgtagctcagtagtta
prediction_6_87871757_87871827_+_5p	ACTGAGCTACGATGGGAACTCC	6	87871752	87871832	+	aactACTGAGCTACGATGGGAACTCCtcaaatacaatttttaaaatatgttcaggagttcccgtcgtggcgcagtggtta
prediction_6_87871758_87871828_-_5p	AACCACTGCGCCACGACGGGAACTCC	6	87871753	87871833	-	ttAACCACTGCGCCACGACGGGAACTCCtgaacatattttaaaaattgtatttgaggagttcccatcgtagctcagtagt
prediction_6_87871758_87871828_-_5p	CCACTGCGCCACGACGGGAACTCC	6	87871753	87871833	-	ttaaCCACTGCGCCACGACGGGAACTCCtgaacatattttaaaaattgtatttgaggagttcccatcgtagctcagtagt
prediction_6_87871760_87871824_+_5p	ACTGAGCTACGATGGGAACTCC	6	87871755	87871829	+	tACTGAGCTACGATGGGAACTCCtcaaatacaatttttaaaatatgttcaggagttcccgtcgtggcgcagtgg
prediction_6_916808_916869_-_3p	TCACCCTGACGCTGCGCC	6	916803	916874	-	ttttccatgtgtatgctgttttgccagcgatgtataagTCACCCTGACGCTGCGCCtgaaatagccatgta
prediction_6_93665078_93665135_+_3p	GAACCCAACTAGTATCCATGAGG	6	93665073	93665140	+	gggatttcctgtcctggctcattgataatGAACCCAACTAGTATCCATGAGGgctcaggttcaatcc
prediction_6_93665078_93665135_+_3p	TGAACCCAACTAGTATCCATGAGG	6	93665073	93665140	+	gggatttcctgtcctggctcattgataaTGAACCCAACTAGTATCCATGAGGgctcaggttcaatcc
prediction_6_9699163_9699228_+_3p	TTTTTGGCCACACCCGTAGCAT	6	9699158	9699233	+	atatgctgcaggtgcgggcttaaaaaaaaaaaggtttgcttatttatttaTTTTTGGCCACACCCGTAGCATgtg
prediction_7_10120542_10120603_-_3p	AGTTCTTGTAATGGCTCAGTGGTT	7	10120537	10120608	-	taaccactgcaccacgacgggaactcctaaaaatttttttaagtaggAGTTCTTGTAATGGCTCAGTGGTT
prediction_7_10120542_10120603_-_3p	GTTCTTGTAATGGCTCAGTGGTT	7	10120537	10120608	-	taaccactgcaccacgacgggaactcctaaaaatttttttaagtaggaGTTCTTGTAATGGCTCAGTGGTT
prediction_7_103260951_103261025_+_3p	CTTTTTAGGGCTACACCCACGGCATATGG	7	103260946	103261030	+	tccacatgccatgggtgcggccccaaaaagcggaaaaaaaaaaaaaattgtttttCTTTTTAGGGCTACACCCACGGCATATGG
prediction_7_103260953_103261025_+_3p	CTTTTTAGGGCTACACCCACGGCATATGG	7	103260948	103261030	+	cacatgccatgggtgcggccccaaaaagcggaaaaaaaaaaaaaattgtttttCTTTTTAGGGCTACACCCACGGCATATGG
prediction_7_103260959_103261019_+_3p	CTTTTTAGGGCTACACCCACGGC	7	103260954	103261024	+	ccatgggtgcggccccaaaaagcggaaaaaaaaaaaaaattgtttttCTTTTTAGGGCTACACCCACGGC
prediction_7_103620286_103620360_-_5p	ACCACTGTGCCACGACGGGAACCC	7	103620281	103620365	-	ttaACCACTGTGCCACGACGGGAACCCctatagttcgccctattaaaaaaacttgtttaggagttcctgtcttggtgcagcaga
prediction_7_103620291_103620359_-_5p	ACCACTGTGCCACGACGGGAACCC	7	103620286	103620364	-	taACCACTGTGCCACGACGGGAACCCctatagttcgccctattaaaaaaacttgtttaggagttcctgtcttggtgca
prediction_7_104202020_104202090_-_5p	AACCACTGCGCCATGACGGGAACTCC	7	104202015	104202095	-	AACCACTGCGCCATGACGGGAACTCCtgaattcttatttaaaataaagcatggggagttcctgttgtggctcagtggtta
prediction_7_104418347_104418417_+_5p	AACCACTGCGCCATGACGGGAACTCC	7	104418342	104418422	+	AACCACTGCGCCATGACGGGAACTCCtgaattcttatttaaaataaagcatggggagttcctgttgtggctcagtggtta
prediction_7_105005739_105005804_-_5p	CGTTAACCACTGCGCCACGACGGGAACTCC	7	105005734	105005809	-	ttCGTTAACCACTGCGCCACGACGGGAACTCCcaagaatgccttttgaggagttcccattgtggtggggcggaaa
prediction_7_105005739_105005804_-_5p	TCGTTAACCACTGCGCCACGACGGGAACTCC	7	105005734	105005809	-	tTCGTTAACCACTGCGCCACGACGGGAACTCCcaagaatgccttttgaggagttcccattgtggtggggcggaaa
prediction_7_105005742_105005801_-_3p	TTTTGAGGAGTTCCCATTGTGGTGGGGCGG	7	105005737	105005806	-	gttaaccactgcgccacgacgggaactcccaagaatgccTTTTGAGGAGTTCCCATTGTGGTGGGGCGG
prediction_7_105005742_105005801_-_5p	AACCACTGCGCCACGACGGGAACTCC	7	105005737	105005806	-	gttAACCACTGCGCCACGACGGGAACTCCcaagaatgccttttgaggagttcccattgtggtggggcgg
prediction_7_105005742_105005801_-_5p	CCACTGCGCCACGACGGGAACTCC	7	105005737	105005806	-	gttaaCCACTGCGCCACGACGGGAACTCCcaagaatgccttttgaggagttcccattgtggtggggcgg
prediction_7_105053127_105053199_+_3p	ATACCTAGGAGCGGGGAGTTCC	7	105053122	105053204	+	gggaactcccatcaagaaggtatcttttgatagccacgtgtgcatttccatggggttaATACCTAGGAGCGGGGAGTTCCct
prediction_7_105053127_105053199_+_3p	TACCTAGGAGCGGGGAGTTCC	7	105053122	105053204	+	gggaactcccatcaagaaggtatcttttgatagccacgtgtgcatttccatggggttaaTACCTAGGAGCGGGGAGTTCCct
prediction_7_114962274_114962333_-_3p	CCAAGATATCTAGATATGAGAGGGAGAGGG	7	114962269	114962338	-	tcttttcccctgtcatctttagaagtatcctatgacactCCAAGATATCTAGATATGAGAGGGAGAGGG
prediction_7_119600761_119600823_+_3p	TAGAGAGGAGTTCCTGTCGTGGCT	7	119600756	119600828	+	gccacaacaggaactccaatagtgatttttttttatatcaaagcacttTAGAGAGGAGTTCCTGTCGTGGCT
prediction_7_119600761_119600823_+_3p	TTTAGAGAGGAGTTCCTGTCGTGGCT	7	119600756	119600828	+	gccacaacaggaactccaatagtgatttttttttatatcaaagcacTTTAGAGAGGAGTTCCTGTCGTGGCT
prediction_7_119600761_119600823_+_5p	GCCACAACAGGAACTCCAATAGT	7	119600756	119600828	+	GCCACAACAGGAACTCCAATAGTgatttttttttatatcaaagcactttagagaggagttcctgtcgtggct
prediction_7_127132499_127132568_-_3p	AGGACCTTTTGGCGTGGGC	7	127132494	127132573	-	tctatgagcgtatttggtctgtgccaagtggttctggacaggaccaaatatcaAGGACCTTTTGGCGTGGGCcaaatgt
prediction_7_127132499_127132568_-_3p	ATCAAGGACCTTTTGGCGTGGGC	7	127132494	127132573	-	tctatgagcgtatttggtctgtgccaagtggttctggacaggaccaaatATCAAGGACCTTTTGGCGTGGGCcaaatgt
prediction_7_129304040_129304114_-_5p	CTGCGCCACAACGGGAACTCC	7	129304035	129304119	-	caCTGCGCCACAACGGGAACTCCtagttctgtattttagttaaaaaatttttattaggagtttccattgtagttcagtgggtta
prediction_7_129910892_129910956_+_3p	GGTTGCAGGTCCGATCCCTGGCC	7	129910887	129910961	+	gccagggatcaaactcacatcctcaaaaaaaaaaaaagcaaaaaaccattaGGTTGCAGGTCCGATCCCTGGCC
prediction_7_130127325_130127389_-_3p	GGTTGCAGGTCCGATCCCTGGCC	7	130127320	130127394	-	gccagggatcaaactcacatcctcaaaaaaaaaaaaagcaaaaaaccattaGGTTGCAGGTCCGATCCCTGGCC
prediction_7_14298404_14298465_-_5p	AACCACTGCGCCACGACGGGAACTCC	7	14298399	14298470	-	gttAACCACTGCGCCACGACGGGAACTCCtgattaaactttattagtggagttcccatcatggctcagcgg
prediction_7_14298404_14298465_-_5p	CCACTGCGCCACGACGGGAACTCC	7	14298399	14298470	-	gttaaCCACTGCGCCACGACGGGAACTCCtgattaaactttattagtggagttcccatcatggctcagcgg
prediction_7_16149596_16149664_-_5p	CCACTGCGCCATGACGGGAACTCC	7	16149591	16149669	-	CCACTGCGCCATGACGGGAACTCCtagttttctgaacattacaaaaatgggagttcctgttgtgacttagtggaaaca
prediction_7_17801007_17801070_-_3p	ATAATACAGATGCTGGGTCTCC	7	17801002	17801075	-	atatgaattgcatctatgttggggaccggagacttATAATACAGATGCTGGGTCTCCcacaaggaagtcagtt
prediction_7_17801009_17801072_-_3p	ATAATACAGATGCTGGGTCTCC	7	17801004	17801077	-	gaatatgaattgcatctatgttggggaccggagacttATAATACAGATGCTGGGTCTCCcacaaggaagtcag
prediction_7_24491625_24491703_+_3p	GGAGTTCCCGTTGTAGCTCGGTGG	7	24491620	24491708	+	tttgtttccctgggacacaaaggaaactccctgtgcctcttttaaaatatcatttgGGAGTTCCCGTTGTAGCTCGGTGGtaaggaac
prediction_7_25589219_25589293_+_3p	AGTCTTTTTAGGGCCACACCCACAG	7	25589214	25589298	+	tgcaactgcggccctaaaaagaccaaaaaaaaaggaaaaaagaaaatttgtaactctaaAGTCTTTTTAGGGCCACACCCACAG
prediction_7_25589219_25589293_+_3p	GTCTTTTTAGGGCCACACCCACAG	7	25589214	25589298	+	tgcaactgcggccctaaaaagaccaaaaaaaaaggaaaaaagaaaatttgtaactctaaaGTCTTTTTAGGGCCACACCCACAG
prediction_7_26632744_26632813_-_5p	AACCACTGCGCCACGACGGGAACTCC	7	26632739	26632818	-	tAACCACTGCGCCACGACGGGAACTCCctttaaaactttaaaaaacaaaacagggaattaatgttgtggctcagcagaa
prediction_7_26632744_26632813_-_5p	CCACTGCGCCACGACGGGAACTCC	7	26632739	26632818	-	taaCCACTGCGCCACGACGGGAACTCCctttaaaactttaaaaaacaaaacagggaattaatgttgtggctcagcagaa
prediction_7_26632746_26632815_-_5p	AACCACTGCGCCACGACGGGAACTCC	7	26632741	26632820	-	gttAACCACTGCGCCACGACGGGAACTCCctttaaaactttaaaaaacaaaacagggaattaatgttgtggctcagcag
prediction_7_26632746_26632815_-_5p	CCACTGCGCCACGACGGGAACTCC	7	26632741	26632820	-	gttaaCCACTGCGCCACGACGGGAACTCCctttaaaactttaaaaaacaaaacagggaattaatgttgtggctcagcag
prediction_7_26784706_26784775_-_5p	AACCACTGCGCCACGACGGGAACTCC	7	26784701	26784780	-	tAACCACTGCGCCACGACGGGAACTCCctttaaaactttaaaaaacaaaacagggaattaatgttgtggctcagcagaa
prediction_7_26784706_26784775_-_5p	CCACTGCGCCACGACGGGAACTCC	7	26784701	26784780	-	taaCCACTGCGCCACGACGGGAACTCCctttaaaactttaaaaaacaaaacagggaattaatgttgtggctcagcagaa
prediction_7_26784708_26784777_-_5p	AACCACTGCGCCACGACGGGAACTCC	7	26784703	26784782	-	gttAACCACTGCGCCACGACGGGAACTCCctttaaaactttaaaaaacaaaacagggaattaatgttgtggctcagcag
prediction_7_26784708_26784777_-_5p	CCACTGCGCCACGACGGGAACTCC	7	26784703	26784782	-	gttaaCCACTGCGCCACGACGGGAACTCCctttaaaactttaaaaaacaaaacagggaattaatgttgtggctcagcag
prediction_7_27114681_27114750_+_5p	AACCACTGCGCCACGACGGGAACTCC	7	27114676	27114755	+	AACCACTGCGCCACGACGGGAACTCCctttaaaactttaaaaaacaaaacagggaattaatgttgtggctcagcagaaa
prediction_7_27114681_27114750_+_5p	CCACTGCGCCACGACGGGAACTCC	7	27114676	27114755	+	aaCCACTGCGCCACGACGGGAACTCCctttaaaactttaaaaaacaaaacagggaattaatgttgtggctcagcagaaa
prediction_7_3124652_3124709_+_3p	GGAGGGAGGAAAACAGGTGCA	7	3124647	3124714	+	tatgggtctctgcaaggtgtgttctGGAGGGAGGAAAACAGGTGCAtacctctgaagagataacacc
prediction_7_36127891_36127960_+_3p	TTGTGCATTTTTTTTTGTGTGTG	7	36127886	36127965	+	ataaataaataaaagtgtctccaatttcgtagaagccatagtggtttatggtaaaaTTGTGCATTTTTTTTTGTGTGTG
prediction_7_36940775_36940840_-_5p	ACTGCGCCACGATGGGAACTCC	7	36940770	36940845	-	ccACTGCGCCACGATGGGAACTCCctgaacttacttttaaacagcatttgttggagttcccgtagtggctcagtg
prediction_7_36940775_36940840_-_5p	CCACTGCGCCACGATGGGAACTCC	7	36940770	36940845	-	CCACTGCGCCACGATGGGAACTCCctgaacttacttttaaacagcatttgttggagttcccgtagtggctcagtg
prediction_7_37330450_37330515_-_5p	CCACTGCGCCACGACGGGAACTCCA	7	37330445	37330520	-	CCACTGCGCCACGACGGGAACTCCAgaatcatcttcttaaaatgtgaatctggaagttcccgttgtggctcagta
prediction_7_37330452_37330517_-_5p_-1	AACCACTGCGCCACGACGGGAACTCCA	7	37330447	37330522	-	AACCACTGCGCCACGACGGGAACTCCAgaatcatcttcttaaaatgtgaatctggaagttcccgttgtggctcag
prediction_7_37330452_37330517_-_5p_-1	CCACTGCGCCACGACGGGAACTCCA	7	37330447	37330522	-	aaCCACTGCGCCACGACGGGAACTCCAgaatcatcttcttaaaatgtgaatctggaagttcccgttgtggctcag
prediction_7_37330452_37330517_-_5p_-2	AACCACTGCGCCACGACGGGAACTCC	7	37330447	37330522	-	AACCACTGCGCCACGACGGGAACTCCagaatcatcttcttaaaatgtgaatctggaagttcccgttgtggctcag
prediction_7_37330452_37330517_-_5p_-2	CCACTGCGCCACGACGGGAACTCC	7	37330447	37330522	-	aaCCACTGCGCCACGACGGGAACTCCagaatcatcttcttaaaatgtgaatctggaagttcccgttgtggctcag
prediction_7_37733852_37733913_-_5p	ATTCAATCCCTAGCCTGGGAACT	7	37733847	37733918	-	aggccgacagctgttgctctgATTCAATCCCTAGCCTGGGAACTagggattgaatcagagccacaggtgca
prediction_7_37733852_37733913_-_5p	GATTCAATCCCTAGCCTGGGAACT	7	37733847	37733918	-	aggccgacagctgttgctctGATTCAATCCCTAGCCTGGGAACTagggattgaatcagagccacaggtgca
prediction_7_41912865_41912927_-_3p	TGTTTCTTACTGGGGACCTCTCC	7	41912860	41912932	-	ccagaatgagaggcccctaaggaacatcccaagtggtccttctttgTGTTTCTTACTGGGGACCTCTCCttc
prediction_7_41972359_41972422_-_5p	ATACACACACACAGATGCATGCATG	7	41972354	41972427	-	gATACACACACACAGATGCATGCATGcactcacgtgcaagggcatgcctgtatgtgtgtgtgtgtgctcgtgc
prediction_7_41972359_41972422_-_5p	GATACACACACACAGATGCATGCATG	7	41972354	41972427	-	GATACACACACACAGATGCATGCATGcactcacgtgcaagggcatgcctgtatgtgtgtgtgtgtgctcgtgc
prediction_7_45621881_45621949_+_5p	ACTGCGCCACGACGAACTCCTG	7	45621876	45621954	+	cACTGCGCCACGACGAACTCCTGttgagcttatttttaaaaaataaataaaataggagttcctgtcgtggctcagtgg
prediction_7_45621881_45621949_+_5p	CACTGCGCCACGACGAACTCCTG	7	45621876	45621954	+	CACTGCGCCACGACGAACTCCTGttgagcttatttttaaaaaataaataaaataggagttcctgtcgtggctcagtgg
prediction_7_49629581_49629652_+_5p	ACTGAGCCACAACGGGAACTCC	7	49629576	49629657	+	cACTGAGCCACAACGGGAACTCCtagtgtttttatttttaaaatatagtttgattatggagttcctgtcgtggtacagtgg
prediction_7_49629581_49629652_+_5p	CACTGAGCCACAACGGGAACTCC	7	49629576	49629657	+	CACTGAGCCACAACGGGAACTCCtagtgtttttatttttaaaatatagtttgattatggagttcctgtcgtggtacagtgg
prediction_7_52007538_52007603_+_5p	CGCCACCACGGGAACTCC	7	52007533	52007608	+	cactgCGCCACCACGGGAACTCCcaatatgagatttaaaatacttcaaatgggagctcacgttgtggctcagcag
prediction_7_52007538_52007603_+_5p	GCGCCACCACGGGAACTCC	7	52007533	52007608	+	cactGCGCCACCACGGGAACTCCcaatatgagatttaaaatacttcaaatgggagctcacgttgtggctcagcag
prediction_7_56020910_56020968_+_5p	AGGCAGAGGAGAGAAGTTGGGAT	7	56020905	56020973	+	AGGCAGAGGAGAGAAGTTGGGATttatgcttcatggctccagcatcttccacttttcccctttgtcat
prediction_7_56020910_56020968_+_5p	GGCAGAGGAGAGAAGTTGGGAT	7	56020905	56020973	+	aGGCAGAGGAGAGAAGTTGGGATttatgcttcatggctccagcatcttccacttttcccctttgtcat
prediction_7_56058171_56058236_-_5p	AACCGCTGAGCCACGATGGGAAC	7	56058166	56058241	-	AACCGCTGAGCCACGATGGGAACactagctctgagatttaaaacacaagctctgggagttcccattgtggctcag
prediction_7_59621777_59621852_-_5p	CCACTGCGCCACGACGGGAACTCC	7	59621772	59621857	-	CCACTGCGCCACGACGGGAACTCCcagcttccatccattttaaaaaaaattttattgcagtaggagttcccattgtggcacagca
prediction_7_6185956_6186018_-_3p	AAAAAAATCTTATTCATGGAGTGCC	7	6185951	6186023	-	ctgagccatgacaggaactctatatgtaagcttAAAAAAATCTTATTCATGGAGTGCCtgccgtggctcagt
prediction_7_6185956_6186018_-_3p	AGCTTAAAAAAATCTTATTCATGGAGTGCC	7	6185951	6186023	-	ctgagccatgacaggaactctatatgtaAGCTTAAAAAAATCTTATTCATGGAGTGCCtgccgtggctcagt
prediction_7_6185956_6186018_-_3p	CTTAAAAAAATCTTATTCATGGAGTGCC	7	6185951	6186023	-	ctgagccatgacaggaactctatatgtaagCTTAAAAAAATCTTATTCATGGAGTGCCtgccgtggctcagt
prediction_7_6185956_6186018_-_3p	GCTTAAAAAAATCTTATTCATGGAGTGCC	7	6185951	6186023	-	ctgagccatgacaggaactctatatgtaaGCTTAAAAAAATCTTATTCATGGAGTGCCtgccgtggctcagt
prediction_7_66208782_66208841_-_3p	ATTTACTTTTCTCTTTTTAGGGCC	7	66208777	66208846	-	tggccctaggggaaaaaaaaaaaaaagacaaaaaaaattgtatttATTTACTTTTCTCTTTTTAGGGCC
prediction_7_66208782_66208841_-_3p	TTTACTTTTCTCTTTTTAGGGCC	7	66208777	66208846	-	tggccctaggggaaaaaaaaaaaaaagacaaaaaaaattgtatttaTTTACTTTTCTCTTTTTAGGGCC
prediction_7_66651551_66651618_-_5p	ACAATGGGAACTCCGATTAATTTTT	7	66651546	66651623	-	tACAATGGGAACTCCGATTAATTTTTatatgcaagcagttattacgtttaaaagttattccctggagttcccatcgt
prediction_7_66651551_66651618_-_5p	TACAATGGGAACTCCGATTAATTTTT	7	66651546	66651623	-	TACAATGGGAACTCCGATTAATTTTTatatgcaagcagttattacgtttaaaagttattccctggagttcccatcgt
prediction_7_66651553_66651620_-_5p	CTACAATGGGAACTCCGATTAATTTTT	7	66651548	66651625	-	gCTACAATGGGAACTCCGATTAATTTTTatatgcaagcagttattacgtttaaaagttattccctggagttcccatc
prediction_7_66651553_66651620_-_5p	GCTACAATGGGAACTCCGATTAATTTTT	7	66651548	66651625	-	GCTACAATGGGAACTCCGATTAATTTTTatatgcaagcagttattacgtttaaaagttattccctggagttcccatc
prediction_7_66764852_66764919_+_5p	ACAATGGGAACTCCGATTAATTTTT	7	66764847	66764924	+	ACAATGGGAACTCCGATTAATTTTTatatgcaagcagttattacgtttaaaagttattccctggagttcccatcgta
prediction_7_66764852_66764919_+_5p	CAATGGGAACTCCGATTAATTTTT	7	66764847	66764924	+	aCAATGGGAACTCCGATTAATTTTTatatgcaagcagttattacgtttaaaagttattccctggagttcccatcgta
prediction_7_68411759_68411829_+_3p	GGGTTCTCGTCATGGTGCAGTGG	7	68411754	68411834	+	aaccactgagccacaatgggaactctcaacttacattttaaagtatgcttcttgGGGTTCTCGTCATGGTGCAGTGGcta
prediction_7_70873146_70873218_+_5p	AACCACTGTGCCACGACGGGAACTCC	7	70873141	70873223	+	AACCACTGTGCCACGACGGGAACTCCtgtttaatttcttataaattaaaagtatgggagttcccatcatggcgcagaggaaa
prediction_7_74055795_74055865_+_3p	AAATTAAAAACTTAAGGAGTGCC	7	74055790	74055870	+	ttccactgcaccacaacaggaattcctcgcaaatcattttAAATTAAAAACTTAAGGAGTGCCcattgtggctcagtggt
prediction_7_74055795_74055865_+_5p	CCACTGCACCACAACAGGAATT	7	74055790	74055870	+	ttCCACTGCACCACAACAGGAATTcctcgcaaatcattttaaattaaaaacttaaggagtgcccattgtggctcagtggt
prediction_7_74055795_74055865_+_5p	TCCACTGCACCACAACAGGAATT	7	74055790	74055870	+	tTCCACTGCACCACAACAGGAATTcctcgcaaatcattttaaattaaaaacttaaggagtgcccattgtggctcagtggt
prediction_7_74055795_74055865_+_5p	TTCCACTGCACCACAACAGGAATT	7	74055790	74055870	+	TTCCACTGCACCACAACAGGAATTcctcgcaaatcattttaaattaaaaacttaaggagtgcccattgtggctcagtggt
prediction_7_74055795_74055867_+_3p	AAATTAAAAACTTAAGGAGTGCC	7	74055790	74055872	+	ttccactgcaccacaacaggaattcctcgcaaatcattttAAATTAAAAACTTAAGGAGTGCCcattgtggctcagtggtaa
prediction_7_74474082_74474155_+_3p	AGCCACGATGGGAACTCCTGT	7	74474077	74474160	+	cccgcaacctcatggttcctaattggattcgttaaccactgAGCCACGATGGGAACTCCTGTaggatccgtgaggattcaggt
prediction_7_74474082_74474155_+_3p	TGAGCCACGATGGGAACTCCTGT	7	74474077	74474160	+	cccgcaacctcatggttcctaattggattcgttaaccacTGAGCCACGATGGGAACTCCTGTaggatccgtgaggattcaggt
prediction_7_80136422_80136476_-_3p	GTGGGTTAAGGACTCTATGTGG	7	80136417	80136481	-	ttcccatcctcatggagactatttagaGTGGGTTAAGGACTCTATGTGGtctccatgaggatgc
prediction_7_80548894_80548957_-_3p	CGGCCAGGAAGACAGGCATGGGC	7	80548889	80548962	-	cttaagacttacaagcccaagggctgtttctttactgagcgctaattcCGGCCAGGAAGACAGGCATGGGCct
prediction_7_80548894_80548957_-_3p	GGCCAGGAAGACAGGCATGGGC	7	80548889	80548962	-	cttaagacttacaagcccaagggctgtttctttactgagcgctaattccGGCCAGGAAGACAGGCATGGGCct
prediction_7_80897884_80897957_-_5p	TGCCACGACGGGAACTCC	7	80897879	80897962	-	taaccactgTGCCACGACGGGAACTCCctccaatcttcatttaaaagtcaatgcttaggagttcccatggtggtgcagtggtt
prediction_7_80897887_80897954_+_5p	CACTGCACCACCATGGGAACTCC	7	80897882	80897959	+	CACTGCACCACCATGGGAACTCCtaagcattgacttttaaatgaagattggagggagttcccgtcgtggcacagtgg
prediction_7_80897892_80897949_+_5p	CACCACCATGGGAACTCCTAAGCA	7	80897887	80897954	+	CACCACCATGGGAACTCCTAAGCAttgacttttaaatgaagattggagggagttcccgtcgtggcac
prediction_7_80897892_80897949_+_5p	CATGGGAACTCCTAAGCA	7	80897887	80897954	+	caccacCATGGGAACTCCTAAGCAttgacttttaaatgaagattggagggagttcccgtcgtggcac
prediction_7_83078911_83078976_+_5p	TGGGTAGGACCAAGGTGCTGGACT	7	83078906	83078981	+	tTGGGTAGGACCAAGGTGCTGGACTttctgtctgaagctatggtcagagagcccatgctgttggtcaccgtgttt
prediction_7_84918647_84918711_+_5p	GGGTGAACGTCTGTGAAGAGG	7	84918642	84918716	+	taGGGTGAACGTCTGTGAAGAGGttctttgtgatttgtatgcaaagatgggcttaaataaatgttttatcatga
prediction_7_84918647_84918711_+_5p	TAGGGTGAACGTCTGTGAAGAGG	7	84918642	84918716	+	TAGGGTGAACGTCTGTGAAGAGGttctttgtgatttgtatgcaaagatgggcttaaataaatgttttatcatga
prediction_7_91732076_91732132_+_5p	TGAACAAGGCCAGGGACCAAACT	7	91732071	91732137	+	TGAACAAGGCCAGGGACCAAACTtttgtctcaacagaggcaatgttgggtccttgacctgctgaac
prediction_7_93186234_93186301_+_5p	ACTGCACCACGACGGGAACTCC	7	93186229	93186306	+	cACTGCACCACGACGGGAACTCCgagaactcagtttttaaaaaatgtgcccatggagttcctgtcgtggctcagtgg
prediction_7_93186234_93186301_+_5p	CACTGCACCACGACGGGAACTCC	7	93186229	93186306	+	CACTGCACCACGACGGGAACTCCgagaactcagtttttaaaaaatgtgcccatggagttcctgtcgtggctcagtgg
prediction_8_104609832_104609905_-_5p	CTGAGTCACGTCGCGAACTCCACC	8	104609827	104609910	-	taaccaCTGAGTCACGTCGCGAACTCCACCtatagcatttatttaaaaaactacagaggagttcttgtcgtggctcagcagtt
prediction_8_104609832_104609905_-_5p	TGAGTCACGTCGCGAACTCCACC	8	104609827	104609910	-	taaccacTGAGTCACGTCGCGAACTCCACCtatagcatttatttaaaaaactacagaggagttcttgtcgtggctcagcagtt
prediction_8_104609837_104609900_-_5p	CTGAGTCACGTCGCGAACTCCACC	8	104609832	104609905	-	aCTGAGTCACGTCGCGAACTCCACCtatagcatttatttaaaaaactacagaggagttcttgtcgtggctcag
prediction_8_104609837_104609900_-_5p	TGAGTCACGTCGCGAACTCCACC	8	104609832	104609905	-	acTGAGTCACGTCGCGAACTCCACCtatagcatttatttaaaaaactacagaggagttcttgtcgtggctcag
prediction_8_104609839_104609902_-_3p	AAAAACTACAGAGGAGTTCTTGTCGTGGCTC	8	104609834	104609907	-	ccactgagtcacgtcgcgaactccacctatagcatttatttaAAAAACTACAGAGGAGTTCTTGTCGTGGCTC
prediction_8_104609839_104609902_-_5p	CTGAGTCACGTCGCGAACTCCACC	8	104609834	104609907	-	ccaCTGAGTCACGTCGCGAACTCCACCtatagcatttatttaaaaaactacagaggagttcttgtcgtggctc
prediction_8_104609839_104609902_-_5p	TGAGTCACGTCGCGAACTCCACC	8	104609834	104609907	-	ccacTGAGTCACGTCGCGAACTCCACCtatagcatttatttaaaaaactacagaggagttcttgtcgtggctc
prediction_8_104758591_104758648_-_3p	AGAATTGGAGTTCCCGTCGTGGC	8	104758586	104758653	-	caccatgacaggaactccgatattacatattttaagaattagtgAGAATTGGAGTTCCCGTCGTGGC
prediction_8_107374691_107374757_-_3p	ATCAAGAGTTCCCGTCGTGGCGC	8	107374686	107374762	-	cacaaagggaactcctgagtttgcttttaaaatcacttataaaatcacttatATCAAGAGTTCCCGTCGTGGCGCa
prediction_8_107374691_107374757_-_3p	TCAAGAGTTCCCGTCGTGGCGC	8	107374686	107374762	-	cacaaagggaactcctgagtttgcttttaaaatcacttataaaatcacttataTCAAGAGTTCCCGTCGTGGCGCa
prediction_8_107374693_107374759_-_3p	ATATCAAGAGTTCCCGTCGTGGC	8	107374688	107374764	-	gccacaaagggaactcctgagtttgcttttaaaatcacttataaaatcacttATATCAAGAGTTCCCGTCGTGGCg
prediction_8_107374693_107374759_-_3p	TATCAAGAGTTCCCGTCGTGGC	8	107374688	107374764	-	gccacaaagggaactcctgagtttgcttttaaaatcacttataaaatcacttaTATCAAGAGTTCCCGTCGTGGCg
prediction_8_108430837_108430911_+_5p	CACTCAGCCACAAAGGGAGCTCT	8	108430832	108430916	+	CACTCAGCCACAAAGGGAGCTCTccactgagaattttaaatcttaagactaaatggaataggagttcccattgtggctcagaag
prediction_8_108430837_108430911_+_5p	CAGCCACAAAGGGAGCTCT	8	108430832	108430916	+	cactCAGCCACAAAGGGAGCTCTccactgagaattttaaatcttaagactaaatggaataggagttcccattgtggctcagaag
prediction_8_109002383_109002443_-_3p	GTTCATTTTCAGGGACAGACC	8	109002378	109002448	-	atcaatgaaggcaaaaaatggtccattttcacctcGTTCATTTTCAGGGACAGACCagttttgcttcatt
prediction_8_111997436_111997496_-_5p	CTGTGCCATGACGGGAACTCC	8	111997431	111997501	-	aaccaCTGTGCCATGACGGGAACTCCactttatagctgctcttggagttactgctgtggctcagcggtta
prediction_8_116722771_116722839_-_5p	AACCACTGTGCCACCACGGGAACTCCA	8	116722766	116722844	-	ttAACCACTGTGCCACCACGGGAACTCCAgtagaaaataatttgaagagggaattccctttgtggctcagcagttaac
prediction_8_116722771_116722839_-_5p	ACCACTGTGCCACCACGGGAACTCCA	8	116722766	116722844	-	ttaACCACTGTGCCACCACGGGAACTCCAgtagaaaataatttgaagagggaattccctttgtggctcagcagttaac
prediction_8_117536846_117536903_-_5p	CTGACACCAGCACACAAATGCTCCAGT	8	117536841	117536908	-	gaaagttCTGACACCAGCACACAAATGCTCCAGTgtgtcggactggacccactggagaatttctgag
prediction_8_117536848_117536905_-_5p	CTGACACCAGCACACAAATGCTCCAGT	8	117536843	117536910	-	ttgaaagttCTGACACCAGCACACAAATGCTCCAGTgtgtcggactggacccactggagaatttctg
prediction_8_117825592_117825652_-_5p	AGTGACCTCATCTTTCTCATGCGGGGG	8	117825587	117825657	-	gccagttaaccatggAGTGACCTCATCTTTCTCATGCGGGGGtctccgattagaaacatgagcacttatt
prediction_8_117825592_117825652_-_5p	GTGACCTCATCTTTCTCATGCGGGGG	8	117825587	117825657	-	gccagttaaccatggaGTGACCTCATCTTTCTCATGCGGGGGtctccgattagaaacatgagcacttatt
prediction_8_13375547_13375616_-_3p	AGCAGGGCAGTTGAGCAGAGGT	8	13375542	13375621	-	taaatgcgctcaaggtatttggcttgaccactgtagAGCAGGGCAGTTGAGCAGAGGTttgaagtctaatgccttttgg
prediction_8_13375547_13375616_-_3p	GAGCAGGGCAGTTGAGCAGAGGT	8	13375542	13375621	-	taaatgcgctcaaggtatttggcttgaccactgtaGAGCAGGGCAGTTGAGCAGAGGTttgaagtctaatgccttttgg
prediction_8_21385607_21385668_+_5p	GCCACTTATTCCAGAACACC	8	21385602	21385673	+	gtgcaataagtggttcggGCCACTTATTCCAGAACACCtggaataagtggcccgaaccaactatagtgaag
prediction_8_26929228_26929300_-_5p	ACCGCTGAGCCACGATGGGAGC	8	26929223	26929305	-	aACCGCTGAGCCACGATGGGAGCtcctgttcttcatttttaaattactactaataggagttcccatcgtggttcagtggtta
prediction_8_26929230_26929302_-_5p	ACCGCTGAGCCACGATGGGAGC	8	26929225	26929307	-	ttaACCGCTGAGCCACGATGGGAGCtcctgttcttcatttttaaattactactaataggagttcccatcgtggttcagtggt
prediction_8_26929231_26929297_-_5p	CGCTGAGCCACGATGGGAGCTCC	8	26929226	26929302	-	CGCTGAGCCACGATGGGAGCTCCtgttcttcatttttaaattactactaataggagttcccatcgtggttcagtgg
prediction_8_26929231_26929297_-_5p	GCTGAGCCACGATGGGAGCTCC	8	26929226	26929302	-	cGCTGAGCCACGATGGGAGCTCCtgttcttcatttttaaattactactaataggagttcccatcgtggttcagtgg
prediction_8_26929233_26929299_-_5p	ACCGCTGAGCCACGATGGGAGCT	8	26929228	26929304	-	ACCGCTGAGCCACGATGGGAGCTcctgttcttcatttttaaattactactaataggagttcccatcgtggttcagt
prediction_8_26929233_26929299_-_5p	CCGCTGAGCCACGATGGGAGCT	8	26929228	26929304	-	aCCGCTGAGCCACGATGGGAGCTcctgttcttcatttttaaattactactaataggagttcccatcgtggttcagt
prediction_8_27582934_27582999_+_5p	CACTACGCCACAGCGGGAACTCC	8	27582929	27583004	+	CACTACGCCACAGCGGGAACTCCtgtagtcatcttttaaaatctctgtataggagttcccatcgtggcgcagtgg
prediction_8_27843808_27843877_-_3p	GGGTTCTCACTATGGCTCAGCAGG	8	27843803	27843882	-	ccactgagccatgacaggaacttcatcctactagtaatatttttgataaggaaGGGTTCTCACTATGGCTCAGCAGGtt
prediction_8_27843808_27843877_-_3p	GGTTCTCACTATGGCTCAGCAGG	8	27843803	27843882	-	ccactgagccatgacaggaacttcatcctactagtaatatttttgataaggaagGGTTCTCACTATGGCTCAGCAGGtt
prediction_8_27843808_27843877_-_5p	CACTGAGCCATGACAGGAACTT	8	27843803	27843882	-	cCACTGAGCCATGACAGGAACTTcatcctactagtaatatttttgataaggaagggttctcactatggctcagcaggtt
prediction_8_27843808_27843877_-_5p	CCACTGAGCCATGACAGGAACTT	8	27843803	27843882	-	CCACTGAGCCATGACAGGAACTTcatcctactagtaatatttttgataaggaagggttctcactatggctcagcaggtt
prediction_8_27843809_27843880_-_3p	GGGTTCTCACTATGGCTCAGCAGG	8	27843804	27843885	-	tagccactgagccatgacaggaacttcatcctactagtaatatttttgataaggaaGGGTTCTCACTATGGCTCAGCAGGt
prediction_8_27843809_27843880_-_3p	GGTTCTCACTATGGCTCAGCAGG	8	27843804	27843885	-	tagccactgagccatgacaggaacttcatcctactagtaatatttttgataaggaagGGTTCTCACTATGGCTCAGCAGGt
prediction_8_27992845_27992908_+_5p	CCACTGCGCCACGACGGGAACTCC	8	27992840	27992913	+	aaCCACTGCGCCACGACGGGAACTCCcatgttaactatttctttgtggcgttcctgtcctggtgcagcggaga
prediction_8_29373598_29373658_-_3p	CTCTTAACCTCTTCAACAGGGAGG	8	29373593	29373663	-	aaaatgcctgcctgttgaagaggttatgagatagcacacttttCTCTTAACCTCTTCAACAGGGAGGtta
prediction_8_29373598_29373658_-_5p	AAATGCCTGCCTGTTGAAGAGG	8	29373593	29373663	-	aAAATGCCTGCCTGTTGAAGAGGttatgagatagcacacttttctcttaacctcttcaacagggaggtta
prediction_8_31598789_31598858_-_3p	ATATATGGAGTTCCCCTTGTGGC	8	31598784	31598863	-	aaccacaatgggagctcctacttttgatgtttcaatgttactcttaagactacatgATATATGGAGTTCCCCTTGTGGC
prediction_8_33182072_33182138_-_5p	CCACTGCGCCACGACGGGAACTCC	8	33182067	33182143	-	aCCACTGCGCCACGACGGGAACTCCctgtatcctttttagaatagtgatttttgggagttcctgttgtggctcagc
prediction_8_34188286_34188348_+_3p	GAGCTACAGTGGGAACTCC	8	34188281	34188353	+	tccttatggatactagtcgggtttgttaccacaGAGCTACAGTGGGAACTCCtgactagtatccacaaggat
prediction_8_34562385_34562444_+_3p	GGTTTGTTATGCAGCATGATTG	8	34562380	34562449	+	gagtatcaacgattgccacaatcaagccGGTTTGTTATGCAGCATGATTGtgaaaatcaatgctattcc
prediction_8_35307724_35307794_-_5p	AACCACTGCACCACGACGGGAACTCC	8	35307719	35307799	-	cgttAACCACTGCACCACGACGGGAACTCCtaaatttttttaaaaaataagagttcccttcgtggctcagtgcttaacaa
prediction_8_35307729_35307789_-_5p	ACCACTGCACCACGACGGGAACTCC	8	35307724	35307794	-	ACCACTGCACCACGACGGGAACTCCtaaatttttttaaaaaataagagttcccttcgtggctcagtgctt
prediction_8_35307729_35307789_-_5p	CCACTGCACCACGACGGGAACTCC	8	35307724	35307794	-	aCCACTGCACCACGACGGGAACTCCtaaatttttttaaaaaataagagttcccttcgtggctcagtgctt
prediction_8_35307731_35307787_-_5p	CACTGCACCACGACGGGAACTCC	8	35307726	35307792	-	CACTGCACCACGACGGGAACTCCtaaatttttttaaaaaataagagttcccttcgtggctcagtgc
prediction_8_35307733_35307789_-_5p	ACCACTGCACCACGACGGGAACTCC	8	35307728	35307794	-	ACCACTGCACCACGACGGGAACTCCtaaatttttttaaaaaataagagttcccttcgtggctcagt
prediction_8_35307733_35307789_-_5p	CCACTGCACCACGACGGGAACTCC	8	35307728	35307794	-	aCCACTGCACCACGACGGGAACTCCtaaatttttttaaaaaataagagttcccttcgtggctcagt
prediction_8_37871241_37871311_-_5p	CGCCACGACGGGAACTCC	8	37871236	37871316	-	aaccactgCGCCACGACGGGAACTCCtggcttgattttaaagttaagaaatatgaagttcctgtcatggctcagcggaaa
prediction_8_37871246_37871310_-_5p	CGCCACGACGGGAACTCC	8	37871241	37871315	-	accactgCGCCACGACGGGAACTCCtggcttgattttaaagttaagaaatatgaagttcctgtcatggctcagc
prediction_8_38317938_38317999_+_5p	CGTTAACCACTGCGCCACGACGGGAACTCC	8	38317933	38318004	+	attCGTTAACCACTGCGCCACGACGGGAACTCCtaacagaaatttctattgtggctcagtgataatgaaac
prediction_8_38317938_38317999_+_5p	TCGTTAACCACTGCGCCACGACGGGAACTCC	8	38317933	38318004	+	atTCGTTAACCACTGCGCCACGACGGGAACTCCtaacagaaatttctattgtggctcagtgataatgaaac
prediction_8_42313216_42313270_+_5p	TATTTCCTTTGTGGGAGAAACC	8	42313211	42313275	+	tgatgatgaccatttagtgggTATTTCCTTTGTGGGAGAAACCatggtaggtgtttatgtctct
prediction_8_54040131_54040199_+_5p	CGCTGTGCCACAATGGGAACGCC	8	54040126	54040204	+	CGCTGTGCCACAATGGGAACGCCctaaatttttttcttgaaaactttattgatgggagttcccgtcgtggcacagtgg
prediction_8_54040131_54040199_+_5p	GCTGTGCCACAATGGGAACGCC	8	54040126	54040204	+	cGCTGTGCCACAATGGGAACGCCctaaatttttttcttgaaaactttattgatgggagttcccgtcgtggcacagtgg
prediction_8_56181619_56181690_+_3p	TAGGTAGTTCCCGTTGTGGCTCA	8	56181614	56181695	+	gagccataattggaactcctgagattcagaagttccagaaatggtcttaaaggaatctTAGGTAGTTCCCGTTGTGGCTCA
prediction_8_56181619_56181690_+_3p	TTAGGTAGTTCCCGTTGTGGCTCA	8	56181614	56181695	+	gagccataattggaactcctgagattcagaagttccagaaatggtcttaaaggaatcTTAGGTAGTTCCCGTTGTGGCTCA
prediction_8_64120842_64120903_-_5p_-1	CTGTATAGCAAAGGGACCC	8	64120837	64120908	-	aatttctgCTGTATAGCAAAGGGACCCagtcatatttggatccctttgctgtacagcagaaattggcacat
prediction_8_64120842_64120903_-_5p_0	CTGTATAGCAAAGGGACCCA	8	64120837	64120908	-	aatttctgCTGTATAGCAAAGGGACCCAgtcatatttggatccctttgctgtacagcagaaattggcacat
prediction_8_64120846_64120907_-_5p_3	CTGTATAGCAAAGGGACCC	8	64120841	64120912	-	taccaatttctgCTGTATAGCAAAGGGACCCagtcatatttggatccctttgctgtacagcagaaattggc
prediction_8_64120846_64120907_-_5p_4	CTGTATAGCAAAGGGACCCA	8	64120841	64120912	-	taccaatttctgCTGTATAGCAAAGGGACCCAgtcatatttggatccctttgctgtacagcagaaattggc
prediction_8_71391839_71391905_+_5p	ACTTCATTATTCCCTCCTCCTCC	8	71391834	71391910	+	acgacagtgtttgctgcgccaACTTCATTATTCCCTCCTCCTCCccttccacttccgcccagtaaccgtgtcttcc
prediction_8_71549079_71549136_+_3p	TGCTAGTCAGATTTGTTTCTGCTGAGCC	8	71549074	71549141	+	cgaggccagggatcaaacctgactagcgtcctcacggaTGCTAGTCAGATTTGTTTCTGCTGAGCCa
prediction_8_74332538_74332601_+_5p	GCCACGACGGGAACTCCAA	8	74332533	74332606	+	ctgaGCCACGACGGGAACTCCAAatcttcactccttaaaaagagtgtattaggaatttccgctgtggctcagt
prediction_8_76593438_76593497_+_3p	GTTAGAAACATACCTGTCAGGTGGGAAGG	8	76593433	76593502	+	ttcctttttctgagcaggcagatgttactatgcatttcaGTTAGAAACATACCTGTCAGGTGGGAAGGa
prediction_8_867083_867151_-_3p	TCTTGCTATTTTGTTTATTTTTGTCTTT	8	867078	867156	-	aagacgaaagacaaaaaaattagaaacatttccaaagtatttcatattttTCTTGCTATTTTGTTTATTTTTGTCTTT
prediction_8_94574424_94574489_+_5p	CTGAGCCACAGTGAGAACTCCTA	8	94574419	94574494	+	CTGAGCCACAGTGAGAACTCCTAagatttttatttattaagaatgacttttccggagttcccgtcgtggcgcagt
prediction_8_9745745_9745814_-_5p_-1	CTGATCCACAATGGGAACGCCA	8	9745740	9745819	-	ttctgCTGATCCACAATGGGAACGCCAccatcaagaatttaatcctggagttaccattgtggctcagtggttaacgaac
prediction_8_9745745_9745814_-_5p_-1	TCCACAATGGGAACGCCA	8	9745740	9745819	-	ttctgctgaTCCACAATGGGAACGCCAccatcaagaatttaatcctggagttaccattgtggctcagtggttaacgaac
prediction_8_9745745_9745814_-_5p_-2	CTGATCCACAATGGGAACGCC	8	9745740	9745819	-	ttctgCTGATCCACAATGGGAACGCCaccatcaagaatttaatcctggagttaccattgtggctcagtggttaacgaac
prediction_8_9745750_9745813_-_5p_-2	CTGATCCACAATGGGAACGCCA	8	9745745	9745818	-	tctgCTGATCCACAATGGGAACGCCAccatcaagaatttaatcctggagttaccattgtggctcagtggttaa
prediction_8_9745750_9745813_-_5p_-2	TCCACAATGGGAACGCCA	8	9745745	9745818	-	tctgctgaTCCACAATGGGAACGCCAccatcaagaatttaatcctggagttaccattgtggctcagtggttaa
prediction_8_9745750_9745813_-_5p_-3	CTGATCCACAATGGGAACGCC	8	9745745	9745818	-	tctgCTGATCCACAATGGGAACGCCaccatcaagaatttaatcctggagttaccattgtggctcagtggttaa
prediction_8_97470302_97470367_+_5p	CGCTGAGCCATGACGGGAACCCCA	8	97470297	97470372	+	CGCTGAGCCATGACGGGAACCCCAgaagtcattttaaagtatgtaactttaggagttcccgttgtggcacagtgg
prediction_8_97470302_97470367_+_5p	GCTGAGCCATGACGGGAACCCCA	8	97470297	97470372	+	cGCTGAGCCATGACGGGAACCCCAgaagtcattttaaagtatgtaactttaggagttcccgttgtggcacagtgg
prediction_8_97914138_97914194_+_5p	CACAGACATGAACTCCAGCCAGC	8	97914133	97914199	+	gCACAGACATGAACTCCAGCCAGCtggtttagaaatgctttgcttgctggagttcctgctgtggtg
prediction_9_101707007_101707070_-_5p	CAGCCCTAAGAAGAAAAA	9	101707002	101707075	-	tgtgggttCAGCCCTAAGAAGAAAAAtaaaagtatagaatctttagattttttttttctttttagggatgcat
prediction_9_102053728_102053802_+_3p	GGAGTTCCCGTCATGGCTCAG	9	102053723	102053807	+	tgctgtgccatgatgggaaatctagagttcaagaattttgaatttgaacttgactttctaGGAGTTCCCGTCATGGCTCAGccg
prediction_9_102201317_102201391_+_3p	GGAGTTCCCGTCATGGCTCAG	9	102201312	102201396	+	tgctgtgccatgatgggaaatctagagttcaagaattttgaatttgaacttgactttctaGGAGTTCCCGTCATGGCTCAGccg
prediction_9_10346721_10346793_+_5p	ACTGCGCCACGACAGGAACTCC	9	10346716	10346798	+	cACTGCGCCACGACAGGAACTCCgaaacagttttttgataaaaagtacactcagcttcggagttcctgtcgaggctcagtgg
prediction_9_104086319_104086383_+_5p	CTGCTGTGCCATGACGGGAACTCC	9	104086314	104086388	+	ttCTGCTGTGCCATGACGGGAACTCCtcatttaaactatagttttagggagttcccgtcgtggcgcagtggtta
prediction_9_104086319_104086383_+_5p	CTGTGCCATGACGGGAACTCC	9	104086314	104086388	+	ttctgCTGTGCCATGACGGGAACTCCtcatttaaactatagttttagggagttcccgtcgtggcgcagtggtta
prediction_9_109044654_109044721_+_5p	CTGAGCCACGATGGGAACTCC	9	109044649	109044726	+	caCTGAGCCACGATGGGAACTCCtaaaatattattttaaaaaaagtaactgtaggagttcccattgtggctcagtgg
prediction_9_128315695_128315756_-_3p	GCTTTGGGAGTTTCCCTGGTGGCAC	9	128315690	128315761	-	gagccaggacaagaactcctttaaatcaactattaatagtgatattGCTTTGGGAGTTTCCCTGGTGGCAC
prediction_9_128315695_128315756_-_3p	TTGCTTTGGGAGTTTCCCTGGTGGCAC	9	128315690	128315761	-	gagccaggacaagaactcctttaaatcaactattaatagtgataTTGCTTTGGGAGTTTCCCTGGTGGCAC
prediction_9_128315695_128315756_-_3p	TTTGGGAGTTTCCCTGGTGGCAC	9	128315690	128315761	-	gagccaggacaagaactcctttaaatcaactattaatagtgatattgcTTTGGGAGTTTCCCTGGTGGCAC
prediction_9_22221344_22221405_-_5p	AGGGAGATCCCTGGGCAAAAAGCC	9	22221339	22221410	-	tctctctgcatggagacaAGGGAGATCCCTGGGCAAAAAGCCaggaattttccattgtttcttgtatgaca
prediction_9_22221344_22221405_-_5p	GGGAGATCCCTGGGCAAAAAGCC	9	22221339	22221410	-	tctctctgcatggagacaaGGGAGATCCCTGGGCAAAAAGCCaggaattttccattgtttcttgtatgaca
prediction_9_22342004_22342065_+_5p	AGGGAGATCCCTGGGCAAAAAGCC	9	22341999	22342070	+	ctctctgcatggagacaAGGGAGATCCCTGGGCAAAAAGCCaggaattttccattgtttcttgtatgacaa
prediction_9_22342004_22342065_+_5p	GGGAGATCCCTGGGCAAAAAGCC	9	22341999	22342070	+	ctctctgcatggagacaaGGGAGATCCCTGGGCAAAAAGCCaggaattttccattgtttcttgtatgacaa
prediction_9_25400874_25400934_-_5p	ATGTGTATATGTGGCTGCCTTGTACAGGGGG	9	25400869	25400939	-	ctttgtagagtgtATGTGTATATGTGGCTGCCTTGTACAGGGGGcagctacatatacacatcacatatgc
prediction_9_25400874_25400934_-_5p	GTGTATATGTGGCTGCCTTGTACAGGGGG	9	25400869	25400939	-	ctttgtagagtgtatGTGTATATGTGGCTGCCTTGTACAGGGGGcagctacatatacacatcacatatgc
prediction_9_35584171_35584244_-_5p	GCCACTGCGCCACAACGGGAACTCC	9	35584166	35584249	-	attaGCCACTGCGCCACAACGGGAACTCCtaaactaatagaacttttaaaataattatgaaagttcccattgtggctcagggg
prediction_9_35584176_35584239_-_3p	TATGAAAGTTCCCATTGTGGCTC	9	35584171	35584244	-	ccactgcgccacaacgggaactcctaaactaatagaacttttaaaataatTATGAAAGTTCCCATTGTGGCTC
prediction_9_35584176_35584239_-_3p	TTATGAAAGTTCCCATTGTGGCTC	9	35584171	35584244	-	ccactgcgccacaacgggaactcctaaactaatagaacttttaaaataaTTATGAAAGTTCCCATTGTGGCTC
prediction_9_35584176_35584239_-_5p	CCACTGCGCCACAACGGGAACTCC	9	35584171	35584244	-	CCACTGCGCCACAACGGGAACTCCtaaactaatagaacttttaaaataattatgaaagttcccattgtggctc
prediction_9_37494321_37494385_-_3p	CTCCACAGAGCAAGGAAACTCTGATGG	9	37494316	37494390	-	tttccactagtgtttttccttgctctgcagagttgtgtccctcaagcCTCCACAGAGCAAGGAAACTCTGATGG
prediction_9_4004042_4004108_+_3p	GCTACACCTCTGATTCAACCCCTAGCCT	9	4004037	4004113	+	agatgcggcttggatctggtgttgctgtggctgtggtgtaggccagcgGCTACACCTCTGATTCAACCCCTAGCCT
prediction_9_4004042_4004108_+_3p	GGCTACACCTCTGATTCAACCCCTAGCCT	9	4004037	4004113	+	agatgcggcttggatctggtgttgctgtggctgtggtgtaggccagcGGCTACACCTCTGATTCAACCCCTAGCCT
prediction_9_41220955_41221027_-_5p	CGCTGCACCATGATGGGAACTCC	9	41220950	41221032	-	CGCTGCACCATGATGGGAACTCCcataatgctaggcttttttaagaaaacaatttatcggagttcccgtcgtggcgcagtgg
prediction_9_41220955_41221027_-_5p	GCTGCACCATGATGGGAACTCC	9	41220950	41221032	-	cGCTGCACCATGATGGGAACTCCcataatgctaggcttttttaagaaaacaatttatcggagttcccgtcgtggcgcagtgg
prediction_9_41220956_41221028_+_5p	GCGCCACGACGGGAACTCC	9	41220951	41221033	+	cactGCGCCACGACGGGAACTCCgataaattgttttcttaaaaaagcctagcattatgggagttcccatcatggtgcagcgg
prediction_9_43285089_43285154_-_5p	TGCGCCATGATGGGATCTCC	9	43285084	43285159	-	ccacTGCGCCATGATGGGATCTCCtataattattttcaaagtaaaaagttaagggagttctgttgtggctcagtg
prediction_9_44577273_44577333_+_3p	CCTGATTGGTATCCACGAGGATGGGGG	9	44577268	44577338	+	cctgcatcctggagttcccagtgtggtttaggaggttaagaaCCTGATTGGTATCCACGAGGATGGGGGt
prediction_9_44577273_44577333_+_3p	CTGATTGGTATCCACGAGGATGGGGG	9	44577268	44577338	+	cctgcatcctggagttcccagtgtggtttaggaggttaagaacCTGATTGGTATCCACGAGGATGGGGGt
prediction_9_50367748_50367818_-_5p	CACTGAGCCAAGACAGGAACTCC	9	50367743	50367823	-	ggttcattatCACTGAGCCAAGACAGGAACTCCtttttcaaattttttaggagttcctcttgtggctcagcagttaacga
prediction_9_59232436_59232492_+_3p	CCTCCCTCTTGTGAATGGCTGGCTC	9	59232431	59232497	+	tttggcatgttggcacgaggaacaggtcagactatcttctaCCTCCCTCTTGTGAATGGCTGGCTC
prediction_9_59232436_59232492_+_3p	TCCCTCTTGTGAATGGCTGGCTC	9	59232431	59232497	+	tttggcatgttggcacgaggaacaggtcagactatcttctaccTCCCTCTTGTGAATGGCTGGCTC
prediction_9_59406035_59406101_-_5p	AGAGATTAACGTGACAGCC	9	59406030	59406106	-	ggcccccatccagccgctgAGAGATTAACGTGACAGCCcacatttttacgtcctctcacagagggctcggatggtg
prediction_9_59406035_59406101_-_5p	GAGAGATTAACGTGACAGCC	9	59406030	59406106	-	ggcccccatccagccgctGAGAGATTAACGTGACAGCCcacatttttacgtcctctcacagagggctcggatggtg
prediction_9_63373243_63373304_-_3p	GCTGTGGTGTAGGCCAGGCGGCT	9	63373238	63373309	-	atatggcttggatctggcattgctgtgGCTGTGGTGTAGGCCAGGCGGCTacagttctgattcgacccata
prediction_9_7042619_7042679_-_3p	ATGGAGTTCCCATTGCAGCTCAG	9	7042614	7042684	-	tcagccacgacggaaactcctaatcattgttgtattaattgaactttATGGAGTTCCCATTGCAGCTCAG
prediction_9_7042621_7042681_-_3p	CTTTATGGAGTTCCCATTGCAGCTC	9	7042616	7042686	-	actcagccacgacggaaactcctaatcattgttgtattaattgaaCTTTATGGAGTTCCCATTGCAGCTC
prediction_9_7042621_7042681_-_3p	TTATGGAGTTCCCATTGCAGCTC	9	7042616	7042686	-	actcagccacgacggaaactcctaatcattgttgtattaattgaactTTATGGAGTTCCCATTGCAGCTC
prediction_9_70638416_70638474_+_5p	GGCACCAAATGTATAGTGGTCTA	9	70638411	70638479	+	cccaggccaggtatcttgctgGGCACCAAATGTATAGTGGTCTAcagctaagatagcctggcaagttg
prediction_9_7243709_7243779_-_5p	CTCCGAGATTGAAGTTTTAAACTGGACGGG	9	7243704	7243784	-	cacaaggggaaCTCCGAGATTGAAGTTTTAAACTGGACGGGtctaggtttaaataactgaatgaggagttctcattgtgg
prediction_9_7243712_7243780_-_5p	CTCCGAGATTGAAGTTTTAAACTGGACGGG	9	7243707	7243785	-	ccacaaggggaaCTCCGAGATTGAAGTTTTAAACTGGACGGGtctaggtttaaataactgaatgaggagttctcattg
prediction_9_7243715_7243773_-_5p	AAGTTTTAAACTGGACGGG	9	7243710	7243778	-	gggaactccgagattgAAGTTTTAAACTGGACGGGtctaggtttaaataactgaatgaggagttctca
prediction_9_7243716_7243776_-_5p	AAGTTTTAAACTGGACGGG	9	7243711	7243781	-	aaggggaactccgagattgAAGTTTTAAACTGGACGGGtctaggtttaaataactgaatgaggagttctc
prediction_9_82118144_82118209_+_3p	ATGTGTTCTATGTAGGTGGTGC	9	82118139	82118214	+	tgatcatgacttacatgttttctgcgtgtactccccccccaacacacagaatATGTGTTCTATGTAGGTGGTGCt
prediction_9_82118144_82118209_+_3p	TATGTGTTCTATGTAGGTGGTGC	9	82118139	82118214	+	tgatcatgacttacatgttttctgcgtgtactccccccccaacacacagaaTATGTGTTCTATGTAGGTGGTGCt
prediction_X_104392929_104392992_+_5p	CTGCCCTTGCTCAGTAGGGTAAG	X	104392924	104392997	+	CTGCCCTTGCTCAGTAGGGTAAGgatccagcatttcggtgagctggatccttaacctactgaggtcacagacg
prediction_X_105219338_105219398_-_5p	AGGAGCCAGAAAGAGAGCAACTT	X	105219333	105219403	-	AGGAGCCAGAAAGAGAGCAACTTttttcattttaccatctcaaaacaggctgaactcattttggcttcta
prediction_X_105263944_105264004_-_5p	AGGAGCCAGAAAGAGAGCAACTT	X	105263939	105264009	-	AGGAGCCAGAAAGAGAGCAACTTttttcattttaccatctcaaaacaggctgaactcattttggcttcta
prediction_X_106095645_106095707_+_3p	AGGTCCCTTCAGTGAGGAGGCTGAAGGGCTG	X	106095640	106095712	+	agccccaaggtttcttctctgaaaggacttttagtttggaaAGGTCCCTTCAGTGAGGAGGCTGAAGGGCTG
prediction_X_106095645_106095707_+_3p	GGTCCCTTCAGTGAGGAGGCTGAAGGGCTG	X	106095640	106095712	+	agccccaaggtttcttctctgaaaggacttttagtttggaaaGGTCCCTTCAGTGAGGAGGCTGAAGGGCTG
prediction_X_115373839_115373896_-_5p	TAATCATTGGCCTCACTCAGTGGG	X	115373834	115373901	-	tctctgtgaggacatgggttTAATCATTGGCCTCACTCAGTGGGttaaggattcagcattgccacag
prediction_X_12111301_12111375_+_5p	ACTGCGCCACGACGGAAACTCC	X	12111296	12111380	+	cACTGCGCCACGACGGAAACTCCacattttttttttttttaattcaaaatgaaacctcctggagttcccgttgtgacacagtgg
prediction_X_12111301_12111375_+_5p	CTGCGCCACGACGGAAACTCC	X	12111296	12111380	+	caCTGCGCCACGACGGAAACTCCacattttttttttttttaattcaaaatgaaacctcctggagttcccgttgtgacacagtgg
prediction_X_121322517_121322575_+_3p	GCTCAGGGAAGACAGGTCAGAGTAGGGTGCC	X	121322512	121322580	+	ccaaccttcctccagacctgtcttccctgagatggtGCTCAGGGAAGACAGGTCAGAGTAGGGTGCCc
prediction_X_12823357_12823434_+_5p	TCTGTGCCAAGACGGGAACTCC	X	12823352	12823439	+	ttccTCTGTGCCAAGACGGGAACTCCtagataaatcattttttaaaaattcttttattggggagttcccgttgtggcgcagtggtta
prediction_X_12823360_12823431_-_5p	CCACTGCGCCACAACGGGAACTCC	X	12823355	12823436	-	CCACTGCGCCACAACGGGAACTCCccaataaaagaatttttaaaaaatgatttatctaggagttcccgtcttggcacagag
prediction_X_15459201_15459275_+_5p	CGTTAACCACTGCGCCACGACGGGAACTCC	X	15459196	15459280	+	ttCGTTAACCACTGCGCCACGACGGGAACTCCtccattaaacttttgagaggagttcctattttgtgtctcagtgttaatgaac
prediction_X_15459201_15459275_+_5p	TCGTTAACCACTGCGCCACGACGGGAACTCC	X	15459196	15459280	+	tTCGTTAACCACTGCGCCACGACGGGAACTCCtccattaaacttttgagaggagttcctattttgtgtctcagtgttaatgaac
prediction_X_15459204_15459271_+_5p	AACCACTGCGCCACGACGGGAACTCC	X	15459199	15459276	+	gttAACCACTGCGCCACGACGGGAACTCCtccattaaacttttgagaggagttcctattttgtgtctcagtgttaat
prediction_X_15459204_15459271_+_5p	CCACTGCGCCACGACGGGAACTCC	X	15459199	15459276	+	gttaaCCACTGCGCCACGACGGGAACTCCtccattaaacttttgagaggagttcctattttgtgtctcagtgttaat
prediction_X_15459207_15459270_+_5p	AACCACTGCGCCACGACGGGAACTCC	X	15459202	15459275	+	AACCACTGCGCCACGACGGGAACTCCtccattaaacttttgagaggagttcctattttgtgtctcagtgttaa
prediction_X_15459207_15459270_+_5p	CCACTGCGCCACGACGGGAACTCC	X	15459202	15459275	+	aaCCACTGCGCCACGACGGGAACTCCtccattaaacttttgagaggagttcctattttgtgtctcagtgttaa
prediction_X_17190586_17190659_-_3p	CAAGAGAAACCCCCAAAAGCACTTGGACTCT	X	17190581	17190664	-	tgtttgcctccaagtctcaaactttttggggaatttcttgccCAAGAGAAACCCCCAAAAGCACTTGGACTCTggagacaaat
prediction_X_27888528_27888601_-_5p	AACCACTGTGCCACAACGGGAACTCC	X	27888523	27888606	-	tAACCACTGTGCCACAACGGGAACTCCtgaaatattctttaaatattttcaaaaatcaaagttcccgtagtggcacagtggaa
prediction_X_27888533_27888600_-_5p	AACCACTGTGCCACAACGGGAACTCC	X	27888528	27888605	-	AACCACTGTGCCACAACGGGAACTCCtgaaatattctttaaatattttcaaaaatcaaagttcccgtagtggcacag
prediction_X_35230318_35230386_+_5p	AGCCCACTAAGCCACATAGGAAC	X	35230313	35230391	+	cttAGCCCACTAAGCCACATAGGAACtctgttttaaagaattcttttgggagttccctggtggctccgcaggttaagg
prediction_X_35230321_35230383_+_5p	AGCCCACTAAGCCACATAGGAAC	X	35230316	35230388	+	AGCCCACTAAGCCACATAGGAACtctgttttaaagaattcttttgggagttccctggtggctccgcaggtta
prediction_X_35230321_35230383_+_5p	GCCCACTAAGCCACATAGGAAC	X	35230316	35230388	+	aGCCCACTAAGCCACATAGGAACtctgttttaaagaattcttttgggagttccctggtggctccgcaggtta
prediction_X_39087432_39087503_-_5p	CCACTGAGCCACAACGGGATCT	X	39087427	39087508	-	tCCACTGAGCCACAACGGGATCTccggatgttgcaatttaaatagagcagttaggagttcctgtcctggctcagtggttaa
prediction_X_56956483_56956556_+_5p	TGCGCCACGACGGGAACTCC	X	56956478	56956561	+	cccTGCGCCACGACGGGAACTCCcccgagtaaatttttgtgctttaaaaatagtttcccggagttcctgttgtggctcagcgg
prediction_X_61500398_61500454_-_5p	CTGTGCCACTGCGGGAACTCC	X	61500393	61500459	-	ccaCTGTGCCACTGCGGGAACTCCcgagaaactgttcttaaaactgatttttgggagttgccattg
prediction_X_75888025_75888082_+_3p	CAGTCTTATGAGTTTCTTGAGGATGAGGC	X	75888020	75888087	+	gtccactctaggaagcttcacaaggtcctgtttggttaCAGTCTTATGAGTTTCTTGAGGATGAGGC
prediction_X_76716753_76716813_-_5p	ACCACGACAGGAACTCCTGAAAA	X	76716748	76716818	-	ACCACGACAGGAACTCCTGAAAActattttctttaaaaataaaggtgtggttggagtccccgtcgtggcg
prediction_X_76716753_76716813_-_5p	CACGACAGGAACTCCTGAAAA	X	76716748	76716818	-	acCACGACAGGAACTCCTGAAAActattttctttaaaaataaaggtgtggttggagtccccgtcgtggcg
prediction_X_76716753_76716813_-_5p	CCACGACAGGAACTCCTGAAAA	X	76716748	76716818	-	aCCACGACAGGAACTCCTGAAAActattttctttaaaaataaaggtgtggttggagtccccgtcgtggcg
prediction_X_81836311_81836381_+_5p	ACTGCGCCACGACGGGAACTCC	X	81836306	81836386	+	cACTGCGCCACGACGGGAACTCCtgttttttgatacttttaaaaatactttttattggcgttcccgtcatggctcagcag
prediction_X_81836311_81836381_+_5p	CACTGCGCCACGACGGGAACTCC	X	81836306	81836386	+	CACTGCGCCACGACGGGAACTCCtgttttttgatacttttaaaaatactttttattggcgttcccgtcatggctcagcag
prediction_X_92143724_92143784_-_5p	AGCCATGATGGGAACTCTGCA	X	92143719	92143789	-	tgAGCCATGATGGGAACTCTGCAattttatttttaccttaaaatacataagatggagttcccatcttggc
prediction_X_93093196_93093257_-_3p	CTAGGAGTTCCCGTCGTGGCGCAGT	X	93093191	93093262	-	gcaccacaatgggaactcccaaatttcatttttaaattgttagtttCTAGGAGTTCCCGTCGTGGCGCAGT
prediction_X_93093196_93093257_-_3p	TTTCTAGGAGTTCCCGTCGTGGCGCAGT	X	93093191	93093262	-	gcaccacaatgggaactcccaaatttcatttttaaattgttagTTTCTAGGAGTTCCCGTCGTGGCGCAGT
prediction_X_97695569_97695639_-_5p	CTGCTGCACCACCACAGGAACTCC	X	97695564	97695644	-	CTGCTGCACCACCACAGGAACTCCtgttttttcttttaaaattgaattataggagttcccgttgtggctcagcagtttac
prediction_X_97695569_97695639_-_5p	TGCTGCACCACCACAGGAACTCC	X	97695564	97695644	-	cTGCTGCACCACCACAGGAACTCCtgttttttcttttaaaattgaattataggagttcccgttgtggctcagcagtttac
prediction_X_97695571_97695641_-_5p	CTGCTGCACCACCACAGGAACTCC	X	97695566	97695646	-	taCTGCTGCACCACCACAGGAACTCCtgttttttcttttaaaattgaattataggagttcccgttgtggctcagcagttt
prediction_X_97695571_97695641_-_5p	TGCTGCACCACCACAGGAACTCC	X	97695566	97695646	-	tacTGCTGCACCACCACAGGAACTCCtgttttttcttttaaaattgaattataggagttcccgttgtggctcagcagttt
prediction_X_97695574_97695638_-_5p	TGCTGCACCACCACAGGAACTCC	X	97695569	97695643	-	TGCTGCACCACCACAGGAACTCCtgttttttcttttaaaattgaattataggagttcccgttgtggctcagcag
prediction_X_97772949_97773005_+_3p	AGTGGATTAAGGATGCGGCATTGCCGTGAGC	X	97772944	97773010	+	ctcaaggcaaggcctgatcctaaacccgctgactcAGTGGATTAAGGATGCGGCATTGCCGTGAGC
prediction_X_97772949_97773005_+_3p	GTGGATTAAGGATGCGGCATTGCCGTGAGC	X	97772944	97773010	+	ctcaaggcaaggcctgatcctaaacccgctgactcaGTGGATTAAGGATGCGGCATTGCCGTGAGC
prediction_X_99152804_99152875_-_5p	AACCACTGTGCCACGACGGGAACTCC	X	99152799	99152880	-	tAACCACTGTGCCACGACGGGAACTCCtaagtggtaaatttaaaaattcacttgtggggtccccattgtggttcagcaggt
prediction_X_99152807_99152872_-_5p	CCACTGTGCCACGACGGGAACTCC	X	99152802	99152877	-	CCACTGTGCCACGACGGGAACTCCtaagtggtaaatttaaaaattcacttgtggggtccccattgtggttcagca
ENSSSCT00000019703_18_16054348_16054429_+_3p	ACCATTTGAAATCAGTGTTCTTGGGGGAGCC	18	16054343	16054434	+	agcttcttcaggaagctggtttcatatggtggtttagatttaaaaagtgattgtctagcACCATTTGAAATCAGTGTTCTTGGGGGAGCCc
ENSSSCT00000019703_18_16054348_16054429_+_3p	CCATTTGAAATCAGTGTTCTTGGGGGAGCC	18	16054343	16054434	+	agcttcttcaggaagctggtttcatatggtggtttagatttaaaaagtgattgtctagcaCCATTTGAAATCAGTGTTCTTGGGGGAGCCc
ENSSSCT00000019711_15_73700020_73700104_-_5p	CCCAATGCATCTAGAATTCTGGGGGTGGAGT	15	73700015	73700109	-	aacccactctaacCCCAATGCATCTAGAATTCTGGGGGTGGAGTccagtaacctgcattttgacaagccctccatgtgactctgatgcacaatg
ENSSSCT00000019778_17_61782653_61782764_-_3p	GATGCGGTCCGGGAACTCCTC	17	61782648	61782769	-	ggatggacagcacggcgttgtagggctccaccaccgtgtccgacaccttggccgagggcatgacgctgaaggagttgagGATGCGGTCCGGGAACTCCTCgcggatcttgcccatgagcag
ENSSSCT00000019864_14_90720819_90720914_-_3p	CAGCTGCCTGGACAGAGCG	14	90720814	90720919	-	tgggaggtctctgtgttgggcgtctgtctgcccgcatgcctgcctctctgtggctctgaaggaggcaggggctgggcctgCAGCTGCCTGGACAGAGCGgctcct
ENSSSCT00000019864_14_90720819_90720914_-_3p	GCTGGGCCTGCAGCTGCCTGGACAGAGCG	14	90720814	90720919	-	tgggaggtctctgtgttgggcgtctgtctgcccgcatgcctgcctctctgtggctctgaaggaggcagggGCTGGGCCTGCAGCTGCCTGGACAGAGCGgctcct
ENSSSCT00000019864_14_90720819_90720914_-_5p	AGGTCTCTGTGTTGGGCGTC	14	90720814	90720919	-	tgggAGGTCTCTGTGTTGGGCGTCtgtctgcccgcatgcctgcctctctgtggctctgaaggaggcaggggctgggcctgcagctgcctggacagagcggctcct
ENSSSCT00000019864_14_90720819_90720914_-_5p	GAGGTCTCTGTGTTGGGCGTC	14	90720814	90720919	-	tggGAGGTCTCTGTGTTGGGCGTCtgtctgcccgcatgcctgcctctctgtggctctgaaggaggcaggggctgggcctgcagctgcctggacagagcggctcct
ENSSSCT00000019919_9_47573177_47573238_-_5p	CCCTGAGACCCTAACTTGTG	9	47573172	47573243	-	ctcagtCCCTGAGACCCTAACTTGTGatgtttaccgtttaaatccacgggttaggctcttgggagctgcga
ENSSSCT00000019919_9_47573177_47573238_-_5p	GTCCCTGAGACCCTAACTTGTG	9	47573172	47573243	-	ctcaGTCCCTGAGACCCTAACTTGTGatgtttaccgtttaaatccacgggttaggctcttgggagctgcga
ENSSSCT00000019919_9_47573177_47573238_-_5p	TCCCTGAGACCCTAACTTGTG	9	47573172	47573243	-	ctcagTCCCTGAGACCCTAACTTGTGatgtttaccgtttaaatccacgggttaggctcttgggagctgcga
ENSSSCT00000019965_14_69493245_69493336_-_3p	GAGTGGGGTTTTGACCCT	14	69493240	69493341	-	agtcacctacctaactgggttagggccctggctccatctcctttaggaaaaccttctgtgggGAGTGGGGTTTTGACCCTaacccagctgggctgtaacac
ENSSSCT00000019986_14_80673633_80673715_+_3p	CAGTGCTATAACCTGGGGAGTCC	14	80673628	80673720	+	ccgtcagggtggtcaactgtcctggtttgcctgggactgagagatttcctgggattcaggacttgCAGTGCTATAACCTGGGGAGTCCtagg
ENSSSCT00000019986_14_80673633_80673715_+_5p	CTGTCCTGGTTTGCCTGGGACTGAGAGA	14	80673628	80673720	+	ccgtcagggtggtcaaCTGTCCTGGTTTGCCTGGGACTGAGAGAtttcctgggattcaggacttgcagtgctataacctggggagtcctagg
ENSSSCT00000019988_10_36311907_36311988_-_3p	AATGTGGTGGTGGTTTACAAAGT	10	36311902	36311993	-	aactgtgaagtgctgtggatttctttgtgaatcaccatatctaagctAATGTGGTGGTGGTTTACAAAGTaattcatagtgcttcacaggt
ENSSSCT00000019988_10_36311907_36311988_-_3p	GTGGTGGTGGTTTACAAAGT	10	36311902	36311993	-	aactgtgaagtgctgtggatttctttgtgaatcaccatatctaagctaatGTGGTGGTGGTTTACAAAGTaattcatagtgcttcacaggt
ENSSSCT00000019988_10_36311907_36311988_-_3p	TGTGGTGGTGGTTTACAAAGT	10	36311902	36311993	-	aactgtgaagtgctgtggatttctttgtgaatcaccatatctaagctaaTGTGGTGGTGGTTTACAAAGTaattcatagtgcttcacaggt
ENSSSCT00000019993_7_133928634_133928758_+_3p	CGGCACCACACCATGAAGGCAGCC	7	133928629	133928763	+	cccagtgcccggggagcaggacggtgagcctgtcgttgttcagggaggccaggtcctctgggctgagaaggattatgacgggctcctcggtgttctccaggtagCGGCACCACACCATGAAGGCAGCCcgaatc
ENSSSCT00000019993_7_133928634_133928758_+_5p	CAGTGCCCGGGGAGCAGGACGGTGAGCC	7	133928629	133928763	+	ccCAGTGCCCGGGGAGCAGGACGGTGAGCCtgtcgttgttcagggaggccaggtcctctgggctgagaaggattatgacgggctcctcggtgttctccaggtagcggcaccacaccatgaaggcagcccgaatc
ENSSSCT00000020014_7_133834347_133834429_+_5p	AGGACTCCATTTGTTTTGATGATGGA	7	133834342	133834434	+	ttggatgagccctcggAGGACTCCATTTGTTTTGATGATGGAttcttacgctccatcatcgtctcaaatgagtcttcagagggttctatcat
ENSSSCT00000020014_7_133834347_133834429_+_5p	GGACTCCATTTGTTTTGATGATGGA	7	133834342	133834434	+	ttggatgagccctcggaGGACTCCATTTGTTTTGATGATGGAttcttacgctccatcatcgtctcaaatgagtcttcagagggttctatcat
ENSSSCT00000020015_9_67814650_67814742_-_5p	AGGGATGACCAACTGTCCTGGTTT	9	67814645	67814747	-	tttttAGGGATGACCAACTGTCCTGGTTTgcctgggactgaggagtttctgacaacacagaataatccttggcaaactattggttggtcctcctagcttttc
ENSSSCT00000020039_8_92258011_92258079_+_3p	CTTTAGCAATGGTGATGGGGTG	8	92258006	92258084	+	acaggccatgactgttgctaatatgcaactctgttcaatacaaactggaattgcaCTTTAGCAATGGTGATGGGGTGt
ENSSSCT00000020064_X_86097370_86097429_+_3p	CAGGGCTGGGCAGCGGGCTGG	X	86097365	86097434	+	gcagaggggcggcagggccgggctgggCAGGGCTGGGCAGCGGGCTGGccgcgcgccgtgcgccgctgg
ENSSSCT00000020082_7_120781195_120781252_+_3p_15	TGTGTGTGTGTGGTTGCCCA	7	120781190	120781257	+	agccctgtgtgagtgtgagagtgtgtgTGTGTGTGTGTGGTTGCCCAcgcccacattcacgcgtgtt
ENSSSCT00000020082_7_120781195_120781252_+_3p_16	TGTGTGTGTGTGGTTGCCC	7	120781190	120781257	+	agccctgtgtgagtgtgagagtgtgtgTGTGTGTGTGTGGTTGCCCacgcccacattcacgcgtgtt
ENSSSCT00000020092_X_40478821_40478931_-_5p	GCTGCTGGAATGTGTAGGTGCC	X	40478816	40478936	-	tcgtaGCTGCTGGAATGTGTAGGTGCCctcaatggctcagtagccagtgtagatcctgtcatttgtaatcagtagctacatctggctactgggtctctgatggcaccttctaccttctga
ENSSSCT00000020113_12_45319038_45319123_+_3p	CTAAAGCTGCCAGTTGAAGAACTGT	12	45319033	45319128	+	ctcctggctgagccgcagtagttcttcagtggcaagctttatgtcctgacccagCTAAAGCTGCCAGTTGAAGAACTGTtgccctctgcccctgg
ENSSSCT00000020150_12_34201564_34201656_+_5p	GTAGCTTATCAGACTGATGTTGA	12	34201559	34201661	+	atggctgtaccaccttgtcggGTAGCTTATCAGACTGATGTTGActgttgaatctcatggcaacagcagtcgatgggctgtctgacattttggtatctttca
ENSSSCT00000020184_10_60644417_60644490_+_3p	GTGTGTGTGTGTGTGTGCGCGCG	10	60644412	60644495	+	ccgttgatttgggtggggtgtgtgtgtgtgtgtgtgtgtGTGTGTGTGTGTGTGTGCGCGCGcacgctcatgcacacatttct
ENSSSCT00000020184_10_60644417_60644490_+_3p	TGTGTGTGTGTGTGTGCGCGCG	10	60644412	60644495	+	ccgttgatttgggtggggtgtgtgtgtgtgtgtgtgtgtgTGTGTGTGTGTGTGTGCGCGCGcacgctcatgcacacatttct
ENSSSCT00000020217_7_29626545_29626654_+_3p	AGCCGTCGCCCCCAAACCTCGAGGGGAGAGC	7	29626540	29626659	+	ctcccccgccccgggccgcggctcttgattgtccaaacgcaattctcgagtctatagctctggccgagagttgagtctggacgtcccgAGCCGTCGCCCCCAAACCTCGAGGGGAGAGC
ENSSSCT00000020217_7_29626545_29626654_+_3p	CCGTCGCCCCCAAACCTCGAGGGGAGAGC	7	29626540	29626659	+	ctcccccgccccgggccgcggctcttgattgtccaaacgcaattctcgagtctatagctctggccgagagttgagtctggacgtcccgagCCGTCGCCCCCAAACCTCGAGGGGAGAGC
ENSSSCT00000020217_7_29626545_29626654_+_3p	GCCGTCGCCCCCAAACCTCGAGGGGAGAGC	7	29626540	29626659	+	ctcccccgccccgggccgcggctcttgattgtccaaacgcaattctcgagtctatagctctggccgagagttgagtctggacgtcccgaGCCGTCGCCCCCAAACCTCGAGGGGAGAGC
ENSSSCT00000020221_4_99584644_99584723_+_5p	CTGCCTGCTTCTGTGTGATATGT	4	99584639	99584728	+	CTGCCTGCTTCTGTGTGATATGTttgatattgggttgtttaattaggaaccaactaaatgtcaaacatattcttacagcagtaggcaat
ENSSSCT00000020236_12_49575599_49575668_+_3p	ACTGTGGTGTTAGAGCGAGGGTGGG	12	49575594	49575673	+	ccgccccagcagcacactgtggtttgtacggcactgtggccacgtccaaaccacACTGTGGTGTTAGAGCGAGGGTGGG
ENSSSCT00000020236_12_49575599_49575668_+_3p	CTGTGGTGTTAGAGCGAGGGTGGG	12	49575594	49575673	+	ccgccccagcagcacactgtggtttgtacggcactgtggccacgtccaaaccacaCTGTGGTGTTAGAGCGAGGGTGGG
ENSSSCT00000020238_7_63697110_63697262_-_3p	TTTATATTTAGCTGGGAGCC	7	63697105	63697267	-	gaatgcccagttaaaattggattttggatcagataaacaataaatttttttggtataaggatatcccaaatacttcatgggaaatacttatgctaaaaaaaaatttttttttcccattatttatctgaaaTTTATATTTAGCTGGGAGCCctttatttttat
ENSSSCT00000020265_13_55826398_55826472_-_5p	ACACTACCCTGCCTCTTCTCCAC	13	55826393	55826477	-	tcggcccgcgctctctccattACACTACCCTGCCTCTTCTCCACgagaggcagcggggtgtagtggatagagcacgggttcaag
ENSSSCT00000020265_13_55826398_55826472_-_5p	TACACTACCCTGCCTCTTCTCCAC	13	55826393	55826477	-	tcggcccgcgctctctccatTACACTACCCTGCCTCTTCTCCACgagaggcagcggggtgtagtggatagagcacgggttcaag
ENSSSCT00000020265_13_55826398_55826472_-_5p	TTACACTACCCTGCCTCTTCTCCAC	13	55826393	55826477	-	tcggcccgcgctctctccaTTACACTACCCTGCCTCTTCTCCACgagaggcagcggggtgtagtggatagagcacgggttcaag
ENSSSCT00000020289_15_130584584_130584725_+_5p	AAACACAGCAAGCCCAGGGACAC	15	130584579	130584730	+	AAACACAGCAAGCCCAGGGACACttgaacgtcagataaacgacaaataattgtttagcatgagtatatcccatacaatactggggacatacttatactaaaatattatcctgtgtttatctgaaatccacattgaactggcttccttactt
ENSSSCT00000020296_2_136265608_136265674_+_3p	ACTGGACTTGGAGTCAGAAGGC	2	136265603	136265679	+	cacccagggctcctgactccaggtcctgtgtgttgcctggaaatagcACTGGACTTGGAGTCAGAAGGCctgcgtg
ENSSSCT00000020296_2_136265608_136265674_+_3p	CACTGGACTTGGAGTCAGAAGGC	2	136265603	136265679	+	cacccagggctcctgactccaggtcctgtgtgttgcctggaaatagCACTGGACTTGGAGTCAGAAGGCctgcgtg
ENSSSCT00000020330_6_39533215_39533285_+_3p	GCTCGTGTCTGTGGGTCCGTGTCGGGGG	6	39533210	39533290	+	gtcctggcacccacccgtagaaccgaccttgcggggccttcgccgcacacaaGCTCGTGTCTGTGGGTCCGTGTCGGGGG
ENSSSCT00000020334_18_17167649_17167759_-_5p	GCCGCCACTTGCCTCGCACC	18	17167644	17167764	-	gctctGCCGCCACTTGCCTCGCACCgtttttggcaatggtagaactcacactggtgagataatgggatccggtggttctagacttgccaactatggtgcgagggctcagcaagcaactcc
ENSSSCT00000020346_16_52377039_52377118_+_3p	CACAGCACACCCATGCACAGACA	16	52377034	52377123	+	gtatagagagtgtgtgtgtgtgtgtgtgtgtgtgtgtgtgtgcgcgggcatgcgcgcgcatgCACAGCACACCCATGCACAGACAtgtc
ENSSSCT00000020346_16_52377039_52377118_+_3p	CATGCACAGCACACCCATGCACAGACA	16	52377034	52377123	+	gtatagagagtgtgtgtgtgtgtgtgtgtgtgtgtgtgtgtgcgcgggcatgcgcgcgCATGCACAGCACACCCATGCACAGACAtgtc
ENSSSCT00000020348_9_126011587_126011656_-_3p	GTGGAGTGAAGCTCAGGAGGCG	9	126011582	126011661	-	tgtttctcttgtccttcattccaccggagtctgtctcatacccaaccagatttcaGTGGAGTGAAGCTCAGGAGGCGtg
ENSSSCT00000020348_9_126011587_126011656_-_5p	TTGTCCTTCATTCCACCGGAGTCTG	9	126011582	126011661	-	tgtttctcTTGTCCTTCATTCCACCGGAGTCTGtctcatacccaaccagatttcagtggagtgaagctcaggaggcgtg
ENSSSCT00000020352_4_5729445_5729548_+_5p	GTTGTTGTAAACATCCCCGACTGG	4	5729440	5729553	+	atttgttgtctagaaagtctGTTGTTGTAAACATCCCCGACTGGaagctgtaagacatagctaagctttcagtcagatgtttgctgccaccgactcttcacaggcatcatttc
ENSSSCT00000020352_4_5729445_5729548_+_5p	TTGTTGTAAACATCCCCGACTGG	4	5729440	5729553	+	atttgttgtctagaaagtctgTTGTTGTAAACATCCCCGACTGGaagctgtaagacatagctaagctttcagtcagatgtttgctgccaccgactcttcacaggcatcatttc
ENSSSCT00000020357_18_17171978_17172083_-_5p	ACACCACGACCACCTGCTGGGCC	18	17171973	17172088	-	gcACACCACGACCACCTGCTGGGCCgattttggcactagcacatttttgcttgtgtctctccgctctgagcaattatgtgcagtgccaatatgggaaagcaggatgctgcagccc
ENSSSCT00000020357_18_17171978_17172083_-_5p	GCACACCACGACCACCTGCTGGGCC	18	17171973	17172088	-	GCACACCACGACCACCTGCTGGGCCgattttggcactagcacatttttgcttgtgtctctccgctctgagcaattatgtgcagtgccaatatgggaaagcaggatgctgcagccc
ENSSSCT00000020382_4_97900883_97900965_-_3p	ACCACCAGCCCCACCACGCGGTAGGGCACC	4	97900878	97900970	-	tgtacgtgttagtctgctgctggatgcgtttgatggttgcccccttggggcccACCACCAGCCCCACCACGCGGTAGGGCACCcgcacgcga
ENSSSCT00000020382_4_97900883_97900965_-_3p	CACCACCAGCCCCACCACGCGGTAGGGCACC	4	97900878	97900970	-	tgtacgtgttagtctgctgctggatgcgtttgatggttgcccccttggggccCACCACCAGCCCCACCACGCGGTAGGGCACCcgcacgcga
ENSSSCT00000020385_17_64053942_64054045_-_3p	CCCCTTCAACCAGCTGTAGCTGCGC	17	64053937	64054050	-	ggatccgggacccaaatgctttgctaaagctggtaaaatggaaccaaatcaactgttgaatggatttggtCCCCTTCAACCAGCTGTAGCTGCGCattgacagcgccgtcggc
ENSSSCT00000020385_17_64053942_64054045_-_3p	TCCCCTTCAACCAGCTGTAGCTGCGC	17	64053937	64054050	-	ggatccgggacccaaatgctttgctaaagctggtaaaatggaaccaaatcaactgttgaatggatttggTCCCCTTCAACCAGCTGTAGCTGCGCattgacagcgccgtcggc
ENSSSCT00000020409_5_29963949_29964040_+_5p	CCATTCTGGTTTCCCTGGGACTGAG	5	29963944	29964045	+	cccactacagtgaccaaCCATTCTGGTTTCCCTGGGACTGAGgggcttcctggatatgggacttttagctctgaaatcagatagtcaccctgaatcccttg
ENSSSCT00000020411_4_127718030_127718147_-_3p	GAGCGAAATGCAACCCAAAC	4	127718025	127718152	-	ctctcggaggatgctgcggcgcggggcgcgtcgcccccctcagtccaccagagcccggatgcctcagaaattcggctctgggtctgtgggGAGCGAAATGCAACCCAAACcccattttaccgaaccc
ENSSSCT00000020440_17_59149581_59149648_+_5p	CCTAGTTTGCCTGGGACTGAGG	17	59149576	59149653	+	cagatagggtgaccaaccgtCCTAGTTTGCCTGGGACTGAGGttgtccccaggacctggtacttttagagctgaaac
ENSSSCT00000020440_17_59149581_59149648_+_5p	CTAGTTTGCCTGGGACTGAGG	17	59149576	59149653	+	cagatagggtgaccaaccgtcCTAGTTTGCCTGGGACTGAGGttgtccccaggacctggtacttttagagctgaaac
ENSSSCT00000020457_7_26718972_26719049_-_5p	ACCACCTACCTCTTCCCTGCCCT	7	26718967	26719054	-	aacagtggtgttctctcctctACCACCTACCTCTTCCCTGCCCTggtgcgggcaaggagagggtggagggagggccagcaagttagg
ENSSSCT00000020457_7_26718972_26719049_-_5p	TACCACCTACCTCTTCCCTGCCCT	7	26718967	26719054	-	aacagtggtgttctctcctcTACCACCTACCTCTTCCCTGCCCTggtgcgggcaaggagagggtggagggagggccagcaagttagg
ENSSSCT00000020476_18_5054286_5054404_-_3p_10	GGCTCCACCTTTTCCGGGCCGTGGAGCCA	18	5054281	5054409	-	ggctggctggtgaactggcaggccaggaagaggaggaagccctggaggggctggaggtgatggatgttttcctccggttctcagGGCTCCACCTTTTCCGGGCCGTGGAGCCAgggctggtgcagaag
ENSSSCT00000020476_18_5054286_5054404_-_3p_11	GGCTCCACCTTTTCCGGGCCGTGGAGCC	18	5054281	5054409	-	ggctggctggtgaactggcaggccaggaagaggaggaagccctggaggggctggaggtgatggatgttttcctccggttctcagGGCTCCACCTTTTCCGGGCCGTGGAGCCagggctggtgcagaag
ENSSSCT00000020476_18_5054286_5054404_-_5p	GCCAGGAAGAGGAGGAAGCC	18	5054281	5054409	-	ggctggctggtgaactggcagGCCAGGAAGAGGAGGAAGCCctggaggggctggaggtgatggatgttttcctccggttctcagggctccaccttttccgggccgtggagccagggctggtgcagaag
ENSSSCT00000020485_7_133847437_133847512_+_3p	AGTGCCTGCTGGGGTGGAACC	7	133847432	133847517	+	gcacaagacagagaagccaggtcacgtctctgcagttacacagctcacgAGTGCCTGCTGGGGTGGAACCtggtctgtctgtctg
ENSSSCT00000020485_7_133847437_133847512_+_3p	CGAGTGCCTGCTGGGGTGGAACC	7	133847432	133847517	+	gcacaagacagagaagccaggtcacgtctctgcagttacacagctcaCGAGTGCCTGCTGGGGTGGAACCtggtctgtctgtctg
ENSSSCT00000020485_7_133847437_133847512_+_5p	CACAAGACAGAGAAGCCAGGTC	7	133847432	133847517	+	gCACAAGACAGAGAAGCCAGGTCacgtctctgcagttacacagctcacgagtgcctgctggggtggaacctggtctgtctgtctg
ENSSSCT00000020502_9_6808358_6808426_-_3p	GGAGGCTGGAGACGCGGC	9	6808353	6808431	-	ctcaggtgtattctacagtgcacgtgtctccagtgtggctcGGAGGCTGGAGACGCGGCcctgttggagtaacaactg
ENSSSCT00000020502_9_6808358_6808426_-_3p	GTGGCTCGGAGGCTGGAGACGCGGC	9	6808353	6808431	-	ctcaggtgtattctacagtgcacgtgtctccagtGTGGCTCGGAGGCTGGAGACGCGGCcctgttggagtaacaactg
ENSSSCT00000020515_12_33457337_33457407_-_3p	AGTGCAATATTGCTTATAGGGTTTTGGTGTT	12	33457332	33457412	-	atcctagaaccctatcgatattgtctctgctgtgtaaatagctctgagtAGTGCAATATTGCTTATAGGGTTTTGGTGTT
ENSSSCT00000020560_6_36259082_36259200_-_3p	GGGTCTTGGTTCAGGGTCGGGGC	6	36259077	36259205	-	cggccgacttggcgccaattcctgcgctctgacctgagacctctgggttctgagctgtgatgttgcttccaagctgggatctctgGGGTCTTGGTTCAGGGTCGGGGCctctgggttctgagcaccag
ENSSSCT00000020578_6_40293229_40293320_+_5p	CAGGCGGCAGTGGCGGGAGCGGCC	6	40293224	40293325	+	aggccggcgggggcgCAGGCGGCAGTGGCGGGAGCGGCCcctcggccatcctccgtctgcccagttaccgcttccgctaccgccgccgctcccgctctagc
ENSSSCT00000020579_9_43358361_43358459_+_3p	GCTGTACCATTTTCATTCCCATCAGCAA	9	43358356	43358464	+	ccagaagtagaattgctggattgtatggtacatctttaatgtttttaggacctgtcatactattttccaaagtgGCTGTACCATTTTCATTCCCATCAGCAAtacaca
ENSSSCT00000020579_9_43358361_43358459_+_3p	GTACCATTTTCATTCCCATCAGCAA	9	43358356	43358464	+	ccagaagtagaattgctggattgtatggtacatctttaatgtttttaggacctgtcatactattttccaaagtggctGTACCATTTTCATTCCCATCAGCAAtacaca
ENSSSCT00000020586_7_27028466_27028543_+_5p	ACCACCTACCTCTTCCCTGCCCT	7	27028461	27028548	+	aacagtggtgttctctcctctACCACCTACCTCTTCCCTGCCCTggtgcgggcaaggagagggtggagggagggccagcaagttagg
ENSSSCT00000020586_7_27028466_27028543_+_5p	TACCACCTACCTCTTCCCTGCCCT	7	27028461	27028548	+	aacagtggtgttctctcctcTACCACCTACCTCTTCCCTGCCCTggtgcgggcaaggagagggtggagggagggccagcaagttagg
ENSSSCT00000020673_6_37304643_37304736_+_3p	ACACCACAGCTCACAGCAACACC	6	37304638	37304741	+	cacgcgggatccgaggtgggtgggtgggtgtgtgtgtgtgtgtgtgtgtgtgtgtgtgacctACACCACAGCTCACAGCAACACCagattcccaacctgctga
ENSSSCT00000020673_6_37304643_37304736_+_3p	CCTACACCACAGCTCACAGCAACACC	6	37304638	37304741	+	cacgcgggatccgaggtgggtgggtgggtgtgtgtgtgtgtgtgtgtgtgtgtgtgtgaCCTACACCACAGCTCACAGCAACACCagattcccaacctgctga
ENSSSCT00000020678_2_331298_331396_+_3p	GTCCCTGGGCAGCGCGACCG	2	331293	331401	+	cggtccctccaggcgcagggcagccactgcccaccgcacactgcgctgctccggacccactgtgcgtgtgacagcggctgatctGTCCCTGGGCAGCGCGACCGcccg
ENSSSCT00000020678_2_331298_331396_+_3p	TCCCTGGGCAGCGCGACCG	2	331293	331401	+	cggtccctccaggcgcagggcagccactgcccaccgcacactgcgctgctccggacccactgtgcgtgtgacagcggctgatctgTCCCTGGGCAGCGCGACCGcccg
ENSSSCT00000020678_2_331298_331396_+_5p	CGGTCCCTCCAGGCGCAGGGCAGCC	2	331293	331401	+	CGGTCCCTCCAGGCGCAGGGCAGCCactgcccaccgcacactgcgctgctccggacccactgtgcgtgtgacagcggctgatctgtccctgggcagcgcgaccgcccg
ENSSSCT00000020700_2_49930488_49930599_-_3p	GATCCGGTCCGGGAACTCCTC	2	49930483	49930604	-	gaaccgacagcgtggcgttgtagggctccaccaccgtgtcagacaccttgggggagggtaccacgctgaaggtgttcatGATCCGGTCCGGGAACTCCTCgcggatcttgctgatgagcag
ENSSSCT00000020706_6_83322545_83322654_-_5p	GCTCACCATGACACCGTGTGAGACC	6	83322540	83322659	-	tggcaggccagGCTCACCATGACACCGTGTGAGACCtcgggctacaacacgggactcgggcgctgctctgacccctcgtgtcttgtgttgcagccggagggacgcaggtctgcagcaga
ENSSSCT00000020716_2_17100314_17100408_-_3p	CCCTTACCCCAAAAAGCATTCGCGGAGGGC	2	17100309	17100413	-	ggactctgcccttcgtgaatctttttgcggtctgggcttgctgtacataactcaatagccggaagCCCTTACCCCAAAAAGCATTCGCGGAGGGCgcactcttc
ENSSSCT00000020716_2_17100314_17100408_-_3p	GCCCTTACCCCAAAAAGCATTCGCGGAGGGC	2	17100309	17100413	-	ggactctgcccttcgtgaatctttttgcggtctgggcttgctgtacataactcaatagccggaaGCCCTTACCCCAAAAAGCATTCGCGGAGGGCgcactcttc
ENSSSCT00000020718_14_90595793_90595888_-_3p	CAGCTGCCTGGACAGAGCG	14	90595788	90595893	-	tgggaggtctctgtgttgggcgtctgtctgcccgcatgcctgcctctctgtggctctgaaggaggcaggggctgggcctgCAGCTGCCTGGACAGAGCGgctcct
ENSSSCT00000020718_14_90595793_90595888_-_3p	GCTGGGCCTGCAGCTGCCTGGACAGAGCG	14	90595788	90595893	-	tgggaggtctctgtgttgggcgtctgtctgcccgcatgcctgcctctctgtggctctgaaggaggcagggGCTGGGCCTGCAGCTGCCTGGACAGAGCGgctcct
ENSSSCT00000020718_14_90595793_90595888_-_5p	AGGTCTCTGTGTTGGGCGTC	14	90595788	90595893	-	tgggAGGTCTCTGTGTTGGGCGTCtgtctgcccgcatgcctgcctctctgtggctctgaaggaggcaggggctgggcctgcagctgcctggacagagcggctcct
ENSSSCT00000020718_14_90595793_90595888_-_5p	GAGGTCTCTGTGTTGGGCGTC	14	90595788	90595893	-	tggGAGGTCTCTGTGTTGGGCGTCtgtctgcccgcatgcctgcctctctgtggctctgaaggaggcaggggctgggcctgcagctgcctggacagagcggctcct
ENSSSCT00000020719_17_40405237_40405340_-_3p	CGTCCCCACGCTGCCTGGGCAGGGTTTGGG	17	40405232	40405345	-	accctgggcgggcggccgttaagacttgcagtgatgtttaactcctctccacgtgaacatcacagcaagtctgtgctgcttccCGTCCCCACGCTGCCTGGGCAGGGTTTGGG
ENSSSCT00000020719_17_40405237_40405340_-_3p	GTCCCCACGCTGCCTGGGCAGGGTTTGGG	17	40405232	40405345	-	accctgggcgggcggccgttaagacttgcagtgatgtttaactcctctccacgtgaacatcacagcaagtctgtgctgcttcccGTCCCCACGCTGCCTGGGCAGGGTTTGGG
ENSSSCT00000020728_1_284963090_284963172_-_3p	GTTCTGCCCTATTCCCTCCCTG	1	284963085	284963177	-	ccagatcatggccctgactctgcgggcatgtctccctcactagactgaggctctgtgaggttcacggGTTCTGCCCTATTCCCTCCCTGctt
ENSSSCT00000020741_6_45615061_45615125_+_3p	GGCTGGGCAGAGGGGGGATGC	6	45615056	45615130	+	gttcgggcaccgggcggggcagggctgggctgGGCTGGGCAGAGGGGGGATGCgctccgacccccgcccagggg
ENSSSCT00000020752_X_108498664_108498773_-_3p	CTGGGACTCCCGCCGGGGCCCACC	X	108498659	108498778	-	gcggcgccccgcactcagccgtgccctagcagcgggaacagtactgcagtgggcgatcggtactctggggtattgtttctgctgcccgggcaaggCTGGGACTCCCGCCGGGGCCCACC
ENSSSCT00000020752_X_108498664_108498773_-_3p	TGGGACTCCCGCCGGGGCCCACC	X	108498659	108498778	-	gcggcgccccgcactcagccgtgccctagcagcgggaacagtactgcagtgggcgatcggtactctggggtattgtttctgctgcccgggcaaggcTGGGACTCCCGCCGGGGCCCACC
ENSSSCT00000020761_X_86350516_86350575_-_3p	CAGGGCTGGGCAGCGGGCTGG	X	86350511	86350580	-	gcagaggggcggcagggccgggctgggCAGGGCTGGGCAGCGGGCTGGccgcgcgccgtgcgccgctgg
ENSSSCT00000020794_9_13711338_13711447_-_5p	GGCTGTGTGTGATGTGGTAA	9	13711333	13711452	-	gacGGCTGTGTGTGATGTGGTAActgccctcaaggagcttacaatctagctgggggtgaatgacttgcacatgaacgcaactagactgtgagcttctagagggcagggaccttacccta
ENSSSCT00000020796_2_50064122_50064233_-_3p	GATCCGGTCCGGGAACTCCTC	2	50064117	50064238	-	gaaccgacagcgtggcgttgtagggctccaccaccgtgtcagacaccttgggggagggtaccacgctgaaggtgttcatGATCCGGTCCGGGAACTCCTCgcggatcttgctgatgagcag
ENSSSCT00000020806_2_46561891_46561973_+_3p	AGCCCCACCACGCGGTAGGGCACGCGCACC	2	46561886	46561978	+	tgtacgtgtgcgtccgctgctggatacgcttgatggtggcgcccttgggccccaccaccAGCCCCACCACGCGGTAGGGCACGCGCACCtgg
ENSSSCT00000020806_2_46561891_46561973_+_3p	CAGCCCCACCACGCGGTAGGGCACGCGCACC	2	46561886	46561978	+	tgtacgtgtgcgtccgctgctggatacgcttgatggtggcgcccttgggccccaccacCAGCCCCACCACGCGGTAGGGCACGCGCACCtgg
ENSSSCT00000020817_3_29678100_29678195_-_5p	CACCTGGGGATCTTGCACCAAA	3	29678095	29678200	-	tggaaaaCACCTGGGGATCTTGCACCAAAtgcagattctggttcgggaggtctgggtggggcctgagatgctgcatttctaacaagctcccgagtgacgctgatg
ENSSSCT00000020817_3_29678100_29678195_-_5p	CCTGGGGATCTTGCACCAAA	3	29678095	29678200	-	tggaaaacaCCTGGGGATCTTGCACCAAAtgcagattctggttcgggaggtctgggtggggcctgagatgctgcatttctaacaagctcccgagtgacgctgatg
ENSSSCT00000020830_3_40637122_40637205_-_3p	ACTTCTTGGTGATGTTGAGGCTG	3	40637117	40637210	-	ccagacatccctggggatcttgttaatattcagattctggggtgcttcaggggattctgcatttctagcaACTTCTTGGTGATGTTGAGGCTG
ENSSSCT00000020848_12_37773635_37773707_+_3p	ACACACACACACACACACACCCT	12	37773630	37773712	+	aaaaaatgtgtatgtgtgtatatatatatatatgtaaatacacacacacacacacacacACACACACACACACACACACCCT
ENSSSCT00000020848_12_37773635_37773707_+_3p	CACACACACACACACACACACCCT	12	37773630	37773712	+	aaaaaatgtgtatgtgtgtatatatatatatatgtaaatacacacacacacacacacaCACACACACACACACACACACCCT
ENSSSCT00000020890_3_35683168_35683260_-_5p	CAGGAGCTAATGGTGGGGTGGCT	3	35683163	35683265	-	gactggttgaggctgcggagcCAGGAGCTAATGGTGGGGTGGCTgcgggccttctgcaggtcccccacgttctggcccagcagtgtcgtcacgttgcccacg
ENSSSCT00000020894_X_123637722_123637821_+_3p	GACCGCTTCCGTGTCCTTTTCGTGGGTGGC	X	123637717	123637826	+	ggtttcctgcagaacgaggtgaaggaggtggttctgctcggcactcaacaggggccacatctccacctgcagcgacttGACCGCTTCCGTGTCCTTTTCGTGGGTGGCc
ENSSSCT00000020912_9_47702717_47702798_-_5p	AACCCGTAGATCCGAACTTGT	9	47702712	47702803	-	cggaggcctgttgccacaAACCCGTAGATCCGAACTTGTgctgatagtgcacacaagcttgtgtctataggtatgtgtctgtgggcgatct
ENSSSCT00000020912_9_47702717_47702798_-_5p	CACAAACCCGTAGATCCGAACTTGT	9	47702712	47702803	-	cggaggcctgttgcCACAAACCCGTAGATCCGAACTTGTgctgatagtgcacacaagcttgtgtctataggtatgtgtctgtgggcgatct
ENSSSCT00000020936_6_39533860_39533920_+_3p	AGGGTCACAGGTGAGGTTCTTGGGAGCC	6	39533855	39533925	+	ctgagtccctgagaccctttaacctgtgaggacatccAGGGTCACAGGTGAGGTTCTTGGGAGCCtggcg
ENSSSCT00000020936_6_39533860_39533920_+_3p	CAGGGTCACAGGTGAGGTTCTTGGGAGCC	6	39533855	39533925	+	ctgagtccctgagaccctttaacctgtgaggacatcCAGGGTCACAGGTGAGGTTCTTGGGAGCCtggcg
ENSSSCT00000020961_10_22839185_22839295_-_3p	AATGAATGCAACTGTGGCCCC	10	22839180	22839300	-	tcctccctgtgcagagattccttcttaaaaggtcacaatcaacattcattgctgtcggtgggttgaactgtgtagacaagctcactgaacAATGAATGCAACTGTGGCCCCgcattttgc
ENSSSCT00000020965_12_45599471_45599572_-_5p	CGCCCCGCCCCCGCGTCTCCAGGGCAACC	12	45599466	45599577	-	gCGCCCCGCCCCCGCGTCTCCAGGGCAACCgtggctttcgattgttactgtgggaaccggaggtaacagtctacagccatggtcgccccgcagcacgcccacgcgccgcgc
ENSSSCT00000020965_12_45599471_45599572_-_5p	GCGCCCCGCCCCCGCGTCTCCAGGGCAACC	12	45599466	45599577	-	GCGCCCCGCCCCCGCGTCTCCAGGGCAACCgtggctttcgattgttactgtgggaaccggaggtaacagtctacagccatggtcgccccgcagcacgcccacgcgccgcgc
ENSSSCT00000021024_1_284509638_284509720_+_3p	GTTCTGCCCTATTCCCTCCCTG	1	284509633	284509725	+	ccagatcatggccctgactctgcgggcatgtctccctcactagactgaggctctgtgaggttcacggGTTCTGCCCTATTCCCTCCCTGctt
ENSSSCT00000021045_7_133834149_133834243_+_3p	CATGGCTTGGAGGAGGTCAATGGG	7	133834144	133834248	+	ttgagtgacccctccaggtcttggagtaggtcattgggtggatcctttatttccctatgtgggccactggatggctcctcCATGGCTTGGAGGAGGTCAATGGG
ENSSSCT00000021045_7_133834149_133834243_+_3p	GCTCCTCCATGGCTTGGAGGAGGTCAATGGG	7	133834144	133834248	+	ttgagtgacccctccaggtcttggagtaggtcattgggtggatcctttatttccctatgtgggccactggatgGCTCCTCCATGGCTTGGAGGAGGTCAATGGG
ENSSSCT00000021051_10_26149017_26149077_-_3p_1	AATCACATTGCCAGGGATTACCA	10	26149012	26149082	-	tgcttgggttcctggcatgctgatttgtgacttaagattaaAATCACATTGCCAGGGATTACCAcgcagc
ENSSSCT00000021051_10_26149017_26149077_-_3p_1	ATCACATTGCCAGGGATTACCA	10	26149012	26149082	-	tgcttgggttcctggcatgctgatttgtgacttaagattaaaATCACATTGCCAGGGATTACCAcgcagc
ENSSSCT00000021051_10_26149017_26149077_-_3p_2	AATCACATTGCCAGGGATTACC	10	26149012	26149082	-	tgcttgggttcctggcatgctgatttgtgacttaagattaaAATCACATTGCCAGGGATTACCacgcagc
ENSSSCT00000021051_10_26149017_26149077_-_3p_2	ATCACATTGCCAGGGATTACC	10	26149012	26149082	-	tgcttgggttcctggcatgctgatttgtgacttaagattaaaATCACATTGCCAGGGATTACCacgcagc
ENSSSCT00000021054_1_227255281_227255372_-_3p_2	AGTACTGTGATAACTGAAGAATGGTGGTGCCA	1	227255276	227255377	-	tacaagactgaactgtcctttttcggttatcatggtaccgatgctgtatatctgaaaggtacAGTACTGTGATAACTGAAGAATGGTGGTGCCAtcacatt
ENSSSCT00000021054_1_227255281_227255372_-_3p_2	GTACTGTGATAACTGAAGAATGGTGGTGCCA	1	227255276	227255377	-	tacaagactgaactgtcctttttcggttatcatggtaccgatgctgtatatctgaaaggtacaGTACTGTGATAACTGAAGAATGGTGGTGCCAtcacatt
ENSSSCT00000021054_1_227255281_227255372_-_3p_3	AGTACTGTGATAACTGAAGAATGGTGGTGCC	1	227255276	227255377	-	tacaagactgaactgtcctttttcggttatcatggtaccgatgctgtatatctgaaaggtacAGTACTGTGATAACTGAAGAATGGTGGTGCCatcacatt
ENSSSCT00000021054_1_227255281_227255372_-_3p_3	GTACTGTGATAACTGAAGAATGGTGGTGCC	1	227255276	227255377	-	tacaagactgaactgtcctttttcggttatcatggtaccgatgctgtatatctgaaaggtacaGTACTGTGATAACTGAAGAATGGTGGTGCCatcacatt
ENSSSCT00000021077_14_32031344_32031452_+_5p	GTTATCCATATGTGTGTGTGTGT	14	32031339	32031457	+	ggtgcacagaaaaatgattcaGTTATCCATATGTGTGTGTGTGTgtgtgaacttgtgtgtgtatgtgtgtatatacacacacacacatacatatctattctctttcagattttttttc
ENSSSCT00000021088_6_121824296_121824388_-_3p	GCTTTCAGTCGGATGTTTACAGCGGCAGG	6	121824291	121824393	-	tctccgggcagtctttgccactgtaaacatccttgactggaagctgtgaggcgttcccaggaGCTTTCAGTCGGATGTTTACAGCGGCAGGctgccacggtc
ENSSSCT00000021088_6_121824296_121824388_-_5p	TGTAAACATCCTTGACTGGAAGC	6	121824291	121824393	-	tctccgggcagtctttgccacTGTAAACATCCTTGACTGGAAGCtgtgaggcgttcccaggagctttcagtcggatgtttacagcggcaggctgccacggtc
ENSSSCT00000021098_15_14550873_14550955_-_3p	CGGTCTCTTTTTCAGCTGCTTCCTGGC	15	14550868	14550960	-	gttcctgagctgttggattcggggccgtagcactgtctgagaggtttacatttctcacagtgaacCGGTCTCTTTTTCAGCTGCTTCCTGGC
ENSSSCT00000021098_15_14550873_14550955_-_3p	GGTCTCTTTTTCAGCTGCTTCCTGGC	15	14550868	14550960	-	gttcctgagctgttggattcggggccgtagcactgtctgagaggtttacatttctcacagtgaaccGGTCTCTTTTTCAGCTGCTTCCTGGC
ENSSSCT00000021133_8_86931991_86932076_+_3p	CGCGCGCACGCGCTCAAGCACAGGCAAGCA	8	86931986	86932081	+	agttgcttgtgtgtgtgtgtgtgtgtgtgtgtgtgtgtgtgtgtgtgtgtgCGCGCGCACGCGCTCAAGCACAGGCAAGCAtgtgcacacattta
ENSSSCT00000021153_8_92257532_92257600_+_5p	GATCCCCTTTGCTTTAACATGGGGGTACC	8	92257527	92257605	+	GATCCCCTTTGCTTTAACATGGGGGTACCtgctgtctaaaactaaagtaagtgcttccatgtttcagtggaggtgtct
ENSSSCT00000021191_X_99701473_99701562_+_5p	CTGTCCTGGTTTGCCTGGGACTGAGG	X	99701468	99701567	+	ttacttaaagtgtccaaCTGTCCTGGTTTGCCTGGGACTGAGGcagggctcagttttaaaactgggacagtcctggacaaaataggatgagctggttat
ENSSSCT00000021196_8_71075759_71075854_-_3p	CTCCTGTATTCCAAACCCCAGCGGGCAGC	8	71075754	71075859	-	agggtggggtgagcaagcctcttcatcaggtgtaaatggacctgagaccgcccatccatttacacttgataagagtCTCCTGTATTCCAAACCCCAGCGGGCAGC
ENSSSCT00000021200_1_267441301_267441374_-_3p	TGGGAACCGGGATTAATCAGACCA	1	267441296	267441379	-	gagacttagagtgaccagccatcctggtttgcctgggactgtgggggttcccaagaTGGGAACCGGGATTAATCAGACCAgtt
ENSSSCT00000021201_5_29805694_29805785_+_5p	CCATTCTGGTTTCCCTGGGACTGAG	5	29805689	29805790	+	cccactacagtgaccaaCCATTCTGGTTTCCCTGGGACTGAGgggcttcctggatatgggacttttagctctgaaatcagatagtcaccctgaatcccttg
ENSSSCT00000021275_X_108481525_108481622_-_3p	AGATTGATAACTGAAAGGTCTGGGAGCC	X	108481520	108481627	-	atgcacagacctcagacgtctcggggatcatcatgtcacgagagaccactgtgcacttgtgacAGATTGATAACTGAAAGGTCTGGGAGCCgctcatcttcacagca
ENSSSCT00000021293_7_133923085_133923157_+_3p	TCTCGTGACCAGGAGGCTGAGGC	7	133923080	133923162	+	gagagtctccttgaggggccttagcctctgcccaggactcTCTCGTGACCAGGAGGCTGAGGCccctcacaggcggctgctt
ENSSSCT00000021314_1_280335864_280335953_+_5p_15	AACATTCATTGCTGTCGGTGGGT	1	280335859	280335958	+	aaatactgatggctgcactcAACATTCATTGCTGTCGGTGGGTttgagtctgaatcaactcactgatcaatgaatgcaaactgcggaccaaacaacaca
ENSSSCT00000021314_1_280335864_280335953_+_5p_15	ACTCAACATTCATTGCTGTCGGTGGGT	1	280335859	280335958	+	aaatactgatggctgcACTCAACATTCATTGCTGTCGGTGGGTttgagtctgaatcaactcactgatcaatgaatgcaaactgcggaccaaacaacaca
ENSSSCT00000021314_1_280335864_280335953_+_5p_15	CTCAACATTCATTGCTGTCGGTGGGT	1	280335859	280335958	+	aaatactgatggctgcaCTCAACATTCATTGCTGTCGGTGGGTttgagtctgaatcaactcactgatcaatgaatgcaaactgcggaccaaacaacaca
ENSSSCT00000021314_1_280335864_280335953_+_5p_16	AACATTCATTGCTGTCGGTGGGTT	1	280335859	280335958	+	aaatactgatggctgcactcAACATTCATTGCTGTCGGTGGGTTtgagtctgaatcaactcactgatcaatgaatgcaaactgcggaccaaacaacaca
ENSSSCT00000021314_1_280335864_280335953_+_5p_16	ACTCAACATTCATTGCTGTCGGTGGGTT	1	280335859	280335958	+	aaatactgatggctgcACTCAACATTCATTGCTGTCGGTGGGTTtgagtctgaatcaactcactgatcaatgaatgcaaactgcggaccaaacaacaca
ENSSSCT00000021314_1_280335864_280335953_+_5p_16	CTCAACATTCATTGCTGTCGGTGGGTT	1	280335859	280335958	+	aaatactgatggctgcaCTCAACATTCATTGCTGTCGGTGGGTTtgagtctgaatcaactcactgatcaatgaatgcaaactgcggaccaaacaacaca
ENSSSCT00000021346_3_40549758_40549841_-_3p	ACTTCTTGGTGATGTTGAGGCTG	3	40549753	40549846	-	ccagacatccctggggatcttgttaatattcagattctggggtgcttcaggggattctgcatttctagcaACTTCTTGGTGATGTTGAGGCTG
ENSSSCT00000021374_10_36141558_36141639_+_3p	GTGGTGGTGGTTTACAAAGT	10	36141553	36141644	+	aactgtgaagtgctgtggatttctttgtgaatcaccatatctaagctaatGTGGTGGTGGTTTACAAAGTaattcatagtgcttcacaggt
ENSSSCT00000021374_10_36141558_36141639_+_3p	TGTGGTGGTGGTTTACAAAGT	10	36141553	36141644	+	aactgtgaagtgctgtggatttctttgtgaatcaccatatctaagctaaTGTGGTGGTGGTTTACAAAGTaattcatagtgcttcacaggt
ENSSSCT00000021434_13_130664293_130664374_+_5p	ATAAACCCGTAGATCCGATCTTGTG	13	130664288	130664379	+	cgttgcccattggcATAAACCCGTAGATCCGATCTTGTGgtgaagtggaccgcacaagctcgcttctatgggtctgtgtcagtgtggtaat
ENSSSCT00000021434_13_130664293_130664374_+_5p	CATAAACCCGTAGATCCGATCTTGTG	13	130664288	130664379	+	cgttgcccattggCATAAACCCGTAGATCCGATCTTGTGgtgaagtggaccgcacaagctcgcttctatgggtctgtgtcagtgtggtaat
ENSSSCT00000021441_X_121722372_121722453_+_5p_15	AGTCAAATGCTCAGACTCCTGTGGTGGC	X	121722367	121722458	+	ctgagtgtgcatcgtAGTCAAATGCTCAGACTCCTGTGGTGGCtgctcatgcaccacggatgtttgagcatgtgctacggtgtctactttt
ENSSSCT00000021441_X_121722372_121722453_+_5p_16	AGTCAAATGCTCAGACTCCTGTGGTGGCT	X	121722367	121722458	+	ctgagtgtgcatcgtAGTCAAATGCTCAGACTCCTGTGGTGGCTgctcatgcaccacggatgtttgagcatgtgctacggtgtctactttt
ENSSSCT00000021453_X_123383934_123384033_-_3p	GACCGCTTCCGTGTCCTTTTCGTGGGTGGC	X	123383929	123384038	-	ggtttcctgcagaacgaggtgaaggaggtggttctgctcggcactcaacaggggccacatctccacctgcagcgacttGACCGCTTCCGTGTCCTTTTCGTGGGTGGCc
ENSSSCT00000021468_4_97531325_97531414_+_5p	GGAGGCGGGGTTGGTTGTTATCT	4	97531320	97531419	+	GGAGGCGGGGTTGGTTGTTATCTttggttatctagctgtatgagtggtgtggagtcttcataaagctagataaccgaaagtaaaaataaccccatacac
ENSSSCT00000021470_4_97746790_97746879_-_5p	GGAGGCGGGGTTGGTTGTTATCT	4	97746785	97746884	-	GGAGGCGGGGTTGGTTGTTATCTttggttatctagctgtatgagtggtgtggagtcttcataaagctagataaccgaaagtaaaaataaccccatacac
ENSSSCT00000021475_7_111513378_111513474_+_3p	GCACAAAGCCCACAGGCACACC	7	111513373	111513479	+	aaaatggacgtgtgtgtgtgtgtgtgtgtgtgtgtgtgtgtgtgtgtgtgtgtacgcacatgcgcaggatttatgcagtatagGCACAAAGCCCACAGGCACACCt
ENSSSCT00000021475_7_111513378_111513474_+_3p	GGCACAAAGCCCACAGGCACACC	7	111513373	111513479	+	aaaatggacgtgtgtgtgtgtgtgtgtgtgtgtgtgtgtgtgtgtgtgtgtgtacgcacatgcgcaggatttatgcagtataGGCACAAAGCCCACAGGCACACCt
ENSSSCT00000021491_12_45599921_45599983_-_3p	AGTCTCCAGTCACGGCCACC	12	45599916	45599988	-	ccggcaccttggctctagactgcttactgcccgggccgccctcagtaacAGTCTCCAGTCACGGCCACCgac
ENSSSCT00000021491_12_45599921_45599983_-_3p	CAGTCTCCAGTCACGGCCACC	12	45599916	45599988	-	ccggcaccttggctctagactgcttactgcccgggccgccctcagtaaCAGTCTCCAGTCACGGCCACCgac
ENSSSCT00000021494_3_116622940_116623052_-_3p	GCTCACCAAATCCCTATAACACGGAGAGC	3	116622935	116623057	-	ggaaggtggaatctcagtctggttgtagggatccagtgatcaggttacgatggatttctcaagtggcaacctcgtagcttGCTCACCAAATCCCTATAACACGGAGAGCggctctttctccc
ENSSSCT00000021494_3_116622940_116623052_-_3p	TGCTCACCAAATCCCTATAACACGGAGAGC	3	116622935	116623057	-	ggaaggtggaatctcagtctggttgtagggatccagtgatcaggttacgatggatttctcaagtggcaacctcgtagctTGCTCACCAAATCCCTATAACACGGAGAGCggctctttctccc
ENSSSCT00000021494_3_116622940_116623052_-_3p	TTGCTCACCAAATCCCTATAACACGGAGAGC	3	116622935	116623057	-	ggaaggtggaatctcagtctggttgtagggatccagtgatcaggttacgatggatttctcaagtggcaacctcgtagcTTGCTCACCAAATCCCTATAACACGGAGAGCggctctttctccc
ENSSSCT00000021517_1_107486540_107486614_-_3p	GTGTGTGTGTGTGCGCGCGCGCA	1	107486535	107486619	-	atgccatctgtcttgtgtgtgtgtgtgtgtgtgtgtgtgtGTGTGTGTGTGTGCGCGCGCGCAcgcgcatgctcactcctgatt
ENSSSCT00000021518_X_111416457_111416540_+_5p	GCTGCTGTTGGGAGACCC	X	111416452	111416545	+	actcgGCTGCTGTTGGGAGACCCtggtctgcactctatctgtatgcttactgaagggagcgcagggcagggtttcccacacagagggcacagg
ENSSSCT00000021536_1_53848997_53849104_-_5p	CGGCTGTAAACATCCTCGACTGG	1	53848992	53849109	-	aagtgtccctgcgacagtgagCGGCTGTAAACATCCTCGACTGGaagctgtgaggctgaagacgggctttcagtcggatgtttgcagccgccgactgcctcccgcatcaggagctgc
ENSSSCT00000021536_1_53848997_53849104_-_5p	GCGGCTGTAAACATCCTCGACTGG	1	53848992	53849109	-	aagtgtccctgcgacagtgaGCGGCTGTAAACATCCTCGACTGGaagctgtgaggctgaagacgggctttcagtcggatgtttgcagccgccgactgcctcccgcatcaggagctgc
[truncated: 169 more rows]

## Sheet: Table H 424 High conf miRNA seq
High confidence miRNA sequences and pre-miRNA sequences
[truncated: 938 more rows]

[truncated: 1 more sheets: Table I 353 Med. conf miRNA seq]
