# Supplementary material for: Tissue-Specific Expression and Regulatory Networks of Pig MicroRNAome
Source: PLoS One. 2014 Apr 3;9(4):e89755. doi: 10.1371/journal.pone.0089755 (PMC3974652; doi:10.1371/journal.pone.0089755)
Supplement: Table S5 — Over imposition of results obtained by Chen et al. and Xie et al. with those obtained in Martini et al. (XLS) [file pone.0089755.s005.xls]

## Sheet: Table J Ref. 39 Chen
Table S5. Over imposition of results obtained by Chen et al. and Martini et al. By the preposition ssc in the column "Name of miRNA discovered by Chen et al." is indicated miRNA based on miRbase db.
Name of miRNA discovered by Chen et al.	Name of miRNA discovered by Martini et al
ssc-miR-105-1	ENSSSCT00000021441_X_121722372_121722453_+_5p_15;ENSSSCT00000021441_X_121722372_121722453_+_5p_16;ggo-mir-105_X_121722372_121722453_+_5p_15;ggo-mir-105_X_121722372_121722453_+_5p_16
ssc-miR-105-2	ENSSSCT00000021441_X_121722372_121722453_+_5p_15;ENSSSCT00000021441_X_121722372_121722453_+_5p_16;ggo-mir-105_X_121722372_121722453_+_5p_15;ggo-mir-105_X_121722372_121722453_+_5p_16
ssc-miR-106a	antisense-ssc-mir-106a_X_108213079_108213159_-_NA
ssc-miR-122	antisense-ssc-mir-122_1_169284211_169284295_+_NA
ssc-miR-125b	eca-mir-125b_9_47573164_47573252_-_5p;eca-mir-125b_9_47654244_47654332_-_5p
ssc-miR-135	antisense-ssc-mir-135_13_28964466_28964555_-_NA
ssc-miR-145	ssc-mir-145_2_136032141_136032226_+_NA
ssc-miR-148a	ssc-mir-148a_18_45214548_45214615_-_NA
ssc-miR-181b	ENSSSCT00000021314_1_280335864_280335953_+_5p_15;ENSSSCT00000021314_1_280335864_280335953_+_5p_16;hsa-mir-181b-2_1_280335864_280335953_+_5p
ssc-miR-184	antisense-ssc-mir-184_7_54379989_54380071_-_NA
ssc-miR-19a	antisense-ssc-mir-19a_11_60972741_60972822_-_NA
ssc-miR-20	ssc-mir-20_11_60972911_60972981_+_NA;ssc-mir-20a-longer/ssc-isomir-20a_11_60972911_60972981_+_NA
ssc-miR-216	antisense-ssc-mir-216_3_79165852_79165956_-_NA
ssc-miR-217	antisense-ssc-mir-217_3_79378361_79378467_+_NA
ssc-miR-224	antisense-ssc-mir-224_X_121480634_121480714_+_NA
ssc-miR-23a	ggo-mir-23a_2_56861158_56861231_-_3p
ssc-miR-24*	antisense-ssc-mir-24a_2_56860821_56860892_-_NA;ssc-mir-24_2_56860821_56860892_-_NA
ssc-miR-24	antisense-ssc-mir-24a_10_26148231_26148306_-_NA
ssc-miR-29b	ssc-mir-29b_18_16054349_16054429_+_NA
ssc-miR-326	antisense-ssc-mir-326_9_9132230_9132320_+_NA
ssc-miR-95	antisense-ssc-mir-95_8_3350578_3350658_+_NA
ssc-miR-181c	ssc-mir-181c_2_56889316_56889402_+_NA
ssc-miR-183	antisense-ssc-mir-183_18_17172238_17172307_+_NA
ssc-miR-205	antisense-ssc-mir-205_9_126011588_126011656_+_NA
ssc-miR-214	antisense-ssc-mir-214_9_107639153_107639262_+_NA
ssc-miR-27a	ssc-mir-27a_2_56860970_56861051_-_NA
ssc-let-7c	ssc-let-7c_13_130665021_130665114_+_NA
ssc-let-7f	ssc-let-7f_X_45720363_45720445_-_NA
ssc-let-7i	ssc-let-7i_5_26807364_26807448_+_NA
ssc-miR-103	antisense-ssc-mir-103_16_52667657_52667738_+_NA
ssc-miR-107	ssc-mir-107-shorter/ssc-isomir-107_14_106321702_106321788_-_NA
ssc-miR-124a	antisense-ssc-mir-124a_4_72452820_72452883_-_NA
ssc-miR-128	putative-ssc-mir-128a_15_14550874_14550955_+_NA
ssc-miR-136	antisense-ssc-mir-136_7_133834348_133834429_-_NA
ssc-miR-139-5p	antisense-ssc-mir-139_9_6808359_6808426_+_NA
ssc-miR-18	ssc-mir-18_11_60972593_60972684_+_NA
ssc-miR-186	antisense-ssc-mir-186_6_99703517_99703598_-_NA
ssc-miR-196a	antisense-ssc-mir-196b/ssc-mir-196-5p_18_44179792_44179871_-_NA;antisense-ssc-mir-196b/ssc-mir-196-5p_18_44205846_44205925_-_NA
ssc-miR-204	antisense-ssc-mir-204_1_234511625_234511733_+_NA
ssc-miR-21	ENSSSCT00000020150_12_34201564_34201656_+_5p
ssc-miR-29c	ssc-mir-29c_9_127174326_127174413_+_NA
ssc-miR-30c	antisense-ssc-mir-30c-1_1_53819906_53819985_+_NA
ssc-miR-9-1	ENSSSCT00000021468_4_97531325_97531414_+_5p;ENSSSCT00000021470_4_97746790_97746879_-_5p;hsa-mir-9-1_4_97531325_97531414_+_5p;hsa-mir-9-1_4_97746790_97746879_-_5p
ssc-miR-9-2	ENSSSCT00000021468_4_97531325_97531414_+_5p;ENSSSCT00000021470_4_97746790_97746879_-_5p;hsa-mir-9-1_4_97531325_97531414_+_5p;hsa-mir-9-1_4_97746790_97746879_-_5p
ssc-miR-99b	ENSSSCT00000020330_6_39533215_39533285_+_3p;hsa-mir-99b_6_39533215_39533285_+_3p
ssc-miR-16	antisense-ssc-mir-16-1/ssc-mir-16_11_17603121_17603199_-_NA
ssc-miR-17-5p	ssc-mir-17-shorter/ssc-isomir-17_11_60972458_60972534_+_NA
ssc-miR-17-3p	ssc-mir-17-shorter/ssc-isomir-17_11_60972458_60972534_+_NA
ssc-miR-30b-5p	bta-mir-30b_4_5733577_5733665_+_3p
ssc-miR-30b-3p	ssc-mir-30b-shorter/ssc-isomir-30b_4_5733584_5733659_+_NA
ssc-miR-185	ssc-mir-185_14_52703712_52703787_+_NA
ssc-miR-199b*	antisense-ssc-mir-199b*_1_283325992_283326065_+_NA
ssc-miR-210	ssc-mir-210_2_331306_331381_+_NA
ssc-miR-221	ssc-mir-221_X_40478094_40478163_-_NA
ssc-miR-101	ssc-mir-101_1_227255282_227255372_-_NA
ssc-miR-133a*	ssc-mir-133a_17_64053943_64054045_-_NA
ssc-miR-133a	ssc-mir-133a_17_64053943_64054045_-_NA
ssc-miR-1	ssc-mir-1_17_64096222_64096329_+_NA
ssc-miR-450a	ssc-mir-450a_X_108480688_108480793_-_NA
ssc-miR-503	ENSSSCT00000020752_X_108498664_108498773_-_3p;ssc-mir-503_X_108498664_108498773_-_3p
ssc-miR-181a	ssc-mir-181a-shorter/ssc-isomir-181a_10_22839352_22839455_-_NA
ssc-miR-215	ssc-mir-215_10_9750609_9750704_-_NA
ssc-miR-30a-5p	ENSSSCT00000021536_1_53848997_53849104_-_5p;ssc-mir-30a_1_53848997_53849104_-_5p
ssc-miR-30a-3p	ssc-mir-30a-5p_1_53848998_53849104_-_NA
ssc-let-7a	ssc-let-7a_3_38549755_38549850_+_NA
ssc-let-7e	ssc-let-7a_9_47697398_47697477_-_NA
ssc-let-7g	ssc-let-7g-shorter/ssc-isomir-let-7g_13_28999419_28999498_+_NA
ssc-miR-378	ENSSSCT00000020296_2_136265608_136265674_+_3p
ssc-miR-133b	ssc-mir-133b-shorter/ssc-isomir-133b_7_53115236_53115315_+_NA
ssc-miR-29a	ssc-mir-29a-shorter/ssc-isomir-29a_18_16054752_16054837_+_NA
ssc-miR-30d	ssc-mir-30d-shorter/ssc-isomir-30d_4_5729459_5729537_+_NA
ssc-miR-30e-5p	ssc-mir-30e-3p_6_121824301_121824380_-_NA
ssc-miR-30e-3p	ENSSSCT00000021088_6_121824296_121824388_-_3p;ENSSSCT00000021088_6_121824296_121824388_-_5p
ssc-miR-199a-5p	ssc-mir-199a-5p_2_52684957_52685036_-_NA
ssc-miR-199a-3p	antisense-ssc-mir-199b*_1_283325992_283326065_+_NA
ssc-miR-191	antisense-ssc-mir-191_13_26605641_26605720_+_NA
ssc-miR-499	hsa-mir-499_17_40405237_40405359_-_3p
ssc-miR-320	antisense-ssc-mir-320a*_14_6473893_6473973_-_NA
ssc-miR-143	ssc-mir-143-longer/ssc-isomir-143_2_136030752_136030831_+_NA
ssc-miR-423-5p	antisense-ssc-mir-423_12_44150500_44150579_-_NA
ssc-miR-423-3p	antisense-ssc-mir-423_12_44150500_44150579_-_NA
ssc-miR-151-5p	ENSSSCT00000020794_9_13711338_13711447_-_5p
ssc-miR-10a	antisense-ssc-mir-10b_15_77060704_77060783_-_NA
ssc-miR-10b	antisense-ssc-mir-10b_15_77060704_77060783_-_NA
ssc-miR-152	ssc-mir-152_12_21743206_21743291_+_NA
ssc-miR-181d	mdo-mir-181b_10_22839185_22839272_-_3p
ssc-miR-27b*	ssc-mir-27b_10_26148776_26148855_-_NA
ssc-miR-27b	ssc-mir-27b_10_26148776_26148855_-_NA
ssc-miR-340	antisense-ssc-mir-340_2_67820610_67820703_-_NA;antisense-ssc-mir-340_2_67919927_67920020_-_NA
ssc-miR-23b	ssc-mir-23b-longer/ssc-isomir-23b_10_26149010_26149089_-_NA
ssc-miR-193a-5p	hsa-mir-193a_12_41119428_41119516_-_5p
ssc-miR-193a-3p	hsa-mir-193a_12_41119428_41119516_-_5p
ssc-miR-99a	antisense-ssc-mir-99a_13_130664295_130664374_-_NA
ssc-miR-125a	ENSSSCT00000020936_6_39533860_39533920_+_3p
ssc-miR-345-5p	cfa-mir-345_7_130435932_130435992_+_5p;cfa-mir-345_7_130622845_130622905_-_5p
ssc-miR-345-3p	cfa-mir-345_7_130435932_130435992_+_5p;cfa-mir-345_7_130622845_130622905_-_5p
ssc-miR-885-5p	ENSSSCT00000020265_13_55826398_55826472_-_5p;bta-mir-885_13_55826398_55826472_-_5p
ssc-miR-885-3p	ENSSSCT00000020265_13_55826398_55826472_-_5p;bta-mir-885_13_55826398_55826472_-_5p
ssc-miR-365	antisense-ssc-mir-365-1/ssc-mir-365-3p_12_41107186_41107265_+_NA
ssc-miR-98	ssc-mir-98_X_45719499_45719578_-_NA
ssc-miR-664-5p	hsa-mir-664_10_9823254_9823337_-_5p
ssc-miR-664-3p	hsa-mir-664_10_9823254_9823337_-_5p
ssc-miR-92a	antisense-ssc-mir-92-1/ssc-mir-92a-2_X_108178486_108178565_+_NA;antisense-ssc-mir-92-1/ssc-mir-92a-2_X_108212408_108212487_+_NA
ssc-miR-92b	ssc-mir-92-shorter/ssc-isomir-92_X_108178486_108178565_-_NA;ssc-mir-92-shorter/ssc-isomir-92_X_108212408_108212487_-_NA
ssc-miR-192	ssc-mir-192-longer/ssc-isomir-192_2_5685412_5685491_+_NA
ssc-miR-100	ENSSSCT00000020912_9_47702717_47702798_-_5p;oan-mir-100_9_47702717_47702798_-_5p
ssc-miR-374a	antisense-ssc-mir-374a_X_58793659_58793734_-_NA
ssc-miR-374a*	antisense-ssc-mir-374a_X_58793659_58793734_-_NA
ssc-miR-374b	antisense-ssc-mir-374a_X_58793659_58793734_-_NA
ssc-miR-34c	putative-ssc-mir-34b_9_38210598_38210681_+_NA;putative-ssc-mir-34b_9_38327576_38327659_+_NA
ssc-miR-425-5p	antisense-ssc-mir-425/ssc-mir-425-3p_13_26605151_26605230_+_NA
ssc-miR-425-3p	antisense-ssc-mir-425/ssc-mir-425-3p_13_26605151_26605230_+_NA
ssc-miR-142	antisense-ssc-mir-142-3p_12_32630389_32630497_-_NA
ssc-miR-196b	antisense-ssc-mir-196b/ssc-mir-196-5p_18_44179792_44179871_-_NA;antisense-ssc-mir-196b/ssc-mir-196-5p_18_44205846_44205925_-_NA
ssc-miR-542-5p	ENSSSCT00000021275_X_108481525_108481622_-_3p;hsa-mir-542_X_108481525_108481622_-_3p
ssc-miR-542-3p	ENSSSCT00000021275_X_108481525_108481622_-_3p;hsa-mir-542_X_108481525_108481622_-_3p
ssc-miR-497	ENSSSCT00000020236_12_49575599_49575668_+_3p;ptr-mir-497_12_49575599_49575668_+_3p
ssc-miR-331-5p	antisense-ssc-mir-331_5_82983750_82983829_-_NA
ssc-miR-331-3p	antisense-ssc-mir-331_5_82983750_82983829_-_NA
ssc-miR-504	ENSSSCT00000021518_X_111416457_111416540_+_5p;hsa-mir-504_X_111416457_111416540_+_5p
ssc-miR-222	oan-mir-222a_X_40478816_40478928_-_5p
ssc-miR-708	ENSSSCT00000020794_9_13711338_13711447_-_5p
ssc-miR-432	ENSSSCT00000021045_7_133834149_133834243_+_3p
ssc-miR-935	ENSSSCT00000020578_6_40293229_40293320_+_5p;hsa-mir-935_6_40351574_40351665_+_5p
ssc-miR-19b	antisense-ssc-mir-19b-1_X_108178624_108178703_+_NA;antisense-ssc-mir-19b-1_X_108212546_108212625_+_NA
ssc-miR-574	ENSSSCT00000020184_10_60644417_60644490_+_3p
ssc-miR-628	ptr-mir-628_1_121208269_121208363_+_3p
ssc-miR-335	hsa-mir-335_18_16506697_16506791_-_3p
ssc-miR-324	antisense-ssc-mir-324_12_49872803_49872885_-_NA
ssc-miR-769	eca-mir-769_6_36259103_36259182_-_3p
ssc-miR-129	ENSSSCT00000020716_2_17100314_17100408_-_3p;bta-mir-129-2_2_17100314_17100408_-_3p
ssc-miR-455	antisense-ssc-mir-455_1_267848303_267848391_-_NA
ssc-miR-505	antisense-ssc-mir-505_X_112590812_112590891_-_NA
ssc-miR-22-5p	ENSSSCT00000020113_12_45319038_45319123_+_3p
ssc-miR-22-3p	gga-mir-22_12_45319032_45319129_+_3p
ssc-miR-363	putative-ssc-mir-363_X_108178324_108178398_+_NA;putative-ssc-mir-363_X_108212246_108212320_+_NA
ssc-miR-450c	ssc-mir-450a_X_108480688_108480793_-_NA
2268LI-m0017_3p	antisense-pn8/bta-mir-2320_6_43886629_43886722_-_NA
2268LD-m0022_3p	antisense-pn8/bta-mir-2320_6_43886629_43886722_-_NA
2268AF-m0030_5p	bta-mir-2411_4_99530700_99530777_-_3p
2268AF-m0039_5p;2270AF-m0068_5p	antisense-pn8/bta-mir-2320_6_43886629_43886722_-_NA
2268AF-m0021_3p;2268LD-m0012_3p;2268LI-m0010_3p;2270AF-m0037_3p	bta-mir-1343_2_24490870_24490948_-_5p
2270LI-m0018_3p	prediction_3_66337042_66337118_+_5p
2270AF-m0092_5p	antisense-ssc-mir-18b/[1]mir-137_X_108212922_108212992_-_NA
2268LD-m0026_5p;2270AF-m0091_5p	ENSSSCT00000020296_2_136265608_136265674_+_3p
2268AF-m0053_3p;2270AF-m0090_3p	bta-mir-2483_X_100547915_100547995_-_5p
2270LD-m0016_5p	bta-mir-1343_2_24490870_24490948_-_5p
2270AF-m0053_3p	bta-mir-2411_4_99530700_99530777_-_3p

## Sheet: Table K Ref. 40 Xie
Over imposition of results obtained by Xie et al. and Martini et al. By the indication new in the column "Name of miRNA discovered by Xie et al." is indicated new discovered miRNA while other are those based on miRBase db.
Name of miRNA discovered by Xie et al.	Name of miRNA discovered by Martini et al
ssc-let-7a	ssc-let-7a_3_38549755_38549850_+_NA
ssc-let-7b	ssc-let-7c_13_130665021_130665114_+_NA
ssc-let-7c	ssc-let-7c_13_130665021_130665114_+_NA
ssc-let-7e	ssc-let-7a_9_47697398_47697477_-_NA
ssc-let-7e*	ssc-let-7a_9_47697398_47697477_-_NA
ssc-let-7f	ssc-let-7f_X_45720363_45720445_-_NA
ssc-let-7g	ssc-let-7g-shorter/ssc-isomir-let-7g_13_28999419_28999498_+_NA
ssc-let-7h	ssc-mir-98_X_45719499_45719578_-_NA
ssc-let-7i	ssc-let-7i_5_26807364_26807448_+_NA
ssc-let-7i*	ssc-let-7i_5_26807364_26807448_+_NA
ssc-let-7j	ssc-let-7g-shorter/ssc-isomir-let-7g_13_28999419_28999498_+_NA
ssc-let-7k	ssc-let-7f_X_45720363_45720445_-_NA
ssc-miR-1	ssc-mir-1_17_64096222_64096329_+_NA
ssc-miR-1*	antisense-ssc-mir-1-2/ssc-mir-1_17_64096222_64096329_-_NA
ssc-miR-100	ENSSSCT00000020912_9_47702717_47702798_-_5p;oan-mir-100_9_47702717_47702798_-_5p
ssc-miR-100*	ENSSSCT00000020912_9_47702717_47702798_-_5p;oan-mir-100_9_47702717_47702798_-_5p
ssc-miR-101	ENSSSCT00000021054_1_227255281_227255372_-_3p_2;ENSSSCT00000021054_1_227255281_227255372_-_3p_3
ssc-miR-103	antisense-ssc-mir-103_16_52667657_52667738_+_NA
ssc-miR-105*	antisense-ssc-mir-105-1_X_121722373_121722453_-_NA
ssc-miR-105-1	ENSSSCT00000021441_X_121722372_121722453_+_5p_15;ENSSSCT00000021441_X_121722372_121722453_+_5p_16;ggo-mir-105_X_121722372_121722453_+_5p_15;ggo-mir-105_X_121722372_121722453_+_5p_16
ssc-miR-106a	antisense-ssc-mir-106a_X_108213079_108213159_-_NA
ssc-miR-107	antisense-ssc-mir-103_16_52667657_52667738_+_NA
ssc-miR-107*	antisense-ssc-mir-103_16_52667657_52667738_+_NA
ssc-miR-10a-5p	antisense-ssc-mir-10b_15_77060704_77060783_-_NA
ssc-miR-10b	antisense-ssc-mir-10b_15_77060704_77060783_-_NA
ssc-miR-10b*	ENSSSCT00000021537_15_77060695_77060796_+_5p
ssc-miR-122	antisense-ssc-mir-122_1_169284211_169284295_+_NA
ssc-miR-122*	antisense-ssc-mir-122_1_169284211_169284295_+_NA
ssc-miR-124	antisense-ssc-mir-124a_4_72452820_72452883_-_NA
ssc-miR-124*	antisense-ssc-mir-124a_4_72452820_72452883_-_NA
ssc-miR-124a	ENSSSCT00000021100_4_72452796_72452901_-_3p
ssc-miR-125a-3p	ENSSSCT00000020936_6_39533860_39533920_+_3p
ssc-miR-125a-5p	ptr-mir-125a_6_39533847_39533932_+_3p
ssc-miR-125b-3p	ENSSSCT00000019919_9_47573177_47573238_-_5p
ssc-miR-125b-5p	eca-mir-125b_9_47573164_47573252_-_5p;eca-mir-125b_9_47654244_47654332_-_5p
ssc-miR-126	putative-ssc-mir-126*/ssc-mir-126_1_294113062_294113145_+_NA;putative-ssc-mir-126_1_294113062_294113145_+_NA
ssc-miR-126*	putative-ssc-mir-126*/ssc-mir-126_1_294113062_294113145_+_NA;putative-ssc-mir-126_1_294113062_294113145_+_NA
ssc-miR-128	putative-ssc-mir-128a_15_14550874_14550955_+_NA
ssc-miR-129	oan-mir-129_18_18269468_18269596_+_3p_0;oan-mir-129_18_18269468_18269596_+_3p_1
ssc-miR-129-1*	oan-mir-129_18_18269468_18269596_+_3p_0;oan-mir-129_18_18269468_18269596_+_3p_1
ssc-miR-129-2*	ENSSSCT00000020716_2_17100314_17100408_-_3p;bta-mir-129-2_2_17100314_17100408_-_3p
ssc-miR-132	ENSSSCT00000020965_12_45599471_45599572_-_5p;hsa-mir-132_12_45599471_45599572_-_5p
ssc-miR-1329	ENSSSCT00000021494_3_116622940_116623052_-_3p
ssc-miR-133	ssc-mir-133a_17_64053943_64054045_-_NA
ssc-miR-133a	ssc-mir-133a_17_64053943_64054045_-_NA
ssc-miR-133a*	ssc-mir-133a_17_64053943_64054045_-_NA
ssc-miR-133b	putative-ssc-mir-133a_17_64053951_64054036_+_NA
ssc-miR-133b*	ssc-mir-133b-shorter/ssc-isomir-133b_7_53115236_53115315_+_NA
ssc-miR-135a	antisense-ssc-mir-135_13_28964466_28964555_-_NA
ssc-miR-135a-1*	antisense-ssc-mir-135_13_28964466_28964555_-_NA
ssc-miR-135b	antisense-ssc-mir-135_13_28964466_28964555_-_NA
ssc-miR-136	antisense-ssc-mir-136_7_133834348_133834429_-_NA
ssc-miR-136*	antisense-ssc-mir-136_7_133834348_133834429_-_NA
ssc-miR-137	putative-ssc-mir-137_4_124680219_124680291_+_NA
ssc-miR-138	putative-ssc-mir-138-1_13_23336876_23336965_+_NA
ssc-miR-139-5p	antisense-ssc-mir-139_9_6808359_6808426_+_NA
ssc-miR-142-3p	antisense-ssc-mir-142-3p_12_32630389_32630497_-_NA
ssc-miR-142-5p	antisense-ssc-mir-142-3p_12_32630389_32630497_-_NA
ssc-miR-143	ssc-mir-143-longer/ssc-isomir-143_2_136030752_136030831_+_NA
ssc-miR-143*	ssc-mir-143-longer/ssc-isomir-143_2_136030752_136030831_+_NA
ssc-miR-144	antisense-ssc-mir-144_12_42820921_42820986_-_NA
ssc-miR-144*	antisense-ssc-mir-144_12_42820921_42820986_-_NA
ssc-miR-145	ssc-mir-145_2_136032141_136032226_+_NA
ssc-miR-145*	ssc-mir-145_2_136032141_136032226_+_NA
ssc-miR-1468	ENSSSCT00000021188_X_50243070_50243156_+_5p;hsa-mir-1468_X_50243070_50243156_+_5p
ssc-miR-148	ssc-mir-148a_18_45214548_45214615_-_NA
ssc-miR-148a	ssc-mir-148a_18_45214548_45214615_-_NA
ssc-miR-148a*	ssc-mir-148a_18_45214548_45214615_-_NA
ssc-miR-151*	ENSSSCT00000020794_9_13711338_13711447_-_5p
ssc-miR-152	ssc-mir-152_12_21743206_21743291_+_NA
ssc-miR-155	antisense-ssc-mir-155_13_135049641_135049705_-_NA
ssc-miR-16	antisense-ssc-mir-16-1/ssc-mir-16_11_17603121_17603199_-_NA
ssc-miR-16-1*	antisense-ssc-mir-16-1/ssc-mir-16_11_17603121_17603199_-_NA
ssc-miR-17*	ssc-mir-17-shorter/ssc-isomir-17_11_60972458_60972534_+_NA
ssc-miR-17-5p	ssc-mir-17-shorter/ssc-isomir-17_11_60972458_60972534_+_NA
ssc-miR-181a	ssc-mir-181a-shorter/ssc-isomir-181a_10_22839352_22839455_-_NA
ssc-miR-181a*	ssc-mir-181a-shorter/ssc-isomir-181a_10_22839352_22839455_-_NA
ssc-miR-181a-2*	bta-mir-181a-2_1_280333976_280334086_+_5p
ssc-miR-181b	ENSSSCT00000021314_1_280335864_280335953_+_5p_15;ENSSSCT00000021314_1_280335864_280335953_+_5p_16;hsa-mir-181b-2_1_280335864_280335953_+_5p
ssc-miR-181c	ssc-mir-181c_2_56889316_56889402_+_NA
ssc-miR-181c*	ssc-mir-181c_2_56889316_56889402_+_NA
ssc-miR-181d	mdo-mir-181b_10_22839185_22839272_-_3p
ssc-miR-182	ENSSSCT00000020334_18_17167649_17167759_-_5p
ssc-miR-182*	ENSSSCT00000020334_18_17167649_17167759_-_5p
ssc-miR-183	antisense-ssc-mir-183_18_17172238_17172307_+_NA
ssc-miR-183*	antisense-ssc-mir-183_18_17172238_17172307_+_NA
ssc-miR-184	antisense-ssc-mir-184_7_54379989_54380071_-_NA
ssc-miR-185	ssc-mir-185_14_52703712_52703787_+_NA
ssc-miR-185*	ssc-mir-185_14_52703712_52703787_+_NA
ssc-miR-186	antisense-ssc-mir-186_6_99703517_99703598_-_NA
ssc-miR-187	ENSSSCT00000020706_6_83322545_83322654_-_5p
ssc-miR-18a	ssc-mir-18_11_60972593_60972684_+_NA
ssc-miR-18b	antisense-ssc-mir-18b/[1]mir-137_X_108212922_108212992_-_NA
ssc-miR-190	putative-ssc-mir-190_1_112612952_112613018_+_NA
ssc-miR-190b	ENSSSCT00000020221_4_99584644_99584723_+_5p;hsa-mir-190b_4_99584644_99584723_+_5p
ssc-miR-191	antisense-ssc-mir-191_13_26605641_26605720_+_NA
ssc-miR-191*	antisense-ssc-mir-191_13_26605641_26605720_+_NA
ssc-miR-192	ssc-mir-192-longer/ssc-isomir-192_2_5685412_5685491_+_NA
ssc-miR-192*	ssc-mir-192-longer/ssc-isomir-192_2_5685412_5685491_+_NA
ssc-miR-193	hsa-mir-193a_12_41119428_41119516_-_5p
ssc-miR-193a-5p	hsa-mir-193a_12_41119428_41119516_-_5p
ssc-miR-193b	hsa-mir-193a_12_41119428_41119516_-_5p
ssc-miR-194-1	ENSSSCT00000021610_10_9750910_9750994_-_5p
ssc-miR-194-2	putative-ssc-mir-194_2_5685206_5685290_+_NA
ssc-miR-196a	antisense-ssc-mir-196b/ssc-mir-196-5p_18_44179792_44179871_-_NA;antisense-ssc-mir-196b/ssc-mir-196-5p_18_44205846_44205925_-_NA
ssc-miR-196b	antisense-ssc-mir-196b/ssc-mir-196-5p_18_44179792_44179871_-_NA;antisense-ssc-mir-196b/ssc-mir-196-5p_18_44205846_44205925_-_NA
ssc-miR-196b*	antisense-ssc-mir-196b/ssc-mir-196-5p_18_44179792_44179871_-_NA;antisense-ssc-mir-196b/ssc-mir-196-5p_18_44205846_44205925_-_NA
ssc-miR-199a-3p	antisense-ssc-mir-199b*_1_283325992_283326065_+_NA
ssc-miR-199a-5p	ssc-mir-199a-5p_2_52684957_52685036_-_NA
ssc-miR-199b-5p	antisense-ssc-mir-199b*_1_283325992_283326065_+_NA
ssc-miR-19a	antisense-ssc-mir-19a_11_60972741_60972822_-_NA
ssc-miR-19b	antisense-ssc-mir-19b-1_X_108178624_108178703_+_NA;antisense-ssc-mir-19b-1_X_108212546_108212625_+_NA
ssc-miR-204	antisense-ssc-mir-204_1_234511625_234511733_+_NA
ssc-miR-204*	ssc-mir-204_1_234511625_234511733_-_NA
ssc-miR-204b	antisense-ssc-mir-204_1_234511625_234511733_+_NA
ssc-miR-205	antisense-ssc-mir-205_9_126011588_126011656_+_NA
ssc-miR-208	putative-ssc-mir-208_7_82117415_82117514_+_NA
ssc-miR-20a	ssc-mir-20_11_60972911_60972981_+_NA;ssc-mir-20a-longer/ssc-isomir-20a_11_60972911_60972981_+_NA
ssc-miR-20a*	ssc-mir-20_11_60972911_60972981_+_NA;ssc-mir-20a-longer/ssc-isomir-20a_11_60972911_60972981_+_NA
ssc-miR-20b	antisense-ssc-mir-20b_X_108178754_108178822_-_NA;antisense-ssc-mir-20b_X_108212676_108212744_-_NA
ssc-miR-21	ENSSSCT00000020150_12_34201564_34201656_+_5p
ssc-miR-21*	ENSSSCT00000020150_12_34201564_34201656_+_5p
ssc-miR-210	ssc-mir-210_2_331306_331381_+_NA
ssc-miR-212	bta-mir-212_12_45599903_45600014_-_3p
ssc-miR-212*	mdo-mir-212_12_45599907_45599998_-_3p
ssc-miR-214	antisense-ssc-mir-214_9_107639153_107639262_+_NA
ssc-miR-214*	antisense-ssc-mir-214_9_107639153_107639262_+_NA
ssc-miR-215	ssc-mir-215_10_9750609_9750704_-_NA
ssc-miR-215*	ssc-mir-215_10_9750609_9750704_-_NA
ssc-miR-216a	antisense-ssc-mir-216_3_79165852_79165956_-_NA
ssc-miR-217	antisense-ssc-mir-217_3_79172584_79172690_-_NA
ssc-miR-218	hsa-mir-218-2_16_52396945_52397055_+_5p
ssc-miR-219-1-5p	antisense-ssc-mir-219-2_7_29626553_29626957_-_NA
ssc-miR-219-2-5p	ggo-mir-219_7_29626545_29626655_+_3p
ssc-miR-22	cfa-mir-22_12_45319052_45319112_+_3p
ssc-miR-22*	gga-mir-22_12_45319032_45319129_+_3p
ssc-miR-221	ssc-mir-221_X_40478094_40478163_-_NA
ssc-miR-221*	ssc-mir-221_X_40478094_40478163_-_NA
ssc-miR-222	oan-mir-222a_X_40478816_40478928_-_5p
ssc-miR-224	antisense-ssc-mir-224_X_121480634_121480714_+_NA
ssc-miR-22a	ENSSSCT00000020113_12_45319038_45319123_+_3p
ssc-miR-22b	ENSSSCT00000020113_12_45319038_45319123_+_3p
ssc-miR-23a	ggo-mir-23a_2_56861158_56861231_-_3p
ssc-miR-23b	ssc-mir-23b-longer/ssc-isomir-23b_10_26149010_26149089_-_NA
ssc-miR-23b*	ENSSSCT00000021051_10_26149017_26149077_-_3p_1;ENSSSCT00000021051_10_26149017_26149077_-_3p_2;bta-mir-23b_10_26149017_26149077_-_3p_1;bta-mir-23b_10_26149017_26149077_-_3p_2
ssc-miR-24	antisense-ssc-mir-24a_10_26148231_26148306_-_NA
ssc-miR-24-1*	antisense-ssc-mir-24a_10_26148231_26148306_-_NA
ssc-miR-24-2*	antisense-ssc-mir-24a_2_56860821_56860892_-_NA;ssc-mir-24_2_56860821_56860892_-_NA
ssc-miR-27a	ssc-mir-27a_2_56860970_56861051_-_NA
ssc-miR-27b	ssc-mir-27b_10_26148776_26148855_-_NA
ssc-miR-27b*	ssc-mir-27b_10_26148776_26148855_-_NA
ssc-miR-29a	ssc-mir-29a-shorter/ssc-isomir-29a_18_16054752_16054837_+_NA
ssc-miR-29a*	ssc-mir-29a-shorter/ssc-isomir-29a_18_16054752_16054837_+_NA
ssc-miR-29b	antisense-ssc-mir-29b-2_18_16054349_16054429_-_NA
ssc-miR-29c	ssc-mir-29c_9_127174326_127174413_+_NA
ssc-miR-29c*	ssc-mir-29c_9_127174326_127174413_+_NA
ssc-miR-301b	ENSSSCT00000021582_14_51319103_51319197_-_5p
ssc-miR-30a	ENSSSCT00000021536_1_53848997_53849104_-_5p;ssc-mir-30a_1_53848997_53849104_-_5p
ssc-miR-30a*	ssc-mir-30a-5p_1_53848998_53849104_-_NA
ssc-miR-30b*	ssc-mir-30b-shorter/ssc-isomir-30b_4_5733584_5733659_+_NA
ssc-miR-30b-5p	bta-mir-30b_4_5733577_5733665_+_3p
ssc-miR-30c	antisense-ssc-mir-30c-1_1_53819906_53819985_+_NA
ssc-miR-30c-2*	antisense-ssc-mir-30c-1_1_53819906_53819985_+_NA
ssc-miR-30d	ssc-mir-30d-shorter/ssc-isomir-30d_4_5729459_5729537_+_NA
ssc-miR-30d*	ssc-mir-30d-shorter/ssc-isomir-30d_4_5729459_5729537_+_NA
ssc-miR-30e	ssc-mir-30e-3p_6_121824301_121824380_-_NA
ssc-miR-30e*	ssc-mir-30e-3p_6_121824301_121824380_-_NA
ssc-miR-31	putative-ssc-mir-31_1_209939195_209939299_+_NA
ssc-miR-31*	putative-ssc-mir-31_1_209939195_209939299_+_NA
ssc-miR-320	antisense-ssc-mir-320a*_14_6473893_6473973_-_NA
ssc-miR-320b	antisense-ssc-mir-320a*_14_6473893_6473973_-_NA
ssc-miR-324-5p	antisense-ssc-mir-324_12_49872803_49872885_-_NA
ssc-miR-326	antisense-ssc-mir-326_9_9132230_9132320_+_NA
ssc-miR-331	antisense-ssc-mir-331_5_82983750_82983829_-_NA
ssc-miR-331-5p	antisense-ssc-mir-331_5_82983750_82983829_-_NA
ssc-miR-335	hsa-mir-335_18_16506697_16506791_-_3p
ssc-miR-335-3p	hsa-mir-335_18_16506697_16506791_-_3p
ssc-miR-340-5p	antisense-ssc-mir-340_2_67820610_67820703_-_NA;antisense-ssc-mir-340_2_67919927_67920020_-_NA
ssc-miR-345	cfa-mir-345_7_130435932_130435992_+_5p;cfa-mir-345_7_130622845_130622905_-_5p
ssc-miR-345-3p	cfa-mir-345_7_130435932_130435992_+_5p;cfa-mir-345_7_130622845_130622905_-_5p
ssc-miR-346	mmu-mir-346_14_90595786_90595884_-_3p;mmu-mir-346_14_90720812_90720910_-_3p
ssc-miR-34b-3p	putative-ssc-mir-34b_9_38210598_38210681_+_NA;putative-ssc-mir-34b_9_38327576_38327659_+_NA
ssc-miR-34b-5p	putative-ssc-mir-34b_9_38210598_38210681_+_NA;putative-ssc-mir-34b_9_38327576_38327659_+_NA
ssc-miR-34c	putative-ssc-mir-34b_9_38210598_38210681_+_NA;putative-ssc-mir-34b_9_38327576_38327659_+_NA
ssc-miR-363	putative-ssc-mir-363_X_108178324_108178398_+_NA;putative-ssc-mir-363_X_108212246_108212320_+_NA
ssc-miR-363*	putative-ssc-mir-363_X_108178324_108178398_+_NA;putative-ssc-mir-363_X_108212246_108212320_+_NA
ssc-miR-365	antisense-ssc-mir-365-1/ssc-mir-365-3p_12_41107186_41107265_+_NA
ssc-miR-367	ENSSSCT00000020039_8_92258011_92258079_+_3p;hsa-mir-367_8_92258011_92258079_+_3p
ssc-miR-374	antisense-ssc-mir-374a_X_58793659_58793734_-_NA
ssc-miR-374a	antisense-ssc-mir-374a_X_58793659_58793734_-_NA
ssc-miR-374a*	antisense-ssc-mir-374a_X_58793659_58793734_-_NA
ssc-miR-378*	ssc-mir-378_2_136265603_136265682_+_NA
ssc-miR-378	ENSSSCT00000020296_2_136265608_136265674_+_3p
ssc-miR-421	ENSSSCT00000019954_X_58683803_58683888_+_3p
ssc-miR-423-5p	antisense-ssc-mir-423_12_44150500_44150579_-_NA
ssc-miR-425	antisense-ssc-mir-425/ssc-mir-425-3p_13_26605151_26605230_+_NA
ssc-miR-425*	antisense-ssc-mir-425/ssc-mir-425-3p_13_26605151_26605230_+_NA
ssc-miR-432	ENSSSCT00000021045_7_133834149_133834243_+_3p
ssc-miR-450	ssc-mir-450a_X_108480688_108480793_-_NA
ssc-miR-450a-5p	ssc-mir-450a_X_108480688_108480793_-_NA
ssc-miR-450b-3p	ssc-mir-450a_X_108480688_108480793_-_NA
ssc-miR-451	antisense-ssc-mir-451_12_42820761_42820832_-_NA
ssc-miR-454	ENSSSCT00000020515_12_33457337_33457407_-_3p;cfa-mir-454_12_33457337_33457407_-_3p
ssc-miR-455	ssc-mir-455_1_267848307_267848386_+_NA
ssc-miR-455-3p	ssc-mir-455_1_267848307_267848386_+_NA
ssc-miR-491	cfa-mir-491_1_210973888_210973942_-_3p
ssc-miR-491-3p	ENSSSCT00000021144_1_210973874_210973958_-_5p;hsa-mir-491_1_210973874_210973958_-_5p
ssc-miR-503	ENSSSCT00000020752_X_108498664_108498773_-_3p;ssc-mir-503_X_108498664_108498773_-_3p
ssc-miR-504	ENSSSCT00000021518_X_111416457_111416540_+_5p;hsa-mir-504_X_111416457_111416540_+_5p
ssc-miR-497	ENSSSCT00000020236_12_49575599_49575668_+_3p;ptr-mir-497_12_49575599_49575668_+_3p
ssc-miR-499	hsa-mir-499_17_40405237_40405359_-_3p
ssc-miR-505	antisense-ssc-mir-505_X_112590812_112590891_-_NA
ssc-miR-551a	eca-mir-551a_6_43640522_43640584_-_5p
ssc-miR-542-5p	ENSSSCT00000021275_X_108481525_108481622_-_3p;hsa-mir-542_X_108481525_108481622_-_3p
ssc-miR-574-3p	ENSSSCT00000020184_10_60644417_60644490_+_3p
ssc-miR-628-3p	ENSSSCT00000020401_1_121208269_121208364_+_3p
ssc-miR-423	antisense-ssc-mir-423_12_44150500_44150579_-_NA
ssc-miR-628-5p	ENSSSCT00000020401_1_121208269_121208364_+_3p
ssc-miR-542-3p	ENSSSCT00000021275_X_108481525_108481622_-_3p;hsa-mir-542_X_108481525_108481622_-_3p
ssc-miR-671	ENSSSCT00000020476_18_5054286_5054404_-_3p_10;ENSSSCT00000020476_18_5054286_5054404_-_3p_11;ENSSSCT00000020476_18_5054286_5054404_-_5p;hsa-mir-671_18_5054286_5054404_-_3p_10;hsa-mir-671_18_5054286_5054404_-_3p_11;hsa-mir-671_18_5054286_5054404_-_5p
ssc-miR-708	ENSSSCT00000020794_9_13711338_13711447_-_5p
ssc-miR-739	mdo-mir-739_6_250391_250483_-_3p
ssc-miR-545	antisense-ssc-mir-95_8_3350578_3350658_+_NA
ssc-miR-592	antisense-ssc-mir-592_18_19317032_19317114_-_NA
ssc-miR-876-3p	ptr-mir-876_10_36141558_36141638_+_3p
ssc-miR-876-5p	ENSSSCT00000019988_10_36311907_36311988_-_3p;ENSSSCT00000021374_10_36141558_36141639_+_3p;hsa-mir-876_10_36311907_36311988_-_3p
ssc-miR-505*	antisense-ssc-mir-505_X_112590812_112590891_-_NA
ssc-miR-760-3p	ENSSSCT00000020411_4_127718030_127718147_-_3p;bta-mir-760_4_127718030_127718147_-_3p
ssc-miR-9	ENSSSCT00000021468_4_97531325_97531414_+_5p;ENSSSCT00000021470_4_97746790_97746879_-_5p;hsa-mir-9-1_4_97531325_97531414_+_5p;hsa-mir-9-1_4_97746790_97746879_-_5p
ssc-miR-92a	antisense-ssc-mir-92-1/ssc-mir-92a-2_X_108178486_108178565_+_NA;antisense-ssc-mir-92-1/ssc-mir-92a-2_X_108212408_108212487_+_NA
ssc-miR-9*	ENSSSCT00000021468_4_97531325_97531414_+_5p;ENSSSCT00000021470_4_97746790_97746879_-_5p;hsa-mir-9-1_4_97531325_97531414_+_5p;hsa-mir-9-1_4_97746790_97746879_-_5p
ssc-miR-92a-2*	ssc-mir-92-shorter/ssc-isomir-92_X_108178486_108178565_-_NA;ssc-mir-92-shorter/ssc-isomir-92_X_108212408_108212487_-_NA
ssc-miR-685	mmu-mir-685_7_84990474_84990583_+_5p
ssc-miR-664	hsa-mir-664_10_9823254_9823337_-_5p
ssc-miR-92b	ssc-mir-92-shorter/ssc-isomir-92_X_108178486_108178565_-_NA;ssc-mir-92-shorter/ssc-isomir-92_X_108212408_108212487_-_NA
ssc-miR-99a	antisense-ssc-mir-99a_13_130664295_130664374_-_NA
ssc-miR-99a*	antisense-ssc-mir-99a_13_130664295_130664374_-_NA
ssc-miR-99b	ENSSSCT00000020330_6_39533215_39533285_+_3p;hsa-mir-99b_6_39533215_39533285_+_3p
ssc-miR-99b*	antisense-ssc-mir-99b_6_39533216_39533285_-_NA
ssc-miR-92a-1*	dre-mir-92a-1_11_60973153_60973238_+_3p
ssc-miR-96	ENSSSCT00000020357_18_17171978_17172083_-_5p
ssc-miR-95	antisense-ssc-mir-95_8_3350578_3350658_+_NA
ssc-miR-885-3p	ENSSSCT00000020265_13_55826398_55826472_-_5p;bta-mir-885_13_55826398_55826472_-_5p
miR-new8	hsa-mir-499_17_40405237_40405359_-_3p
ssc-miR-98	ssc-mir-98_X_45719499_45719578_-_NA
ssc-miR-935	ENSSSCT00000020578_6_40293229_40293320_+_5p;hsa-mir-935_6_40351574_40351665_+_5p
miR-new18	ENSSSCT00000020848_12_37773635_37773707_+_3p
miR-new9	ENSSSCT00000020848_12_37773635_37773707_+_3p
miR-new4	antisense-pn8/bta-mir-2320_6_43886629_43886722_-_NA
miR-new33	bta-mir-2411_4_99530700_99530777_-_3p
miR-new28	antisense-pn6/bta-mir-296_17_61587159_61587236_-_NA
miR-new25	antisense-ssc-mir-320a*_14_6473894_6473960_-_NA
ssc-miR-large12	prediction_16_63629178_63629244_+_3p
ssc-miR-large8	prediction_1_246861659_246861716_-_3p
miR-new23	ENSSSCT00000020346_16_52377039_52377118_+_3p
miR-new59	ENSSSCT00000020346_16_52377039_52377118_+_3p
