# Supplementary material for: Tissue-Specific Expression and Regulatory Networks of Pig MicroRNAome
Source: PLoS One. 2014 Apr 3;9(4):e89755. doi: 10.1371/journal.pone.0089755 (PMC3974652; doi:10.1371/journal.pone.0089755)
Supplement: Table S6 — Description of miRNA families prevalently expressed in WBC identified according the TAM tool. (XLS) [file pone.0089755.s006.xls]

## Sheet: result.txt
Table S6. Description of miRNA families prevalently expressed in WBC identified according the TAM tool
Category	Term	Component present	Count	Percent	Fold	P-value
Family	mir-125 family	mir-125b	1	0.5	8.01786	0.120963
Family	mir-15 family	mir-15a; mir-16	2	0.5	8.01786	0.020838
Family	mir-17 family	mir-20a; mir-106a; mir-20b; mir-17; mir-106b	5	0.625	10.0223	3.242e-05
Family	mir-181 family	mir-181a; mir-181c	2	0.5	8.01786	0.020838
Family	mir-221 family	mir-221	1	0.5	8.01786	0.120963
Family	mir-23 family	mir-23a; mir-23b	2	1	16.0357	0.00375835
Family	mir-26 family	mir-26a	1	0.5	8.01786	0.120963
Family	mir-27 family	mir-27a; mir-27b	2	1	16.0357	0.00375835
Family	mir-29 family	mir-29b; mir-29c; mir-29a	3	1	16.0357	0.00021861
Family	mir-374 family	mire-374a	1	0.5	8.01786	0.120963
									3.56e-07
