# Supplementary material for: Tissue-Specific Expression and Regulatory Networks of Pig MicroRNAome
Source: PLoS One. 2014 Apr 3;9(4):e89755. doi: 10.1371/journal.pone.0089755 (PMC3974652; doi:10.1371/journal.pone.0089755)
Supplement: Table S8 — Correlation between lincRNA expression and miRNA expression. (XLS) [file pone.0089755.s008.xls]

## Sheet: Sheet1
Table S8. Correlation between lincRNA expression and miRNA expression.
Microarray ID for lincRNA	miRNA name	Correlation
pig70134	prediction_1_267848155_267848222_-_3p	0.934495
pig65056	prediction_6_81969628_81969686_+_5p	0.89058
pig65056	prediction_6_81969628_81969686_+_5p	0.89058
pig70134	antisense-pn8/bta-mir-2320_6_43886629_43886722_-_NA	0.859877
pig41280	prediction_11_15568245_15568319_-_3p	0.824446
pig41280	prediction_11_15485581_15485655_-_3p	0.824446
pig41280	prediction_5_59255364_59255424_+_3p	0.80642
pig41280	prediction_5_59255364_59255424_+_3p	0.80642
pig41280	ssc-mir-192-longer/ssc-isomir-192_2_5685412_5685491_+_NA	0.792058
pig70134	antisense-ssc-mir-92-1/ssc-mir-92a-2_X_108178486_108178565_+_NA	0.783256
pig70134	antisense-ssc-mir-92-1/ssc-mir-92a-2_X_108212408_108212487_+_NA	0.783256
pig41280	prediction_14_25704856_25704915_+_3p	0.777896
pig41280	prediction_14_25704856_25704915_+_3p	0.777896
pig41280	putative-ssc-mir-194_2_5685206_5685290_+_NA	0.765336
pig70134	prediction_X_35230318_35230386_+_5p	0.715044
pig70134	prediction_X_35230321_35230383_+_5p	0.715044
pig70134	prediction_X_35230321_35230383_+_5p	0.715044
pig63388	mir-125b-1	0.714023
pig70134	ENSSSCT00000020586_7_27028466_27028543_+_5p	0.709017
pig70134	ENSSSCT00000020586_7_27028466_27028543_+_5p	0.709017
pig70134	ENSSSCT00000020457_7_26718972_26719049_-_5p	0.709017
pig70134	ENSSSCT00000020457_7_26718972_26719049_-_5p	0.709017
pig63388	prediction_5_56576894_56576966_+_3p	0.70501
pig63388	prediction_5_56509313_56509385_+_3p	0.70501
Microarray ID description	Enseml name	lincRNA name
pig70134	ENSSSCT00000035481	lincRNA 841
pig65056	ENSSSCT00000035477	lincRNA 268
pig41280	ENSSSCT00000033052	lincRNA 555
pig63388	ENSSSCT00000035380	lincRNA 1697
