# Supplementary material for: Tissue-Specific Expression and Regulatory Networks of Pig MicroRNAome
Source: PLoS One. 2014 Apr 3;9(4):e89755. doi: 10.1371/journal.pone.0089755 (PMC3974652; doi:10.1371/journal.pone.0089755)
Supplement: Table S9 — Functional analysis of miRNA targets in skeletal muscle and heart tissues. (XLS) [file pone.0089755.s009.xls]

## Sheet: Table M Repressive-Skel. muscle
Annotation Cluster 1	Enrichment Score: 2.6436820570623394
Category	Term	Count	%	PValue	Genes	List Total	Pop Hits	Pop Total	Fold Enrichment	Bonferroni	Benjamini	FDR
GOTERM_BP_FAT	GO:0043065~positive regulation of apoptosis	8	20	0.000198933	RNF7, NME3, PSEN2, AKAP13, BRCA2, RAD9A, RARB, RPS6	40	430	13528	6.29209	0.151711	0.0533677	0.306255
GOTERM_BP_FAT	GO:0043068~positive regulation of programmed cell death	8	20	0.000207614	RNF7, NME3, PSEN2, AKAP13, BRCA2, RAD9A, RARB, RPS6	40	433	13528	6.2485	0.15778	0.0420202	0.319599
GOTERM_BP_FAT	GO:0010942~positive regulation of cell death	8	20	0.00021357	RNF7, NME3, PSEN2, AKAP13, BRCA2, RAD9A, RARB, RPS6	40	435	13528	6.21977	0.16192	0.0347115	0.328754
GOTERM_BP_FAT	GO:0042981~regulation of apoptosis	8	20	0.00739413	RNF7, NME3, PSEN2, AKAP13, BRCA2, RAD9A, RARB, RPS6	40	804	13528	3.36517	0.99784	0.225654	10.8115
GOTERM_BP_FAT	GO:0043067~regulation of programmed cell death	8	20	0.00779385	RNF7, NME3, PSEN2, AKAP13, BRCA2, RAD9A, RARB, RPS6	40	812	13528	3.33202	0.998452	0.228046	11.3637
GOTERM_BP_FAT	GO:0010941~regulation of cell death	8	20	0.00794784	RNF7, NME3, PSEN2, AKAP13, BRCA2, RAD9A, RARB, RPS6	40	815	13528	3.31975	0.998638	0.224163	11.5755
GOTERM_BP_FAT	GO:0006917~induction of apoptosis	5	12.5	0.0131764	RNF7, NME3, PSEN2, AKAP13, BRCA2	40	320	13528	5.28437	0.999983	0.29802	18.4938
GOTERM_BP_FAT	GO:0012502~induction of programmed cell death	5	12.5	0.0133154	RNF7, NME3, PSEN2, AKAP13, BRCA2	40	321	13528	5.26791	0.999985	0.292793	18.6705
Annotation Cluster 2	Enrichment Score: 2.6000794296205
Category	Term	Count	%	PValue	Genes	List Total	Pop Hits	Pop Total	Fold Enrichment	Bonferroni	Benjamini	FDR
GOTERM_BP_FAT	GO:0006259~DNA metabolic process	8	20	0.000533782	XPC, C11ORF30, SFPQ, BRCA2, RAD9A, PTMS, ASF1A, XRN2	40	506	13528	5.34704	0.356965	0.0611311	0.819771
SP_PIR_KEYWORDS	dna repair	5	12.5	0.000590467	XPC, C11ORF30, SFPQ, BRCA2, RAD9A	40	191	19235	12.5884	0.0782751	0.039935	0.692728
SP_PIR_KEYWORDS	DNA damage	5	12.5	0.000769478	XPC, C11ORF30, SFPQ, BRCA2, RAD9A	40	205	19235	11.7287	0.100781	0.03479	0.901873
GOTERM_BP_FAT	GO:0006281~DNA repair	6	15	0.00126323	XPC, C11ORF30, SFPQ, BRCA2, RAD9A, ASF1A	40	284	13528	7.14507	0.648431	0.0906559	1.92988
GOTERM_BP_FAT	GO:0006974~response to DNA damage stimulus	6	15	0.00413171	XPC, C11ORF30, SFPQ, BRCA2, RAD9A, ASF1A	40	373	13528	5.44021	0.967418	0.157347	6.18359
GOTERM_BP_FAT	GO:0042770~DNA damage response, signal transduction	3	7.5	0.0222171	XPC, BRCA2, RAD9A	40	80	13528	12.6825	1	0.421023	29.2759
GOTERM_BP_FAT	GO:0033554~cellular response to stress	6	15	0.0224073	XPC, C11ORF30, SFPQ, BRCA2, RAD9A, ASF1A	40	566	13528	3.58516	1	0.414608	29.4876
Annotation Cluster 3	Enrichment Score: 2.405239988276898
Category	Term	Count	%	PValue	Genes	List Total	Pop Hits	Pop Total	Fold Enrichment	Bonferroni	Benjamini	FDR
GOTERM_BP_FAT	GO:0016255~attachment of GPI anchor to protein	3	7.5	0.000168527	PIGU, PIGS, PLAUR	40	7	13528	144.943	0.130106	0.0673189	0.259503
GOTERM_BP_FAT	GO:0006650~glycerophospholipid metabolic process	5	12.5	0.000357412	APOA2, PIGU, PIGS, IP6K1, PLAUR	40	118	13528	14.3305	0.255939	0.048078	0.549604
GOTERM_BP_FAT	GO:0046474~glycerophospholipid biosynthetic process	4	10	0.000975325	APOA2, PIGU, PIGS, PLAUR	40	68	13528	19.8941	0.5538	0.0959525	1.49313
GOTERM_BP_FAT	GO:0046486~glycerolipid metabolic process	5	12.5	0.00117586	APOA2, PIGU, PIGS, IP6K1, PLAUR	40	162	13528	10.4383	0.622055	0.102473	1.79753
GOTERM_BP_FAT	GO:0030384~phosphoinositide metabolic process	4	10	0.00119845	PIGU, PIGS, IP6K1, PLAUR	40	73	13528	18.5315	0.629058	0.0944121	1.83176
GOTERM_BP_FAT	GO:0045017~glycerolipid biosynthetic process	4	10	0.00156126	APOA2, PIGU, PIGS, PLAUR	40	80	13528	16.91	0.725327	0.102086	2.38009
GOTERM_BP_FAT	GO:0042157~lipoprotein metabolic process	4	10	0.00156126	APOA2, PIGU, PIGS, PLAUR	40	80	13528	16.91	0.725327	0.102086	2.38009
GOTERM_BP_FAT	GO:0006644~phospholipid metabolic process	5	12.5	0.00211173	APOA2, PIGU, PIGS, IP6K1, PLAUR	40	190	13528	8.9	0.825922	0.110014	3.20656
GOTERM_BP_FAT	GO:0019637~organophosphate metabolic process	5	12.5	0.00254384	APOA2, PIGU, PIGS, IP6K1, PLAUR	40	200	13528	8.455	0.87833	0.110437	3.85073
GOTERM_BP_FAT	GO:0008654~phospholipid biosynthetic process	4	10	0.00312337	APOA2, PIGU, PIGS, PLAUR	40	102	13528	13.2627	0.92476	0.127299	4.70838
GOTERM_BP_FAT	GO:0006506~GPI anchor biosynthetic process	3	7.5	0.00428625	PIGU, PIGS, PLAUR	40	34	13528	29.8412	0.971343	0.155626	6.40779
GOTERM_BP_FAT	GO:0006505~GPI anchor metabolic process	3	7.5	0.00453778	PIGU, PIGS, PLAUR	40	35	13528	28.9886	0.976746	0.157151	6.77162
GOTERM_BP_FAT	GO:0046489~phosphoinositide biosynthetic process	3	7.5	0.00589497	PIGU, PIGS, PLAUR	40	40	13528	25.365	0.992475	0.191512	8.71206
GOTERM_BP_FAT	GO:0006497~protein amino acid lipidation	3	7.5	0.0101721	PIGU, PIGS, PLAUR	40	53	13528	19.1434	0.999787	0.260646	14.5831
GOTERM_BP_FAT	GO:0042158~lipoprotein biosynthetic process	3	7.5	0.0120923	PIGU, PIGS, PLAUR	40	58	13528	17.4931	0.999957	0.28493	17.1023
GOTERM_BP_FAT	GO:0008610~lipid biosynthetic process	4	10	0.0655966	APOA2, PIGU, PIGS, PLAUR	40	323	13528	4.18824	1	0.632839	64.8658
GOTERM_CC_FAT	GO:0005783~endoplasmic reticulum	6	15	0.078956	APOA2, PSEN2, VKORC1, PIGU, PIGS, ZW10	32	960	12782	2.49648	0.999979	0.833995	61.6769
GOTERM_CC_FAT	GO:0044432~endoplasmic reticulum part	3	7.5	0.205317	APOA2, PIGU, PIGS	32	347	12782	3.45335	1	0.950735	93.1432
Annotation Cluster 4	Enrichment Score: 2.0712736039214756
Category	Term	Count	%	PValue	Genes	List Total	Pop Hits	Pop Total	Fold Enrichment	Bonferroni	Benjamini	FDR
GOTERM_CC_FAT	GO:0031981~nuclear lumen	11	27.5	0.00160932	EPC1, XPC, ZMIZ1, SFPQ, HCFC1, BRCA2, RAD9A, KDM4A, SH3D19, RPS6, XRN2	32	1450	12782	3.03022	0.190218	0.190218	1.86067
GOTERM_CC_FAT	GO:0070013~intracellular organelle lumen	12	30	0.00213609	EPC1, APOA2, XPC, ZMIZ1, SFPQ, HCFC1, BRCA2, RAD9A, KDM4A, SH3D19, RPS6, XRN2	32	1779	12782	2.69435	0.244312	0.130697	2.4628
GOTERM_CC_FAT	GO:0043233~organelle lumen	12	30	0.00257163	EPC1, APOA2, XPC, ZMIZ1, SFPQ, HCFC1, BRCA2, RAD9A, KDM4A, SH3D19, RPS6, XRN2	32	1820	12782	2.63365	0.286318	0.106348	2.95811
GOTERM_CC_FAT	GO:0031974~membrane-enclosed lumen	12	30	0.00301231	EPC1, APOA2, XPC, ZMIZ1, SFPQ, HCFC1, BRCA2, RAD9A, KDM4A, SH3D19, RPS6, XRN2	32	1856	12782	2.58257	0.32646	0.094078	3.45691
GOTERM_CC_FAT	GO:0005730~nucleolus	5	12.5	0.0863358	RAD9A, KDM4A, SH3D19, RPS6, XRN2	32	698	12782	2.8613	0.999993	0.815435	65.1086
GOTERM_CC_FAT	GO:0005654~nucleoplasm	5	12.5	0.162479	EPC1, XPC, ZMIZ1, HCFC1, BRCA2	32	882	12782	2.26438	1	0.924289	87.3519
Annotation Cluster 5	Enrichment Score: 1.8236814362431422
Category	Term	Count	%	PValue	Genes	List Total	Pop Hits	Pop Total	Fold Enrichment	Bonferroni	Benjamini	FDR
SMART	SM00109:C1	3	7.5	0.0102922	HMHA1, AKAP13, PRKCB	22	67	9079	18.4783	0.303783	0.303783	8.75636
INTERPRO	IPR002219:Protein kinase C-like, phorbol ester/diacylglycerol binding	3	7.5	0.0107281	HMHA1, AKAP13, PRKCB	40	67	16659	18.6481	0.756581	0.756581	11.8191
GOTERM_MF_FAT	GO:0019992~diacylglycerol binding	3	7.5	0.0143884	HMHA1, AKAP13, PRKCB	36	68	12983	15.9105	0.928475	0.928475	16.3765
GOTERM_MF_FAT	GO:0008289~lipid binding	5	12.5	0.0319324	HMHA1, APOA2, PIGU, AKAP13, PRKCB	36	450	12983	4.0071	0.997278	0.94783	33.0002
Annotation Cluster 6	Enrichment Score: 1.7566240736194139
Category	Term	Count	%	PValue	Genes	List Total	Pop Hits	Pop Total	Fold Enrichment	Bonferroni	Benjamini	FDR
GOTERM_BP_FAT	GO:0040007~growth	5	12.5	0.00184147	ZMIZ1, PSEN2, BRCA2, XRN2, PLAUR	40	183	13528	9.24044	0.782226	0.11064	2.80161
GOTERM_BP_FAT	GO:0048589~developmental growth	4	10	0.00198639	ZMIZ1, PSEN2, BRCA2, PLAUR	40	87	13528	15.5494	0.806867	0.11082	3.01894
GOTERM_BP_FAT	GO:0043009~chordate embryonic development	4	10	0.0695207	ZMIZ1, PSEN2, PKD2, BRCA2	40	331	13528	4.08701	1	0.642068	67.073
GOTERM_BP_FAT	GO:0009792~embryonic development ending in birth or egg hatching	4	10	0.0710197	ZMIZ1, PSEN2, PKD2, BRCA2	40	334	13528	4.0503	1	0.637738	67.8813
GOTERM_BP_FAT	GO:0001701~in utero embryonic development	3	7.5	0.0912345	ZMIZ1, PKD2, BRCA2	40	176	13528	5.76477	1	0.692985	77.1201
Annotation Cluster 7	Enrichment Score: 1.3386098748145847
Category	Term	Count	%	PValue	Genes	List Total	Pop Hits	Pop Total	Fold Enrichment	Bonferroni	Benjamini	FDR
GOTERM_BP_FAT	GO:0050870~positive regulation of T cell activation	3	7.5	0.0201825	VCAM1, CD47, IL18	40	76	13528	13.35	1	0.40008	26.9726
GOTERM_BP_FAT	GO:0042127~regulation of cell proliferation	7	17.5	0.023995	VCAM1, CD47, ZMIZ1, IL18, BRCA2, RARB, PIN1	40	787	13528	3.00813	1	0.410555	31.2326
GOTERM_BP_FAT	GO:0002684~positive regulation of immune system process	4	10	0.0308698	VCAM1, CD47, IL18, PSEN2	40	238	13528	5.68403	1	0.468727	38.3329
GOTERM_BP_FAT	GO:0051251~positive regulation of lymphocyte activation	3	7.5	0.0317501	VCAM1, CD47, IL18	40	97	13528	10.4598	1	0.462346	39.1908
GOTERM_BP_FAT	GO:0002696~positive regulation of leukocyte activation	3	7.5	0.0373413	VCAM1, CD47, IL18	40	106	13528	9.5717	1	0.510948	44.3848
GOTERM_BP_FAT	GO:0050867~positive regulation of cell activation	3	7.5	0.0405997	VCAM1, CD47, IL18	40	111	13528	9.14054	1	0.533128	47.2172
GOTERM_BP_FAT	GO:0050863~regulation of T cell activation	3	7.5	0.0446468	VCAM1, CD47, IL18	40	117	13528	8.67179	1	0.544759	50.5475
GOTERM_BP_FAT	GO:0051249~regulation of lymphocyte activation	3	7.5	0.0677224	VCAM1, CD47, IL18	40	148	13528	6.85541	1	0.638475	66.0781
GOTERM_BP_FAT	GO:0002694~regulation of leukocyte activation	3	7.5	0.0825812	VCAM1, CD47, IL18	40	166	13528	6.11205	1	0.671675	73.5207
GOTERM_BP_FAT	GO:0050865~regulation of cell activation	3	7.5	0.0903573	VCAM1, CD47, IL18	40	175	13528	5.79771	1	0.694761	76.7773
GOTERM_BP_FAT	GO:0008284~positive regulation of cell proliferation	4	10	0.116102	VCAM1, CD47, ZMIZ1, IL18	40	414	13528	3.26763	1	0.772174	85.0829
Annotation Cluster 8	Enrichment Score: 1.2966836629576663
Category	Term	Count	%	PValue	Genes	List Total	Pop Hits	Pop Total	Fold Enrichment	Bonferroni	Benjamini	FDR
GOTERM_BP_FAT	GO:0051726~regulation of cell cycle	6	15	0.00247426	XPC, HCFC1, BRCA2, RAD9A, ZW10, PIN1	40	331	13528	6.13051	0.871104	0.113536	3.74727
GOTERM_BP_FAT	GO:0010564~regulation of cell cycle process	3	7.5	0.0426049	BRCA2, ZW10, PIN1	40	114	13528	8.9	1	0.542856	48.8926
GOTERM_BP_FAT	GO:0007346~regulation of mitotic cell cycle	3	7.5	0.0709396	BRCA2, ZW10, PIN1	40	152	13528	6.675	1	0.643488	67.8386
GOTERM_BP_FAT	GO:0007049~cell cycle	5	12.5	0.183136	PKD2, HCFC1, BRCA2, ZW10, PIN1	40	776	13528	2.17912	1	0.857042	95.578
SP_PIR_KEYWORDS	cell cycle	3	7.5	0.239892	HCFC1, ZW10, PIN1	40	461	19235	3.12934	1	0.835115	96.0372
Annotation Cluster 9	Enrichment Score: 1.2889241829887095
Category	Term	Count	%	PValue	Genes	List Total	Pop Hits	Pop Total	Fold Enrichment	Bonferroni	Benjamini	FDR
GOTERM_BP_FAT	GO:0051146~striated muscle cell differentiation	3	7.5	0.0265292	MYH11, NRD1, RARB	40	88	13528	11.5295	1	0.43456	33.9344
GOTERM_BP_FAT	GO:0014706~striated muscle tissue development	3	7.5	0.0460281	MYH11, NRD1, RARB	40	119	13528	8.52605	1	0.548549	51.6384
GOTERM_BP_FAT	GO:0042692~muscle cell differentiation	3	7.5	0.0474252	MYH11, NRD1, RARB	40	121	13528	8.38512	1	0.552296	52.7188
GOTERM_BP_FAT	GO:0060537~muscle tissue development	3	7.5	0.0502658	MYH11, NRD1, RARB	40	125	13528	8.1168	1	0.566686	54.8464
GOTERM_BP_FAT	GO:0007517~muscle organ development	3	7.5	0.12341	MYH11, NRD1, RARB	40	211	13528	4.80853	1	0.784375	86.8752
Annotation Cluster 10	Enrichment Score: 0.9976438854523749
Category	Term	Count	%	PValue	Genes	List Total	Pop Hits	Pop Total	Fold Enrichment	Bonferroni	Benjamini	FDR
SP_PIR_KEYWORDS	chromatin regulator	5	12.5	0.000887443	SATB1, EPC1, C11ORF30, KDM4A, ASF1A	40	213	19235	11.2881	0.115313	0.030166	1.03948
GOTERM_BP_FAT	GO:0051276~chromosome organization	7	17.5	0.00245609	SATB1, EPC1, C11ORF30, BRCA2, KDM4A, ASF1A, ZW10	40	485	13528	4.88124	0.869147	0.119359	3.72023
SP_PIR_KEYWORDS	nucleus	17	42.5	0.00659095	SATB1, C11ORF30, AKAP13, HCFC1, RAD9A, PIN1, EPC1, XPC, RNF7, ZMIZ1, SFPQ, RARB, KDM4A, SH3D19, IP6K1, ASF1A, XRN2	40	4283	19235	1.90868	0.598506	0.122226	7.48756
GOTERM_BP_FAT	GO:0010604~positive regulation of macromolecule metabolic process	8	20	0.0103508	EPC1, APOA2, ZMIZ1, NRD1, RARB, SH3D19, ASF1A, PIN1	40	857	13528	3.15706	0.999817	0.256743	14.8205
GOTERM_BP_FAT	GO:0006325~chromatin organization	5	12.5	0.0228486	SATB1, EPC1, C11ORF30, KDM4A, ASF1A	40	378	13528	4.47354	1	0.411967	29.9767
GOTERM_BP_FAT	GO:0016568~chromatin modification	4	10	0.0439761	EPC1, C11ORF30, KDM4A, ASF1A	40	274	13528	4.93723	1	0.546755	50.0095
SP_PIR_KEYWORDS	transcription regulation	9	22.5	0.0474235	SATB1, EPC1, C11ORF30, ZMIZ1, SFPQ, RARB, KDM4A, ASF1A, XRN2	40	2026	19235	2.13617	0.998775	0.456388	43.5495
SP_PIR_KEYWORDS	Transcription	9	22.5	0.052869	SATB1, EPC1, C11ORF30, ZMIZ1, SFPQ, RARB, KDM4A, ASF1A, XRN2	40	2071	19235	2.08975	0.999445	0.464554	47.2327
GOTERM_BP_FAT	GO:0010605~negative regulation of macromolecule metabolic process	6	15	0.0581544	SATB1, EPC1, PSEN2, BRCA2, RAD9A, RARB	40	734	13528	2.76458	1	0.614364	60.2949
GOTERM_BP_FAT	GO:0045934~negative regulation of nucleobase, nucleoside, nucleotide and nucleic acid metabolic process	5	12.5	0.0587822	SATB1, EPC1, BRCA2, RAD9A, RARB	40	512	13528	3.30273	1	0.611432	60.701
GOTERM_BP_FAT	GO:0051172~negative regulation of nitrogen compound metabolic process	5	12.5	0.0611979	SATB1, EPC1, BRCA2, RAD9A, RARB	40	519	13528	3.25819	1	0.619831	62.2276
GOTERM_BP_FAT	GO:0010558~negative regulation of macromolecule biosynthetic process	5	12.5	0.071389	SATB1, EPC1, BRCA2, RAD9A, RARB	40	547	13528	3.09141	1	0.633638	68.0776
GOTERM_BP_FAT	GO:0031327~negative regulation of cellular biosynthetic process	5	12.5	0.0767976	SATB1, EPC1, BRCA2, RAD9A, RARB	40	561	13528	3.01426	1	0.655566	70.8268
GOTERM_BP_FAT	GO:0009890~negative regulation of biosynthetic process	5	12.5	0.0815969	SATB1, EPC1, BRCA2, RAD9A, RARB	40	573	13528	2.95113	1	0.672856	73.0793
GOTERM_MF_FAT	GO:0016563~transcription activator activity	4	10	0.0974533	EPC1, HCFC1, BRCA2, RARB	36	410	12983	3.51843	1	0.990584	71.7846
GOTERM_BP_FAT	GO:0010557~positive regulation of macromolecule biosynthetic process	5	12.5	0.117766	EPC1, APOA2, ZMIZ1, RARB, ASF1A	40	654	13528	2.58563	1	0.772431	85.5099
GOTERM_BP_FAT	GO:0031328~positive regulation of cellular biosynthetic process	5	12.5	0.133235	EPC1, APOA2, ZMIZ1, RARB, ASF1A	40	685	13528	2.46861	1	0.802076	88.9687
GOTERM_BP_FAT	GO:0009891~positive regulation of biosynthetic process	5	12.5	0.138403	EPC1, APOA2, ZMIZ1, RARB, ASF1A	40	695	13528	2.43309	1	0.810773	89.9402
GOTERM_BP_FAT	GO:0045893~positive regulation of transcription, DNA-dependent	4	10	0.157561	EPC1, ZMIZ1, RARB, ASF1A	40	477	13528	2.83606	1	0.826316	92.8873
GOTERM_BP_FAT	GO:0051254~positive regulation of RNA metabolic process	4	10	0.160339	EPC1, ZMIZ1, RARB, ASF1A	40	481	13528	2.81247	1	0.828383	93.2405
GOTERM_BP_FAT	GO:0000122~negative regulation of transcription from RNA polymerase II promoter	3	7.5	0.17837	SATB1, EPC1, RARB	40	266	13528	3.81429	1	0.855468	95.1631
GOTERM_BP_FAT	GO:0045449~regulation of transcription	11	27.5	0.20351	SATB1, EPC1, C11ORF30, ZMIZ1, SFPQ, HCFC1, BRCA2, RARB, KDM4A, ASF1A, XRN2	40	2601	13528	1.4303	1	0.882153	97.0043
GOTERM_BP_FAT	GO:0045941~positive regulation of transcription	4	10	0.221072	EPC1, ZMIZ1, RARB, ASF1A	40	564	13528	2.39858	1	0.901875	97.8757
GOTERM_BP_FAT	GO:0010628~positive regulation of gene expression	4	10	0.234097	EPC1, ZMIZ1, RARB, ASF1A	40	581	13528	2.3284	1	0.913764	98.362
GOTERM_BP_FAT	GO:0006350~transcription	9	22.5	0.251799	EPC1, C11ORF30, ZMIZ1, SFPQ, HCFC1, RARB, KDM4A, ASF1A, XRN2	40	2101	13528	1.44874	1	0.926289	98.8578
GOTERM_BP_FAT	GO:0045935~positive regulation of nucleobase, nucleoside, nucleotide and nucleic acid metabolic process	4	10	0.267654	EPC1, ZMIZ1, RARB, ASF1A	40	624	13528	2.16795	1	0.935466	99.179
GOTERM_BP_FAT	GO:0045892~negative regulation of transcription, DNA-dependent	3	7.5	0.274029	SATB1, EPC1, RARB	40	356	13528	2.85	1	0.938445	99.2825
GOTERM_BP_FAT	GO:0051253~negative regulation of RNA metabolic process	3	7.5	0.280487	SATB1, EPC1, RARB	40	362	13528	2.80276	1	0.939585	99.3749
GOTERM_BP_FAT	GO:0051173~positive regulation of nitrogen compound metabolic process	4	10	0.28349	EPC1, ZMIZ1, RARB, ASF1A	40	644	13528	2.10062	1	0.939986	99.4139
GOTERM_BP_FAT	GO:0045944~positive regulation of transcription from RNA polymerase II promoter	3	7.5	0.290168	EPC1, ZMIZ1, RARB	40	371	13528	2.73477	1	0.942902	99.4927
GOTERM_BP_FAT	GO:0006357~regulation of transcription from RNA polymerase II promoter	4	10	0.349931	SATB1, EPC1, ZMIZ1, RARB	40	727	13528	1.8608	1	0.96416	99.8693
GOTERM_BP_FAT	GO:0016481~negative regulation of transcription	3	7.5	0.383497	SATB1, EPC1, RARB	40	459	13528	2.21046	1	0.972778	99.9423
GOTERM_MF_FAT	GO:0030528~transcription regulator activity	6	15	0.386719	SATB1, EPC1, HCFC1, BRCA2, RARB, KDM4A	36	1512	12983	1.43111	1	0.999949	99.7603
GOTERM_BP_FAT	GO:0010629~negative regulation of gene expression	3	7.5	0.429442	SATB1, EPC1, RARB	40	504	13528	2.0131	1	0.98041	99.9825
GOTERM_BP_FAT	GO:0006355~regulation of transcription, DNA-dependent	6	15	0.592581	SATB1, EPC1, ZMIZ1, BRCA2, RARB, ASF1A	40	1773	13528	1.1445	1	0.997612	99.9999
GOTERM_BP_FAT	GO:0051252~regulation of RNA metabolic process	6	15	0.61349	SATB1, EPC1, ZMIZ1, BRCA2, RARB, ASF1A	40	1813	13528	1.11925	1	0.998049	100
Annotation Cluster 11	Enrichment Score: 0.9782750840700868
Category	Term	Count	%	PValue	Genes	List Total	Pop Hits	Pop Total	Fold Enrichment	Bonferroni	Benjamini	FDR
GOTERM_BP_FAT	GO:0006917~induction of apoptosis	5	12.5	0.0131764	RNF7, NME3, PSEN2, AKAP13, BRCA2	40	320	13528	5.28437	0.999983	0.29802	18.4938
GOTERM_BP_FAT	GO:0012502~induction of programmed cell death	5	12.5	0.0133154	RNF7, NME3, PSEN2, AKAP13, BRCA2	40	321	13528	5.26791	0.999985	0.292793	18.6705
GOTERM_BP_FAT	GO:0006915~apoptosis	4	10	0.250388	TRAF3IP2, NME3, PSEN2, AKAP13	40	602	13528	2.24718	1	0.927134	98.8241
GOTERM_BP_FAT	GO:0012501~programmed cell death	4	10	0.25743	TRAF3IP2, NME3, PSEN2, AKAP13	40	611	13528	2.21408	1	0.929118	98.9834
GOTERM_BP_FAT	GO:0008219~cell death	4	10	0.343511	TRAF3IP2, NME3, PSEN2, AKAP13	40	719	13528	1.8815	1	0.964795	99.8479
GOTERM_BP_FAT	GO:0016265~death	4	10	0.347524	TRAF3IP2, NME3, PSEN2, AKAP13	40	724	13528	1.86851	1	0.965368	99.8616
Annotation Cluster 12	Enrichment Score: 0.9047889276849939
Category	Term	Count	%	PValue	Genes	List Total	Pop Hits	Pop Total	Fold Enrichment	Bonferroni	Benjamini	FDR
SP_PIR_KEYWORDS	kinase	6	15	0.01215	MAST1, NME3, AKAP13, IP6K1, PRKCB, PLAUR	40	688	19235	4.19368	0.81492	0.190121	13.4001
GOTERM_MF_FAT	GO:0004674~protein serine/threonine kinase activity	3	7.5	0.323598	MAST1, AKAP13, PRKCB	36	430	12983	2.51609	1	0.999962	99.197
GOTERM_MF_FAT	GO:0004672~protein kinase activity	3	7.5	0.490967	MAST1, AKAP13, PRKCB	36	606	12983	1.78534	1	0.999846	99.9759
Annotation Cluster 13	Enrichment Score: 0.8844611220895602
Category	Term	Count	%	PValue	Genes	List Total	Pop Hits	Pop Total	Fold Enrichment	Bonferroni	Benjamini	FDR
GOTERM_BP_FAT	GO:0040007~growth	5	12.5	0.00184147	ZMIZ1, PSEN2, BRCA2, XRN2, PLAUR	40	183	13528	9.24044	0.782226	0.11064	2.80161
GOTERM_BP_FAT	GO:0007276~gamete generation	3	7.5	0.315921	ZMIZ1, BRCA2, XRN2	40	395	13528	2.56861	1	0.955349	99.713
GOTERM_BP_FAT	GO:0019953~sexual reproduction	3	7.5	0.382459	ZMIZ1, BRCA2, XRN2	40	458	13528	2.21528	1	0.97332	99.9407
GOTERM_BP_FAT	GO:0032504~multicellular organism reproduction	3	7.5	0.412271	ZMIZ1, BRCA2, XRN2	40	487	13528	2.08337	1	0.976641	99.9724
GOTERM_BP_FAT	GO:0048609~reproductive process in a multicellular organism	3	7.5	0.412271	ZMIZ1, BRCA2, XRN2	40	487	13528	2.08337	1	0.976641	99.9724
Annotation Cluster 14	Enrichment Score: 0.8191188706346708
Category	Term	Count	%	PValue	Genes	List Total	Pop Hits	Pop Total	Fold Enrichment	Bonferroni	Benjamini	FDR
GOTERM_BP_FAT	GO:0032270~positive regulation of cellular protein metabolic process	3	7.5	0.144868	NRD1, SH3D19, PIN1	40	233	13528	4.35451	1	0.821946	91.0431
GOTERM_BP_FAT	GO:0051247~positive regulation of protein metabolic process	3	7.5	0.154873	NRD1, SH3D19, PIN1	40	243	13528	4.17531	1	0.832048	92.5294
GOTERM_BP_FAT	GO:0032268~regulation of cellular protein metabolic process	4	10	0.155487	PSEN2, NRD1, SH3D19, PIN1	40	474	13528	2.85401	1	0.829514	92.6126
Annotation Cluster 15	Enrichment Score: 0.7727531959831013
Category	Term	Count	%	PValue	Genes	List Total	Pop Hits	Pop Total	Fold Enrichment	Bonferroni	Benjamini	FDR
GOTERM_BP_FAT	GO:0030097~hemopoiesis	3	7.5	0.147855	VCAM1, PSEN2, BRCA2	40	236	13528	4.29915	1	0.820651	91.5134
GOTERM_BP_FAT	GO:0048534~hemopoietic or lymphoid organ development	3	7.5	0.172182	VCAM1, PSEN2, BRCA2	40	260	13528	3.90231	1	0.847836	94.57
GOTERM_BP_FAT	GO:0002520~immune system development	3	7.5	0.188763	VCAM1, PSEN2, BRCA2	40	276	13528	3.67609	1	0.863107	96.025
Annotation Cluster 16	Enrichment Score: 0.7213286067539525
Category	Term	Count	%	PValue	Genes	List Total	Pop Hits	Pop Total	Fold Enrichment	Bonferroni	Benjamini	FDR
SP_PIR_KEYWORDS	zinc-finger	8	20	0.0548995	HMHA1, RNF7, ZMIZ1, AKAP13, RARB, KDM4A, XRN2, PRKCB	40	1718	19235	2.23923	0.999587	0.450852	48.5488
SP_PIR_KEYWORDS	metal-binding	11	27.5	0.0681757	HMHA1, MAST1, RNF7, NME3, ZMIZ1, NRD1, AKAP13, RARB, KDM4A, XRN2, PRKCB	40	2972	19235	1.77982	0.999941	0.501436	56.4403
SP_PIR_KEYWORDS	zinc	9	22.5	0.0690706	HMHA1, RNF7, ZMIZ1, NRD1, AKAP13, RARB, KDM4A, XRN2, PRKCB	40	2189	19235	1.9771	0.999949	0.482353	56.9301
GOTERM_MF_FAT	GO:0008270~zinc ion binding	9	22.5	0.276291	HMHA1, RNF7, ZMIZ1, NRD1, AKAP13, RARB, KDM4A, XRN2, PRKCB	36	2311	12983	1.40448	1	0.999992	98.1508
GOTERM_MF_FAT	GO:0043169~cation binding	14	35	0.321491	AKAP13, NRD1, PRKCB, HMHA1, APOA2, MAST1, RNF7, PLCB4, NME3, ZMIZ1, PKD2, KDM4A, RARB, XRN2	36	4179	12983	1.20817	1	0.999992	99.1656
GOTERM_MF_FAT	GO:0043167~ion binding	14	35	0.3438	AKAP13, NRD1, PRKCB, HMHA1, APOA2, MAST1, RNF7, PLCB4, NME3, ZMIZ1, PKD2, KDM4A, RARB, XRN2	36	4241	12983	1.19051	1	0.999931	99.4477
GOTERM_MF_FAT	GO:0046872~metal ion binding	13	32.5	0.442495	AKAP13, NRD1, PRKCB, HMHA1, MAST1, RNF7, PLCB4, NME3, ZMIZ1, PKD2, KDM4A, RARB, XRN2	36	4140	12983	1.13244	1	0.999858	99.9261
GOTERM_MF_FAT	GO:0046914~transition metal ion binding	9	22.5	0.485432	HMHA1, RNF7, ZMIZ1, NRD1, AKAP13, RARB, KDM4A, XRN2, PRKCB	36	2785	12983	1.16544	1	0.999909	99.9725
Annotation Cluster 17	Enrichment Score: 0.6305456002423507
Category	Term	Count	%	PValue	Genes	List Total	Pop Hits	Pop Total	Fold Enrichment	Bonferroni	Benjamini	FDR
GOTERM_BP_FAT	GO:0006816~calcium ion transport	3	7.5	0.0629931	PSEN2, PKD2, PRKCB	40	142	13528	7.14507	1	0.624064	63.3259
GOTERM_BP_FAT	GO:0015674~di-, tri-valent inorganic cation transport	3	7.5	0.0912345	PSEN2, PKD2, PRKCB	40	176	13528	5.76477	1	0.692985	77.1201
GOTERM_BP_FAT	GO:0030001~metal ion transport	3	7.5	0.389711	PSEN2, PKD2, PRKCB	40	465	13528	2.18194	1	0.973059	99.9506
GOTERM_BP_FAT	GO:0006812~cation transport	3	7.5	0.477487	PSEN2, PKD2, PRKCB	40	553	13528	1.83472	1	0.988162	99.9955
GOTERM_BP_FAT	GO:0006811~ion transport	3	7.5	0.657832	PSEN2, PKD2, PRKCB	40	768	13528	1.32109	1	0.999021	100
Annotation Cluster 18	Enrichment Score: 0.5426191922470754
Category	Term	Count	%	PValue	Genes	List Total	Pop Hits	Pop Total	Fold Enrichment	Bonferroni	Benjamini	FDR
GOTERM_BP_FAT	GO:0007010~cytoskeleton organization	4	10	0.130055	MAST1, MYH11, BRCA2, ZW10	40	436	13528	3.10275	1	0.798164	88.3279
GOTERM_CC_FAT	GO:0043228~non-membrane-bounded organelle	10	25	0.161319	MAST1, MYH11, PKD2, BRCA2, RAD9A, KDM4A, SH3D19, RPS6, XRN2, ZW10	32	2596	12782	1.53867	1	0.943908	87.1461
GOTERM_CC_FAT	GO:0043232~intracellular non-membrane-bounded organelle	10	25	0.161319	MAST1, MYH11, PKD2, BRCA2, RAD9A, KDM4A, SH3D19, RPS6, XRN2, ZW10	32	2596	12782	1.53867	1	0.943908	87.1461
GOTERM_BP_FAT	GO:0007049~cell cycle	5	12.5	0.183136	PKD2, HCFC1, BRCA2, ZW10, PIN1	40	776	13528	2.17912	1	0.857042	95.578
SP_PIR_KEYWORDS	disease mutation	6	15	0.217599	XPC, PSEN2, MYH11, VKORC1, PKD2, BRCA2	40	1591	19235	1.81348	1	0.84761	94.4314
GOTERM_CC_FAT	GO:0015630~microtubule cytoskeleton	3	7.5	0.386955	PKD2, BRCA2, ZW10	32	549	12782	2.18272	1	0.992779	99.6674
GOTERM_MF_FAT	GO:0008092~cytoskeletal protein binding	3	7.5	0.396447	MYH11, PKD2, BRCA2	36	504	12983	2.14666	1	0.999898	99.8032
GOTERM_CC_FAT	GO:0044430~cytoskeletal part	4	10	0.4095	MYH11, PKD2, BRCA2, ZW10	32	952	12782	1.67831	1	0.989954	99.7852
GOTERM_CC_FAT	GO:0005856~cytoskeleton	5	12.5	0.434896	MAST1, MYH11, PKD2, BRCA2, ZW10	32	1381	12782	1.44619	1	0.990656	99.8713
GOTERM_BP_FAT	GO:0022402~cell cycle process	3	7.5	0.488899	PKD2, BRCA2, ZW10	40	565	13528	1.79575	1	0.98943	99.9968
SP_PIR_KEYWORDS	coiled coil	5	12.5	0.596427	HMHA1, MYH11, PKD2, AKAP13, ZW10	40	2019	19235	1.19087	1	0.990321	99.9977
Annotation Cluster 19	Enrichment Score: 0.38828774364949664
Category	Term	Count	%	PValue	Genes	List Total	Pop Hits	Pop Total	Fold Enrichment	Bonferroni	Benjamini	FDR
GOTERM_BP_FAT	GO:0015031~protein transport	4	10	0.377961	TRAF3IP2, PSEN2, PRKCB, ZW10	40	762	13528	1.77533	1	0.972731	99.9337
GOTERM_BP_FAT	GO:0045184~establishment of protein localization	4	10	0.383548	TRAF3IP2, PSEN2, PRKCB, ZW10	40	769	13528	1.75917	1	0.971905	99.9423
GOTERM_BP_FAT	GO:0008104~protein localization	4	10	0.471922	TRAF3IP2, PSEN2, PRKCB, ZW10	40	882	13528	1.53379	1	0.987728	99.9947
Annotation Cluster 20	Enrichment Score: 0.3191787105138972
Category	Term	Count	%	PValue	Genes	List Total	Pop Hits	Pop Total	Fold Enrichment	Bonferroni	Benjamini	FDR
SP_PIR_KEYWORDS	kinase	6	15	0.01215	MAST1, NME3, AKAP13, IP6K1, PRKCB, PLAUR	40	688	19235	4.19368	0.81492	0.190121	13.4001
SP_PIR_KEYWORDS	atp-binding	5	12.5	0.280696	MAST1, NME3, MYH11, IP6K1, PRKCB	40	1326	19235	1.81325	1	0.873395	97.93
UP_SEQ_FEATURE	binding site:ATP	3	7.5	0.303716	MAST1, NME3, PRKCB	40	542	19113	2.64479	1	0.999999	99.0289
SP_PIR_KEYWORDS	nucleotide-binding	5	12.5	0.449892	MAST1, NME3, MYH11, IP6K1, PRKCB	40	1686	19235	1.42608	1	0.967821	99.9118
SP_PIR_KEYWORDS	transferase	4	10	0.544374	MAST1, NME3, IP6K1, PRKCB	40	1394	19235	1.37984	1	0.984583	99.9904
GOTERM_MF_FAT	GO:0005524~ATP binding	5	12.5	0.574896	MAST1, NME3, MYH11, IP6K1, PRKCB	36	1477	12983	1.22085	1	0.999941	99.9974
GOTERM_MF_FAT	GO:0032559~adenyl ribonucleotide binding	5	12.5	0.586071	MAST1, NME3, MYH11, IP6K1, PRKCB	36	1497	12983	1.20454	1	0.999921	99.9981
UP_SEQ_FEATURE	nucleotide phosphate-binding region:ATP	3	7.5	0.590995	MAST1, MYH11, PRKCB	40	962	19113	1.4901	1	1	99.9989
GOTERM_MF_FAT	GO:0030554~adenyl nucleotide binding	5	12.5	0.629184	MAST1, NME3, MYH11, IP6K1, PRKCB	36	1577	12983	1.14343	1	0.999925	99.9995
GOTERM_MF_FAT	GO:0001883~purine nucleoside binding	5	12.5	0.641595	MAST1, NME3, MYH11, IP6K1, PRKCB	36	1601	12983	1.12629	1	0.999912	99.9997
GOTERM_MF_FAT	GO:0001882~nucleoside binding	5	12.5	0.6472	MAST1, NME3, MYH11, IP6K1, PRKCB	36	1612	12983	1.11861	1	0.99988	99.9997
GOTERM_BP_FAT	GO:0016310~phosphorylation	3	7.5	0.680153	MAST1, IP6K1, PRKCB	40	800	13528	1.26825	1	0.99933	100
GOTERM_MF_FAT	GO:0000166~nucleotide binding	6	15	0.747779	MAST1, NME3, SFPQ, MYH11, IP6K1, PRKCB	36	2245	12983	0.963846	1	0.999982	100
GOTERM_MF_FAT	GO:0032555~purine ribonucleotide binding	5	12.5	0.749368	MAST1, NME3, MYH11, IP6K1, PRKCB	36	1836	12983	0.982132	1	0.999972	100
GOTERM_MF_FAT	GO:0032553~ribonucleotide binding	5	12.5	0.749368	MAST1, NME3, MYH11, IP6K1, PRKCB	36	1836	12983	0.982132	1	0.999972	100
GOTERM_MF_FAT	GO:0017076~purine nucleotide binding	5	12.5	0.780957	MAST1, NME3, MYH11, IP6K1, PRKCB	36	1918	12983	0.940143	1	0.999976	100
GOTERM_BP_FAT	GO:0006793~phosphorus metabolic process	3	7.5	0.781538	MAST1, IP6K1, PRKCB	40	973	13528	1.04275	1	0.999937	100
GOTERM_BP_FAT	GO:0006796~phosphate metabolic process	3	7.5	0.781538	MAST1, IP6K1, PRKCB	40	973	13528	1.04275	1	0.999937	100
Annotation Cluster 21	Enrichment Score: 0.2713933367552254
Category	Term	Count	%	PValue	Genes	List Total	Pop Hits	Pop Total	Fold Enrichment	Bonferroni	Benjamini	FDR
SP_PIR_KEYWORDS	endoplasmic reticulum	6	15	0.0140071	PSEN2, VKORC1, PIGU, PKD2, PIGS, ZW10	40	713	19235	4.04663	0.857247	0.194501	15.2969
GOTERM_CC_FAT	GO:0005783~endoplasmic reticulum	6	15	0.078956	APOA2, PSEN2, VKORC1, PIGU, PIGS, ZW10	32	960	12782	2.49648	0.999979	0.833995	61.6769
GOTERM_CC_FAT	GO:0009986~cell surface	3	7.5	0.206207	VCAM1, NRD1, PLAUR	32	348	12782	3.44343	1	0.936085	93.2322
UP_SEQ_FEATURE	topological domain:Lumenal	3	7.5	0.229236	PSEN2, VKORC1, PIGS	40	444	19113	3.22855	1	1	96.433
GOTERM_BP_FAT	GO:0006928~cell motion	3	7.5	0.400011	VCAM1, NRD1, PLAUR	40	475	13528	2.136	1	0.973799	99.962
GOTERM_CC_FAT	GO:0005886~plasma membrane	10	25	0.592494	VCAM1, CD47, INADL, MAST1, PSEN2, PIGU, PKD2, SH3D19, PRKCB, PLAUR	32	3777	12782	1.05755	1	0.997205	99.9972
GOTERM_BP_FAT	GO:0007155~cell adhesion	3	7.5	0.606492	VCAM1, CD47, PKD2	40	700	13528	1.44943	1	0.998011	99.9999
GOTERM_BP_FAT	GO:0022610~biological adhesion	3	7.5	0.607286	VCAM1, CD47, PKD2	40	701	13528	1.44736	1	0.997937	99.9999
SP_PIR_KEYWORDS	membrane	13	32.5	0.65081	INADL, PIGU, AKAP13, PIGS, PRKCB, PLAUR, VCAM1, CD47, MAST1, PSEN2, PKD2, VKORC1, ZW10	40	6256	19235	0.999261	1	0.994403	99.9996
UP_SEQ_FEATURE	topological domain:Cytoplasmic	6	15	0.84264	VCAM1, CD47, PSEN2, VKORC1, PKD2, PIGS	40	3374	19113	0.849718	1	1	100
UP_SEQ_FEATURE	disulfide bond	5	12.5	0.847101	VCAM1, CD47, APOA2, VKORC1, PLAUR	40	2819	19113	0.847508	1	1	100
SP_PIR_KEYWORDS	disulfide bond	5	12.5	0.86419	VCAM1, CD47, APOA2, VKORC1, PLAUR	40	2924	19235	0.82229	1	0.999763	100
GOTERM_CC_FAT	GO:0005576~extracellular region	4	10	0.88604	VCAM1, APOA2, IL18, PLAUR	32	2010	12782	0.7949	1	0.999982	100
SP_PIR_KEYWORDS	glycoprotein	7	17.5	0.899215	VCAM1, CD47, C11ORF30, PKD2, HCFC1, PIGS, PLAUR	40	4318	19235	0.779557	1	0.999882	100
SP_PIR_KEYWORDS	signal	5	12.5	0.9149	VCAM1, CD47, APOA2, NRD1, PLAUR	40	3250	19235	0.739808	1	0.999921	100
UP_SEQ_FEATURE	signal peptide	5	12.5	0.917495	VCAM1, CD47, APOA2, NRD1, PLAUR	40	3250	19113	0.735115	1	1	100
UP_SEQ_FEATURE	transmembrane region	7	17.5	0.958139	VCAM1, CD47, PSEN2, VKORC1, PIGU, PKD2, PIGS	40	4911	19113	0.681078	1	1	100
SP_PIR_KEYWORDS	transmembrane	7	17.5	0.960032	VCAM1, CD47, PSEN2, VKORC1, PIGU, PKD2, PIGS	40	4973	19235	0.67688	1	0.999994	100
UP_SEQ_FEATURE	glycosylation site:N-linked (GlcNAc...)	5	12.5	0.980531	VCAM1, CD47, PKD2, PIGS, PLAUR	40	4129	19113	0.578621	1	1	100
UP_SEQ_FEATURE	topological domain:Extracellular	3	7.5	0.981285	VCAM1, CD47, PKD2	40	2719	19113	0.527207	1	1	100
GOTERM_CC_FAT	GO:0016021~integral to membrane	8	20	0.991797	VCAM1, CD47, PSEN2, VKORC1, PIGU, PKD2, PIGS, PLAUR	32	5297	12782	0.603266	1	1	100
GOTERM_CC_FAT	GO:0031224~intrinsic to membrane	8	20	0.994772	VCAM1, CD47, PSEN2, VKORC1, PIGU, PKD2, PIGS, PLAUR	32	5485	12782	0.582589	1	1	100
Annotation Cluster 22	Enrichment Score: 0.24861383371510848
Category	Term	Count	%	PValue	Genes	List Total	Pop Hits	Pop Total	Fold Enrichment	Bonferroni	Benjamini	FDR
GOTERM_MF_FAT	GO:0030528~transcription regulator activity	6	15	0.386719	SATB1, EPC1, HCFC1, BRCA2, RARB, KDM4A	36	1512	12983	1.43111	1	0.999949	99.7603
GOTERM_MF_FAT	GO:0003677~DNA binding	7	17.5	0.618654	SATB1, XPC, SFPQ, HCFC1, BRCA2, RARB, ZW10	36	2331	12983	1.083	1	0.999942	99.9993
GOTERM_MF_FAT	GO:0003700~transcription factor activity	3	7.5	0.750437	SATB1, HCFC1, RARB	36	975	12983	1.10966	1	0.999959	100
Annotation Cluster 23	Enrichment Score: 0.24829641714305067
Category	Term	Count	%	PValue	Genes	List Total	Pop Hits	Pop Total	Fold Enrichment	Bonferroni	Benjamini	FDR
GOTERM_CC_FAT	GO:0000267~cell fraction	4	10	0.495312	PSEN2, VKORC1, AKAP13, PTMS	32	1083	12782	1.4753	1	0.994853	99.9656
GOTERM_CC_FAT	GO:0005624~membrane fraction	3	7.5	0.592614	PSEN2, VKORC1, AKAP13	32	809	12782	1.48123	1	0.996309	99.9972
GOTERM_CC_FAT	GO:0005626~insoluble fraction	3	7.5	0.612999	PSEN2, VKORC1, AKAP13	32	839	12782	1.42826	1	0.996492	99.9984
Annotation Cluster 24	Enrichment Score: 0.17187653509968948
Category	Term	Count	%	PValue	Genes	List Total	Pop Hits	Pop Total	Fold Enrichment	Bonferroni	Benjamini	FDR
GOTERM_CC_FAT	GO:0005615~extracellular space	3	7.5	0.500633	VCAM1, APOA2, IL18	32	685	12782	1.74936	1	0.993615	99.9696
GOTERM_CC_FAT	GO:0044421~extracellular region part	3	7.5	0.687697	VCAM1, APOA2, IL18	32	960	12782	1.24824	1	0.998678	99.9999
GOTERM_CC_FAT	GO:0005576~extracellular region	4	10	0.88604	VCAM1, APOA2, IL18, PLAUR	32	2010	12782	0.7949	1	0.999982	100
Annotation Cluster 25	Enrichment Score: 0.13252667937392387
Category	Term	Count	%	PValue	Genes	List Total	Pop Hits	Pop Total	Fold Enrichment	Bonferroni	Benjamini	FDR
GOTERM_CC_FAT	GO:0005886~plasma membrane	10	25	0.592494	VCAM1, CD47, INADL, MAST1, PSEN2, PIGU, PKD2, SH3D19, PRKCB, PLAUR	32	3777	12782	1.05755	1	0.997205	99.9972
GOTERM_CC_FAT	GO:0044459~plasma membrane part	5	12.5	0.806653	VCAM1, CD47, INADL, MAST1, PSEN2	32	2203	12782	0.906576	1	0.999818	100
SP_PIR_KEYWORDS	cell membrane	4	10	0.837624	CD47, INADL, MAST1, PLAUR	40	2194	19235	0.876709	1	0.999694	100

## Sheet: Table N Repressive Heart
Annotation Cluster 1	Enrichment Score: 4.010032098300735
Category	Term	Count	%	PValue	Genes	List Total	Pop Hits	Pop Total	Fold Enrichment	Bonferroni	Benjamini	FDR
GOTERM_BP_FAT	GO:0009057~macromolecule catabolic process	14	27.451	3.46875e-06	HYAL2, ADAM10, NFKB1, NEDD8, MYLIP, HERC1, BRAP, GTF2H1, PSMA1, TRIM33, PSMD11, SQSTM1, FBXO28, PSMD6	51	781	13528	4.75489	0.00197178	0.00197178	0.00508576
GOTERM_BP_FAT	GO:0051603~proteolysis involved in cellular protein catabolic process	12	23.5294	9.18337e-06	PSMA1, ADAM10, TRIM33, SQSTM1, PSMD11, FBXO28, NFKB1, NEDD8, MYLIP, PSMD6, HERC1, BRAP	51	600	13528	5.3051	0.00521173	0.00260927	0.0134638
GOTERM_BP_FAT	GO:0044265~cellular macromolecule catabolic process	13	25.4902	9.46458e-06	ADAM10, NFKB1, NEDD8, MYLIP, HERC1, BRAP, GTF2H1, PSMA1, TRIM33, PSMD11, SQSTM1, FBXO28, PSMD6	51	725	13528	4.75629	0.0053709	0.00179351	0.0138761
GOTERM_BP_FAT	GO:0044257~cellular protein catabolic process	12	23.5294	9.62677e-06	PSMA1, ADAM10, TRIM33, SQSTM1, PSMD11, FBXO28, NFKB1, NEDD8, MYLIP, PSMD6, HERC1, BRAP	51	603	13528	5.2787	0.00546268	0.00136848	0.0141138
GOTERM_BP_FAT	GO:0030163~protein catabolic process	12	23.5294	1.28951e-05	PSMA1, ADAM10, TRIM33, SQSTM1, PSMD11, FBXO28, NFKB1, NEDD8, MYLIP, PSMD6, HERC1, BRAP	51	622	13528	5.11746	0.00731051	0.0014664	0.0189051
GOTERM_BP_FAT	GO:0043632~modification-dependent macromolecule catabolic process	10	19.6078	0.000220864	PSMA1, TRIM33, SQSTM1, PSMD11, FBXO28, NEDD8, MYLIP, PSMD6, HERC1, BRAP	51	574	13528	4.62117	0.118108	0.0207297	0.323343
GOTERM_BP_FAT	GO:0019941~modification-dependent protein catabolic process	10	19.6078	0.000220864	PSMA1, TRIM33, SQSTM1, PSMD11, FBXO28, NEDD8, MYLIP, PSMD6, HERC1, BRAP	51	574	13528	4.62117	0.118108	0.0207297	0.323343
GOTERM_BP_FAT	GO:0006508~proteolysis	13	25.4902	0.000355192	ADAM10, NFKB1, NEDD8, MYLIP, HERC1, BRAP, PSMA1, TRIM33, PSMD11, SQSTM1, FBXO28, NLN, PSMD6	51	1054	13528	3.27164	0.183019	0.0249509	0.51952
SP_PIR_KEYWORDS	ubl conjugation pathway	6	11.7647	0.0101258	TRIM33, FBXO28, NEDD8, MYLIP, HERC1, BRAP	51	509	19235	4.44586	0.722617	0.0939336	11.1181
GOTERM_BP_FAT	GO:0006511~ubiquitin-dependent protein catabolic process	5	9.80392	0.012088	PSMA1, SQSTM1, PSMD11, NEDD8, PSMD6	51	242	13528	5.48047	0.999012	0.259825	16.332
Annotation Cluster 2	Enrichment Score: 3.2352597874793796
Category	Term	Count	%	PValue	Genes	List Total	Pop Hits	Pop Total	Fold Enrichment	Bonferroni	Benjamini	FDR
GOTERM_CC_FAT	GO:0030529~ribonucleoprotein complex	11	21.5686	2.2874e-06	PSMA1, RPL19, RPL21, RBM5, SF1, RPL26, SNRPD2, RPL37, RPL38, SF3B4, TNRC6A	40	515	12782	6.82534	0.000322472	0.000161249	0.00270224
GOTERM_CC_FAT	GO:0022625~cytosolic large ribosomal subunit	5	9.80392	5.06907e-06	RPL19, RPL21, RPL26, RPL37, RPL38	40	38	12782	42.0461	0.000714485	0.000238219	0.0059883
GOTERM_CC_FAT	GO:0015934~large ribosomal subunit	5	9.80392	4.93962e-05	RPL19, RPL21, RPL26, RPL37, RPL38	40	67	12782	23.847	0.00694083	0.00173974	0.0583398
GOTERM_CC_FAT	GO:0022626~cytosolic ribosome	5	9.80392	0.000103984	RPL19, RPL21, RPL26, RPL37, RPL38	40	81	12782	19.7253	0.0145555	0.00292821	0.122775
GOTERM_CC_FAT	GO:0005840~ribosome	6	11.7647	0.000464468	RPL19, RPL21, SF1, RPL26, RPL37, RPL38	40	215	12782	8.91767	0.0634059	0.00931424	0.547335
GOTERM_BP_FAT	GO:0006414~translational elongation	5	9.80392	0.000517908	RPL19, RPL21, RPL26, RPL37, RPL38	51	101	13528	13.1314	0.255294	0.0290464	0.756676
GOTERM_CC_FAT	GO:0033279~ribosomal subunit	5	9.80392	0.000601617	RPL19, RPL21, RPL26, RPL37, RPL38	40	128	12782	12.4824	0.0813532	0.0105506	0.708428
SP_PIR_KEYWORDS	ribonucleoprotein	6	11.7647	0.000769817	RPL19, RPL21, RPL26, SNRPD2, RPL37, RPL38	51	279	19235	8.1109	0.0924752	0.0160423	0.887877
SP_PIR_KEYWORDS	ribosome	4	7.84314	0.000904374	RPL19, RPL21, RPL26, RPL37	51	73	19235	20.6661	0.107744	0.0161542	1.04233
KEGG_PATHWAY	hsa03010:Ribosome	5	9.80392	0.0010388	RPL19, RPL21, RPL26, RPL37, RPL38	28	87	5085	10.4372	0.0594785	0.0594785	1.0325
GOTERM_CC_FAT	GO:0044445~cytosolic part	5	9.80392	0.00114381	RPL19, RPL21, RPL26, RPL37, RPL38	40	152	12782	10.5115	0.149023	0.0177702	1.34294
SP_PIR_KEYWORDS	ribosomal protein	5	9.80392	0.00143297	RPL19, RPL21, RPL26, RPL37, RPL38	51	188	19235	10.0308	0.165301	0.0223323	1.64695
GOTERM_MF_FAT	GO:0003735~structural constituent of ribosome	5	9.80392	0.00225327	RPL19, RPL21, RPL26, RPL37, RPL38	44	168	12983	8.78179	0.260868	0.140272	2.6066
SP_PIR_KEYWORDS	protein biosynthesis	4	7.84314	0.0128623	RPL19, RPL21, RPL26, RPL37	51	188	19235	8.02461	0.804299	0.10304	13.9224
GOTERM_MF_FAT	GO:0005198~structural molecule activity	7	13.7255	0.0173145	RPL19, RPL21, RPL26, SPTBN1, RPL37, RPL38, LLGL1	44	634	12983	3.25785	0.903717	0.541665	18.4945
GOTERM_BP_FAT	GO:0006412~translation	5	9.80392	0.0335723	RPL19, RPL21, RPL26, RPL37, RPL38	51	331	13528	4.00687	1	0.4171	39.3887
Annotation Cluster 3	Enrichment Score: 2.257333734540072
Category	Term	Count	%	PValue	Genes	List Total	Pop Hits	Pop Total	Fold Enrichment	Bonferroni	Benjamini	FDR
INTERPRO	IPR004088:K Homology, type 1	3	5.88235	0.00422205	SF1, KHSRP, ANKHD1	50	33	16659	30.2891	0.491839	0.491839	4.98056
INTERPRO	IPR018111:K Homology, type 1, subgroup	3	5.88235	0.00474003	SF1, KHSRP, ANKHD1	50	35	16659	28.5583	0.532431	0.31621	5.57566
INTERPRO	IPR004087:K Homology	3	5.88235	0.00528583	SF1, KHSRP, ANKHD1	50	37	16659	27.0146	0.571719	0.246223	6.19904
SMART	SM00322:KH	3	5.88235	0.00883584	SF1, KHSRP, ANKHD1	36	37	9079	20.4482	0.364047	0.364047	8.2275
Annotation Cluster 4	Enrichment Score: 1.9440881294104264
Category	Term	Count	%	PValue	Genes	List Total	Pop Hits	Pop Total	Fold Enrichment	Bonferroni	Benjamini	FDR
SP_PIR_KEYWORDS	rna-binding	9	17.6471	6.96262e-05	FUS, RBM5, SF1, EXOSC2, KHSRP, RPL37, ANKHD1, SF3B4, TNRC6A	51	540	19235	6.28595	0.00873484	0.00292013	0.080602
GOTERM_BP_FAT	GO:0000375~RNA splicing, via transesterification reactions	6	11.7647	0.000243663	FUS, PCF11, RBM5, SF1, SNRPD2, SF3B4	51	153	13528	10.4022	0.129477	0.0196138	0.356665
GOTERM_BP_FAT	GO:0000377~RNA splicing, via transesterification reactions with bulged adenosine as nucleophile	6	11.7647	0.000243663	FUS, PCF11, RBM5, SF1, SNRPD2, SF3B4	51	153	13528	10.4022	0.129477	0.0196138	0.356665
GOTERM_BP_FAT	GO:0000398~nuclear mRNA splicing, via spliceosome	6	11.7647	0.000243663	FUS, PCF11, RBM5, SF1, SNRPD2, SF3B4	51	153	13528	10.4022	0.129477	0.0196138	0.356665
SP_PIR_KEYWORDS	mrna processing	6	11.7647	0.000559917	PCF11, RBM5, SF1, KHSRP, SNRPD2, SF3B4	51	260	19235	8.70362	0.0681369	0.0140147	0.646504
GOTERM_BP_FAT	GO:0008380~RNA splicing	7	13.7255	0.000593919	FUS, PCF11, RBM5, SF1, KHSRP, SNRPD2, SF3B4	51	284	13528	6.53797	0.286834	0.0302636	0.86728
GOTERM_BP_FAT	GO:0006396~RNA processing	9	17.6471	0.0008134	FUS, PCF11, RBM5, SF1, EXOSC2, RPL26, KHSRP, SNRPD2, SF3B4	51	547	13528	4.36434	0.370616	0.0349896	1.186
GOTERM_BP_FAT	GO:0006397~mRNA processing	7	13.7255	0.00112369	FUS, PCF11, RBM5, SF1, KHSRP, SNRPD2, SF3B4	51	321	13528	5.78437	0.472571	0.0446675	1.63497
SP_PIR_KEYWORDS	mrna splicing	5	9.80392	0.00210995	RBM5, SF1, KHSRP, SNRPD2, SF3B4	51	209	19235	9.02289	0.233664	0.0291375	2.41636
GOTERM_BP_FAT	GO:0016071~mRNA metabolic process	7	13.7255	0.0023128	FUS, PCF11, RBM5, SF1, KHSRP, SNRPD2, SF3B4	51	370	13528	5.01834	0.732198	0.0637525	3.33797
SP_PIR_KEYWORDS	Spliceosome	4	7.84314	0.00374879	RBM5, SF1, SNRPD2, SF3B4	51	120	19235	12.5719	0.377017	0.0462212	4.25627
GOTERM_BP_FAT	GO:0022613~ribonucleoprotein complex biogenesis	5	9.80392	0.00433364	RBM5, SF1, EXOSC2, RPL26, SNRPD2	51	180	13528	7.36819	0.915517	0.111016	6.16928
GOTERM_BP_FAT	GO:0000245~spliceosome assembly	3	5.88235	0.00618673	RBM5, SF1, SNRPD2	51	32	13528	24.8676	0.97073	0.148289	8.69746
GOTERM_CC_FAT	GO:0005681~spliceosome	4	7.84314	0.00750115	RBM5, SF1, SNRPD2, SF3B4	40	132	12782	9.68333	0.654115	0.0846701	8.51092
INTERPRO	IPR000504:RNA recognition motif, RNP-1	4	7.84314	0.0240846	FUS, RBM5, SF3B4, TNRC6A	50	211	16659	6.31621	0.979772	0.622873	25.5005
INTERPRO	IPR012677:Nucleotide-binding, alpha-beta plait	4	7.84314	0.0246789	FUS, RBM5, SF3B4, TNRC6A	50	213	16659	6.2569	0.981651	0.550506	26.0465
GOTERM_BP_FAT	GO:0022618~ribonucleoprotein complex assembly	3	5.88235	0.0268347	RBM5, SF1, SNRPD2	51	69	13528	11.5328	1	0.403048	32.8892
GOTERM_CC_FAT	GO:0031981~nuclear lumen	10	19.6078	0.0276535	FUS, PCF11, SQSTM1, RBM5, SF1, EXOSC2, SPTBN1, SNRPD2, NFKB1, GTF2H1	40	1450	12782	2.20379	0.980823	0.21896	28.2005
SMART	SM00360:RRM	4	7.84314	0.0469774	FUS, RBM5, SF3B4, TNRC6A	36	211	9079	4.78094	0.914047	0.706822	37.2166
GOTERM_CC_FAT	GO:0031974~membrane-enclosed lumen	11	21.5686	0.0477534	FUS, PCF11, SQSTM1, RBM5, SF1, EXOSC2, SPTBN1, SNRPD2, NFKB1, NLN, GTF2H1	40	1856	12782	1.89388	0.998992	0.333584	43.9015
SP_PIR_KEYWORDS	nucleus	17	33.3333	0.0726383	FUS, RBM5, SF1, EXOSC2, SNRPD2, DUSP22, NEDD8, NFKB1, SF3B4, GTF2H1, BTK, PSMA1, PCF11, TRIM33, SQSTM1, HOXD3, KHSRP	51	4283	19235	1.497	0.999925	0.410147	58.2435
GOTERM_CC_FAT	GO:0070013~intracellular organelle lumen	10	19.6078	0.083357	FUS, PCF11, SQSTM1, RBM5, SF1, EXOSC2, SPTBN1, SNRPD2, NFKB1, GTF2H1	40	1779	12782	1.79623	0.999995	0.475813	64.2362
GOTERM_CC_FAT	GO:0043233~organelle lumen	10	19.6078	0.0933053	FUS, PCF11, SQSTM1, RBM5, SF1, EXOSC2, SPTBN1, SNRPD2, NFKB1, GTF2H1	40	1820	12782	1.75577	0.999999	0.498697	68.5619
GOTERM_BP_FAT	GO:0065003~macromolecular complex assembly	6	11.7647	0.0977676	ATL2, RBM5, SF1, SNRPD2, LLGL1, GTF2H1	51	665	13528	2.39328	1	0.661789	77.8752
GOTERM_BP_FAT	GO:0043933~macromolecular complex subunit organization	6	11.7647	0.120246	ATL2, RBM5, SF1, SNRPD2, LLGL1, GTF2H1	51	710	13528	2.24159	1	0.715446	84.7164
GOTERM_CC_FAT	GO:0005730~nucleolus	5	9.80392	0.161938	FUS, RBM5, SF1, EXOSC2, SPTBN1	40	698	12782	2.28904	1	0.6458	87.5947
GOTERM_BP_FAT	GO:0034622~cellular macromolecular complex assembly	3	5.88235	0.329292	RBM5, SF1, SNRPD2	51	318	13528	2.5024	1	0.924424	99.7138
GOTERM_BP_FAT	GO:0034621~cellular macromolecular complex subunit organization	3	5.88235	0.381758	RBM5, SF1, SNRPD2	51	357	13528	2.22903	1	0.938703	99.9133
GOTERM_BP_FAT	GO:0070271~protein complex biogenesis	3	5.88235	0.561867	ATL2, LLGL1, GTF2H1	51	505	13528	1.57577	1	0.986	99.9994
GOTERM_BP_FAT	GO:0006461~protein complex assembly	3	5.88235	0.561867	ATL2, LLGL1, GTF2H1	51	505	13528	1.57577	1	0.986	99.9994
Annotation Cluster 5	Enrichment Score: 1.7606793838931307
Category	Term	Count	%	PValue	Genes	List Total	Pop Hits	Pop Total	Fold Enrichment	Bonferroni	Benjamini	FDR
GOTERM_MF_FAT	GO:0005198~structural molecule activity	7	13.7255	0.0173145	RPL19, RPL21, RPL26, SPTBN1, RPL37, RPL38, LLGL1	44	634	12983	3.25785	0.903717	0.541665	18.4945
GOTERM_CC_FAT	GO:0043232~intracellular non-membrane-bounded organelle	15	29.4118	0.017369	FUS, RPL19, ADAM10, EXOSC2, RPL26, SF1, RBM5, RPL37, MYLIP, RPL38, LLGL1, CORO1A, RPL21, SPTBN1, MAPRE1	40	2596	12782	1.8464	0.915462	0.151855	18.6977
GOTERM_CC_FAT	GO:0043228~non-membrane-bounded organelle	15	29.4118	0.017369	FUS, RPL19, ADAM10, EXOSC2, RPL26, SF1, RBM5, RPL37, MYLIP, RPL38, LLGL1, CORO1A, RPL21, SPTBN1, MAPRE1	40	2596	12782	1.8464	0.915462	0.151855	18.6977
Annotation Cluster 6	Enrichment Score: 1.5096042994610692
Category	Term	Count	%	PValue	Genes	List Total	Pop Hits	Pop Total	Fold Enrichment	Bonferroni	Benjamini	FDR
GOTERM_BP_FAT	GO:0043632~modification-dependent macromolecule catabolic process	10	19.6078	0.000220864	PSMA1, TRIM33, SQSTM1, PSMD11, FBXO28, NEDD8, MYLIP, PSMD6, HERC1, BRAP	51	574	13528	4.62117	0.118108	0.0207297	0.323343
GOTERM_BP_FAT	GO:0019941~modification-dependent protein catabolic process	10	19.6078	0.000220864	PSMA1, TRIM33, SQSTM1, PSMD11, FBXO28, NEDD8, MYLIP, PSMD6, HERC1, BRAP	51	574	13528	4.62117	0.118108	0.0207297	0.323343
SP_PIR_KEYWORDS	ubl conjugation pathway	6	11.7647	0.0101258	TRIM33, FBXO28, NEDD8, MYLIP, HERC1, BRAP	51	509	19235	4.44586	0.722617	0.0939336	11.1181
SP_PIR_KEYWORDS	ligase	4	7.84314	0.0447965	TRIM33, MYLIP, HERC1, BRAP	51	305	19235	4.94632	0.996895	0.288007	41.1837
UP_SEQ_FEATURE	zinc finger region:RING-type	3	5.88235	0.104537	TRIM33, MYLIP, BRAP	51	210	19113	5.35378	1	0.999481	76.6613
GOTERM_MF_FAT	GO:0016881~acid-amino acid ligase activity	3	5.88235	0.142874	MYLIP, HERC1, BRAP	44	201	12983	4.404	1	0.847116	83.5538
GOTERM_MF_FAT	GO:0016879~ligase activity, forming carbon-nitrogen bonds	3	5.88235	0.177796	MYLIP, HERC1, BRAP	44	231	12983	3.83205	1	0.887641	89.8945
INTERPRO	IPR017907:Zinc finger, RING-type, conserved site	3	5.88235	0.19905	TRIM33, MYLIP, BRAP	50	280	16659	3.56979	1	0.934897	93.1444
INTERPRO	IPR001841:Zinc finger, RING-type	3	5.88235	0.216278	TRIM33, MYLIP, BRAP	50	296	16659	3.37682	1	0.938281	94.7275
SMART	SM00184:RING	3	5.88235	0.316894	TRIM33, MYLIP, BRAP	36	296	9079	2.55602	1	0.992242	97.4948
Annotation Cluster 7	Enrichment Score: 1.330229343172636
Category	Term	Count	%	PValue	Genes	List Total	Pop Hits	Pop Total	Fold Enrichment	Bonferroni	Benjamini	FDR
SP_PIR_KEYWORDS	ubl conjugation pathway	6	11.7647	0.0101258	TRIM33, FBXO28, NEDD8, MYLIP, HERC1, BRAP	51	509	19235	4.44586	0.722617	0.0939336	11.1181
GOTERM_BP_FAT	GO:0032446~protein modification by small protein conjugation	3	5.88235	0.0855022	TRIM33, NEDD8, MYLIP	51	132	13528	6.02852	1	0.645804	73.0313
GOTERM_BP_FAT	GO:0070647~protein modification by small protein conjugation or removal	3	5.88235	0.118006	TRIM33, NEDD8, MYLIP	51	160	13528	4.97353	1	0.714496	84.1359
Annotation Cluster 8	Enrichment Score: 1.292443356603836
Category	Term	Count	%	PValue	Genes	List Total	Pop Hits	Pop Total	Fold Enrichment	Bonferroni	Benjamini	FDR
GOTERM_BP_FAT	GO:0032269~negative regulation of cellular protein metabolic process	6	11.7647	0.000514733	PSMA1, PSMD11, NFKB1, ANKHD1, PSMD6, TNRC6A	51	180	13528	8.84183	0.253947	0.0320269	0.752053
GOTERM_BP_FAT	GO:0051248~negative regulation of protein metabolic process	6	11.7647	0.000612261	PSMA1, PSMD11, NFKB1, ANKHD1, PSMD6, TNRC6A	51	187	13528	8.51085	0.294242	0.0286227	0.893952
SP_PIR_KEYWORDS	proteasome	3	5.88235	0.00932503	PSMA1, PSMD11, PSMD6	51	56	19235	20.2048	0.692865	0.0936885	10.2818
GOTERM_BP_FAT	GO:0006511~ubiquitin-dependent protein catabolic process	5	9.80392	0.012088	PSMA1, SQSTM1, PSMD11, NEDD8, PSMD6	51	242	13528	5.48047	0.999012	0.259825	16.332
GOTERM_CC_FAT	GO:0000502~proteasome complex	3	5.88235	0.0148218	PSMA1, PSMD11, PSMD6	40	61	12782	15.7156	0.878216	0.139631	16.1726
GOTERM_BP_FAT	GO:0043086~negative regulation of catalytic activity	5	9.80392	0.0189519	PSMA1, PSMD11, DUSP22, NFKB1, PSMD6	51	277	13528	4.78799	0.999981	0.353049	24.4624
GOTERM_BP_FAT	GO:0031145~anaphase-promoting complex-dependent proteasomal ubiquitin-dependent protein catabolic process	3	5.88235	0.0240149	PSMA1, PSMD11, PSMD6	51	65	13528	12.2425	0.999999	0.400865	29.981
GOTERM_BP_FAT	GO:0051436~negative regulation of ubiquitin-protein ligase activity during mitotic cell cycle	3	5.88235	0.0240149	PSMA1, PSMD11, PSMD6	51	65	13528	12.2425	0.999999	0.400865	29.981
KEGG_PATHWAY	hsa03050:Proteasome	3	5.88235	0.0253434	PSMA1, PSMD11, PSMD6	28	47	5085	11.5919	0.780089	0.531053	22.6118
GOTERM_BP_FAT	GO:0051352~negative regulation of ligase activity	3	5.88235	0.0254086	PSMA1, PSMD11, PSMD6	51	67	13528	11.8771	1	0.407268	31.4328
GOTERM_BP_FAT	GO:0051444~negative regulation of ubiquitin-protein ligase activity	3	5.88235	0.0254086	PSMA1, PSMD11, PSMD6	51	67	13528	11.8771	1	0.407268	31.4328
GOTERM_BP_FAT	GO:0051437~positive regulation of ubiquitin-protein ligase activity during mitotic cell cycle	3	5.88235	0.0261177	PSMA1, PSMD11, PSMD6	51	68	13528	11.7024	1	0.405038	32.1606
GOTERM_BP_FAT	GO:0051443~positive regulation of ubiquitin-protein ligase activity	3	5.88235	0.0275597	PSMA1, PSMD11, PSMD6	51	70	13528	11.3681	1	0.401276	33.6186
GOTERM_BP_FAT	GO:0051439~regulation of ubiquitin-protein ligase activity during mitotic cell cycle	3	5.88235	0.0282926	PSMA1, PSMD11, PSMD6	51	71	13528	11.208	1	0.399703	34.3483
GOTERM_BP_FAT	GO:0051351~positive regulation of ligase activity	3	5.88235	0.0297817	PSMA1, PSMD11, PSMD6	51	73	13528	10.9009	1	0.406258	35.8081
GOTERM_BP_FAT	GO:0032268~regulation of cellular protein metabolic process	6	11.7647	0.0300524	PSMA1, PSMD11, NFKB1, ANKHD1, PSMD6, TNRC6A	51	474	13528	3.35766	1	0.399893	36.0702
GOTERM_BP_FAT	GO:0031397~negative regulation of protein ubiquitination	3	5.88235	0.0305378	PSMA1, PSMD11, PSMD6	51	74	13528	10.7536	1	0.396009	36.5377
GOTERM_BP_FAT	GO:0051438~regulation of ubiquitin-protein ligase activity	3	5.88235	0.033638	PSMA1, PSMD11, PSMD6	51	78	13528	10.2021	1	0.409153	39.4491
GOTERM_BP_FAT	GO:0044092~negative regulation of molecular function	5	9.80392	0.0345347	PSMA1, PSMD11, DUSP22, NFKB1, PSMD6	51	334	13528	3.97088	1	0.409185	40.2677
GOTERM_BP_FAT	GO:0051340~regulation of ligase activity	3	5.88235	0.0360406	PSMA1, PSMD11, PSMD6	51	81	13528	9.82426	1	0.414643	41.6193
GOTERM_BP_FAT	GO:0031398~positive regulation of protein ubiquitination	3	5.88235	0.038508	PSMA1, PSMD11, PSMD6	51	84	13528	9.47339	1	0.420145	43.7724
GOTERM_BP_FAT	GO:0010605~negative regulation of macromolecule metabolic process	7	13.7255	0.0522686	PSMA1, TRIM33, PSMD11, NFKB1, ANKHD1, PSMD6, TNRC6A	51	734	13528	2.52968	1	0.508542	54.4844
GOTERM_BP_FAT	GO:0031396~regulation of protein ubiquitination	3	5.88235	0.0526913	PSMA1, PSMD11, PSMD6	51	100	13528	7.95765	1	0.503416	54.7812
GOTERM_BP_FAT	GO:0043161~proteasomal ubiquitin-dependent protein catabolic process	3	5.88235	0.0545781	PSMA1, PSMD11, PSMD6	51	102	13528	7.80161	1	0.508187	56.0839
GOTERM_BP_FAT	GO:0010498~proteasomal protein catabolic process	3	5.88235	0.0545781	PSMA1, PSMD11, PSMD6	51	102	13528	7.80161	1	0.508187	56.0839
GOTERM_BP_FAT	GO:0031400~negative regulation of protein modification process	3	5.88235	0.0715345	PSMA1, PSMD11, PSMD6	51	119	13528	6.6871	1	0.592845	66.3192
GOTERM_BP_FAT	GO:0010604~positive regulation of macromolecule metabolic process	7	13.7255	0.0945711	PSMA1, IL17A, SQSTM1, PSMD11, NFKB1, PSMD6, GTF2H1	51	857	13528	2.16661	1	0.6628	76.6977
GOTERM_BP_FAT	GO:0031401~positive regulation of protein modification process	3	5.88235	0.151774	PSMA1, PSMD11, PSMD6	51	187	13528	4.25543	1	0.784641	91.0498
GOTERM_BP_FAT	GO:0022402~cell cycle process	5	9.80392	0.155083	PSMA1, PSMD11, SF1, MAPRE1, PSMD6	51	565	13528	2.34739	1	0.787018	91.5482
GOTERM_BP_FAT	GO:0000278~mitotic cell cycle	4	7.84314	0.156296	PSMA1, PSMD11, MAPRE1, PSMD6	51	370	13528	2.86762	1	0.784539	91.7244
GOTERM_BP_FAT	GO:0032270~positive regulation of cellular protein metabolic process	3	5.88235	0.212789	PSMA1, PSMD11, PSMD6	51	233	13528	3.4153	1	0.845089	97.0044
GOTERM_BP_FAT	GO:0051247~positive regulation of protein metabolic process	3	5.88235	0.226403	PSMA1, PSMD11, PSMD6	51	243	13528	3.27475	1	0.853672	97.6805
GOTERM_BP_FAT	GO:0031399~regulation of protein modification process	3	5.88235	0.297829	PSMA1, PSMD11, PSMD6	51	295	13528	2.69751	1	0.916573	99.4395
GOTERM_BP_FAT	GO:0043085~positive regulation of catalytic activity	4	7.84314	0.301693	GABARAPL2, PSMA1, PSMD11, PSMD6	51	520	13528	2.04042	1	0.917237	99.4831
GOTERM_BP_FAT	GO:0007049~cell cycle	5	9.80392	0.32222	PSMA1, PSMD11, SF1, MAPRE1, PSMD6	51	776	13528	1.70912	1	0.923715	99.6662
GOTERM_BP_FAT	GO:0010558~negative regulation of macromolecule biosynthetic process	4	7.84314	0.329281	TRIM33, NFKB1, ANKHD1, TNRC6A	51	547	13528	1.93971	1	0.926627	99.7138
GOTERM_BP_FAT	GO:0031327~negative regulation of cellular biosynthetic process	4	7.84314	0.343605	TRIM33, NFKB1, ANKHD1, TNRC6A	51	561	13528	1.8913	1	0.926004	99.7914
GOTERM_BP_FAT	GO:0009890~negative regulation of biosynthetic process	4	7.84314	0.355875	TRIM33, NFKB1, ANKHD1, TNRC6A	51	573	13528	1.85169	1	0.930231	99.8418
GOTERM_BP_FAT	GO:0044093~positive regulation of molecular function	4	7.84314	0.369143	GABARAPL2, PSMA1, PSMD11, PSMD6	51	586	13528	1.81061	1	0.934811	99.8834
GOTERM_BP_FAT	GO:0010629~negative regulation of gene expression	3	5.88235	0.560776	TRIM33, NFKB1, TNRC6A	51	504	13528	1.5789	1	0.986362	99.9994
Annotation Cluster 9	Enrichment Score: 1.2845209133479996
Category	Term	Count	%	PValue	Genes	List Total	Pop Hits	Pop Total	Fold Enrichment	Bonferroni	Benjamini	FDR
GOTERM_CC_FAT	GO:0030863~cortical cytoskeleton	4	7.84314	0.000439098	CORO1A, SPTBN1, MAPRE1, LLGL1	40	49	12782	26.0857	0.060048	0.010268	0.517509
GOTERM_CC_FAT	GO:0044448~cell cortex part	4	7.84314	0.0020386	CORO1A, SPTBN1, MAPRE1, LLGL1	40	83	12782	15.4	0.25004	0.0283636	2.38198
GOTERM_CC_FAT	GO:0030864~cortical actin cytoskeleton	3	5.88235	0.00326146	CORO1A, SPTBN1, LLGL1	40	28	12782	34.2375	0.369106	0.0410096	3.78577
GOTERM_CC_FAT	GO:0005938~cell cortex	4	7.84314	0.00987898	CORO1A, SPTBN1, MAPRE1, LLGL1	40	146	12782	8.75479	0.753369	0.102087	11.0671
GOTERM_BP_FAT	GO:0051494~negative regulation of cytoskeleton organization	3	5.88235	0.0175503	CORO1A, SPTBN1, MAPRE1	51	55	13528	14.4684	0.999958	0.342811	22.8646
GOTERM_BP_FAT	GO:0032271~regulation of protein polymerization	3	5.88235	0.0261177	CORO1A, SPTBN1, MAPRE1	51	68	13528	11.7024	1	0.405038	32.1606
GOTERM_BP_FAT	GO:0010639~negative regulation of organelle organization	3	5.88235	0.036856	CORO1A, SPTBN1, MAPRE1	51	82	13528	9.70445	1	0.413851	42.3392
GOTERM_BP_FAT	GO:0043254~regulation of protein complex assembly	3	5.88235	0.0436299	CORO1A, SPTBN1, MAPRE1	51	90	13528	8.84183	1	0.453578	48.0078
GOTERM_MF_FAT	GO:0008092~cytoskeletal protein binding	5	9.80392	0.0844307	GABARAPL2, CORO1A, SPTBN1, MYLIP, MAPRE1	44	504	12983	2.92726	0.999993	0.815218	64.3984
GOTERM_BP_FAT	GO:0051493~regulation of cytoskeleton organization	3	5.88235	0.0899555	CORO1A, SPTBN1, MAPRE1	51	136	13528	5.85121	1	0.657916	74.8941
GOTERM_BP_FAT	GO:0044087~regulation of cellular component biogenesis	3	5.88235	0.0967622	CORO1A, SPTBN1, MAPRE1	51	142	13528	5.60398	1	0.66465	77.511
GOTERM_BP_FAT	GO:0051129~negative regulation of cellular component organization	3	5.88235	0.0967622	CORO1A, SPTBN1, MAPRE1	51	142	13528	5.60398	1	0.66465	77.511
GOTERM_BP_FAT	GO:0033043~regulation of organelle organization	3	5.88235	0.19121	CORO1A, SPTBN1, MAPRE1	51	217	13528	3.66712	1	0.821829	95.5466
GOTERM_CC_FAT	GO:0015629~actin cytoskeleton	3	5.88235	0.197869	CORO1A, SPTBN1, LLGL1	40	269	12782	3.56375	1	0.711635	92.6077
SP_PIR_KEYWORDS	cytoskeleton	4	7.84314	0.228787	CORO1A, SPTBN1, MAPRE1, LLGL1	51	636	19235	2.37206	1	0.744339	95.0637
GOTERM_BP_FAT	GO:0032535~regulation of cellular component size	3	5.88235	0.26482	CORO1A, ADAM10, SPTBN1	51	271	13528	2.9364	1	0.890932	98.9008
GOTERM_CC_FAT	GO:0044430~cytoskeletal part	5	9.80392	0.330413	CORO1A, ADAM10, SPTBN1, MAPRE1, LLGL1	40	952	12782	1.67831	1	0.838674	99.1248
GOTERM_CC_FAT	GO:0005856~cytoskeleton	6	11.7647	0.415101	CORO1A, ADAM10, SPTBN1, MYLIP, MAPRE1, LLGL1	40	1381	12782	1.38834	1	0.905876	99.8228
GOTERM_CC_FAT	GO:0044459~plasma membrane part	6	11.7647	0.826328	CORO1A, ABCG5, RAB5A, SPTBN1, MAPRE1, EPHB1	40	2203	12782	0.870313	1	0.998216	100
Annotation Cluster 10	Enrichment Score: 1.1654694139721784
Category	Term	Count	%	PValue	Genes	List Total	Pop Hits	Pop Total	Fold Enrichment	Bonferroni	Benjamini	FDR
GOTERM_BP_FAT	GO:0008219~cell death	10	19.6078	0.00113271	FUS, IL17A, SQSTM1, TNFAIP8, RBM5, RIPK3, RAF1, DUSP22, NFKB1, SPATA4	51	719	13528	3.68922	0.475272	0.0420806	1.64798
GOTERM_BP_FAT	GO:0016265~death	10	19.6078	0.00118926	FUS, IL17A, SQSTM1, TNFAIP8, RBM5, RIPK3, RAF1, DUSP22, NFKB1, SPATA4	51	724	13528	3.66374	0.491908	0.0390463	1.7296
GOTERM_BP_FAT	GO:0006915~apoptosis	9	17.6471	0.0015074	IL17A, SQSTM1, TNFAIP8, RBM5, RIPK3, RAF1, DUSP22, NFKB1, SPATA4	51	602	13528	3.9656	0.576141	0.0465673	2.18753
GOTERM_BP_FAT	GO:0012501~programmed cell death	9	17.6471	0.00165621	IL17A, SQSTM1, TNFAIP8, RBM5, RIPK3, RAF1, DUSP22, NFKB1, SPATA4	51	611	13528	3.90719	0.610607	0.0484283	2.40105
SP_PIR_KEYWORDS	Apoptosis	5	9.80392	0.0170534	SQSTM1, TNFAIP8, RBM5, RIPK3, NFKB1	51	381	19235	4.94957	0.88551	0.126681	18.0608
GOTERM_BP_FAT	GO:0008624~induction of apoptosis by extracellular signals	3	5.88235	0.064361	SQSTM1, RIPK3, BTK	51	112	13528	7.10504	1	0.56084	62.2957
GOTERM_BP_FAT	GO:0042981~regulation of apoptosis	6	11.7647	0.174277	SQSTM1, TNFAIP8, RBM5, RIPK3, NFKB1, BTK	51	804	13528	1.97951	1	0.808128	93.9657
GOTERM_BP_FAT	GO:0006916~anti-apoptosis	3	5.88235	0.176568	SQSTM1, TNFAIP8, NFKB1	51	206	13528	3.86294	1	0.807927	94.2066
GOTERM_BP_FAT	GO:0043067~regulation of programmed cell death	6	11.7647	0.179272	SQSTM1, TNFAIP8, RBM5, RIPK3, NFKB1, BTK	51	812	13528	1.96001	1	0.808552	94.4793
GOTERM_BP_FAT	GO:0010941~regulation of cell death	6	11.7647	0.181159	SQSTM1, TNFAIP8, RBM5, RIPK3, NFKB1, BTK	51	815	13528	1.9528	1	0.807597	94.6626
GOTERM_BP_FAT	GO:0043065~positive regulation of apoptosis	4	7.84314	0.211914	SQSTM1, RBM5, RIPK3, BTK	51	430	13528	2.46749	1	0.847719	96.9552
GOTERM_BP_FAT	GO:0043068~positive regulation of programmed cell death	4	7.84314	0.21481	SQSTM1, RBM5, RIPK3, BTK	51	433	13528	2.45039	1	0.844245	97.1151
GOTERM_BP_FAT	GO:0010942~positive regulation of cell death	4	7.84314	0.216745	SQSTM1, RBM5, RIPK3, BTK	51	435	13528	2.43913	1	0.843297	97.2177
GOTERM_BP_FAT	GO:0007242~intracellular signaling cascade	7	13.7255	0.318147	SQSTM1, RIPK3, RAB5A, RAF1, DUSP22, TANK, BTK	51	1256	13528	1.47833	1	0.922961	99.6356
GOTERM_BP_FAT	GO:0006917~induction of apoptosis	3	5.88235	0.332013	SQSTM1, RIPK3, BTK	51	320	13528	2.48676	1	0.921991	99.7304
GOTERM_BP_FAT	GO:0012502~induction of programmed cell death	3	5.88235	0.333373	SQSTM1, RIPK3, BTK	51	321	13528	2.47902	1	0.920789	99.7383
GOTERM_BP_FAT	GO:0043066~negative regulation of apoptosis	3	5.88235	0.377775	SQSTM1, TNFAIP8, NFKB1	51	354	13528	2.24792	1	0.938156	99.9048
GOTERM_BP_FAT	GO:0043069~negative regulation of programmed cell death	3	5.88235	0.384408	SQSTM1, TNFAIP8, NFKB1	51	359	13528	2.21661	1	0.938487	99.9186
GOTERM_BP_FAT	GO:0060548~negative regulation of cell death	3	5.88235	0.385731	SQSTM1, TNFAIP8, NFKB1	51	360	13528	2.21046	1	0.937517	99.9211
Annotation Cluster 11	Enrichment Score: 1.0630086385983852
Category	Term	Count	%	PValue	Genes	List Total	Pop Hits	Pop Total	Fold Enrichment	Bonferroni	Benjamini	FDR
GOTERM_MF_FAT	GO:0019900~kinase binding	4	7.84314	0.0212448	CORO1A, ADAM10, SQSTM1, LLGL1	44	179	12983	6.5937	0.943724	0.512941	22.2305
GOTERM_MF_FAT	GO:0019901~protein kinase binding	3	5.88235	0.085105	ADAM10, SQSTM1, LLGL1	44	147	12983	6.0218	0.999993	0.774592	64.7042
GOTERM_MF_FAT	GO:0019899~enzyme binding	5	9.80392	0.0936916	GABARAPL2, CORO1A, ADAM10, SQSTM1, LLGL1	44	523	12983	2.82092	0.999998	0.768854	68.3936
GOTERM_CC_FAT	GO:0044430~cytoskeletal part	5	9.80392	0.330413	CORO1A, ADAM10, SPTBN1, MAPRE1, LLGL1	40	952	12782	1.67831	1	0.838674	99.1248
Annotation Cluster 12	Enrichment Score: 1.0155015463158985
Category	Term	Count	%	PValue	Genes	List Total	Pop Hits	Pop Total	Fold Enrichment	Bonferroni	Benjamini	FDR
GOTERM_BP_FAT	GO:0016192~vesicle-mediated transport	9	17.6471	0.00113657	PACS1, GABARAPL2, CORO1A, LRP10, ATL2, SQSTM1, RAB5A, BET1L, LLGL1	51	576	13528	4.14461	0.476425	0.0396354	1.65356
GOTERM_BP_FAT	GO:0046907~intracellular transport	6	11.7647	0.0940211	PACS1, GABARAPL2, ATL2, SQSTM1, BET1L, SPTBN1	51	657	13528	2.42242	1	0.667668	76.4893
GOTERM_BP_FAT	GO:0008104~protein localization	7	13.7255	0.10496	PACS1, GABARAPL2, SQSTM1, RAB5A, BET1L, SPTBN1, NEDD8	51	882	13528	2.1052	1	0.675896	80.325
SP_PIR_KEYWORDS	golgi apparatus	4	7.84314	0.196269	PACS1, GABARAPL2, BET1L, HERC1	51	588	19235	2.56569	1	0.713884	92.0362
GOTERM_BP_FAT	GO:0015031~protein transport	5	9.80392	0.310338	PACS1, GABARAPL2, RAB5A, BET1L, SPTBN1	51	762	13528	1.74052	1	0.921696	99.5694
GOTERM_BP_FAT	GO:0045184~establishment of protein localization	5	9.80392	0.316272	PACS1, GABARAPL2, RAB5A, BET1L, SPTBN1	51	769	13528	1.72467	1	0.923875	99.6206
SP_PIR_KEYWORDS	protein transport	3	5.88235	0.360492	GABARAPL2, RAB5A, BET1L	51	485	19235	2.33293	1	0.856638	99.4356
Annotation Cluster 13	Enrichment Score: 0.9131390595238711
Category	Term	Count	%	PValue	Genes	List Total	Pop Hits	Pop Total	Fold Enrichment	Bonferroni	Benjamini	FDR
SP_PIR_KEYWORDS	zinc	13	25.4902	0.00895917	FUS, ADAM10, SF1, RBM5, RAF1, RPL37, MYLIP, TANK, BRAP, BTK, TRIM33, SQSTM1, NLN	51	2189	19235	2.23985	0.678238	0.0979504	9.89735
SP_PIR_KEYWORDS	zinc-finger	11	21.5686	0.0118003	FUS, TRIM33, SQSTM1, RBM5, SF1, RAF1, RPL37, MYLIP, TANK, BRAP, BTK	51	1718	19235	2.41486	0.775905	0.101326	12.8438
GOTERM_MF_FAT	GO:0008270~zinc ion binding	13	25.4902	0.0678461	FUS, ADAM10, SF1, RBM5, RAF1, RPL37, MYLIP, TANK, BRAP, BTK, TRIM33, SQSTM1, NLN	44	2311	12983	1.65984	0.999918	0.791763	56.0709
SP_PIR_KEYWORDS	metal-binding	13	25.4902	0.0751375	FUS, ADAM10, SF1, RBM5, RAF1, RPL37, MYLIP, TANK, BRAP, BTK, TRIM33, SQSTM1, NLN	51	2972	19235	1.64974	0.999947	0.388655	59.5283
GOTERM_MF_FAT	GO:0046914~transition metal ion binding	13	25.4902	0.195579	FUS, ADAM10, SF1, RBM5, RAF1, RPL37, MYLIP, TANK, BRAP, BTK, TRIM33, SQSTM1, NLN	44	2785	12983	1.37734	1	0.893892	92.1771
GOTERM_MF_FAT	GO:0046872~metal ion binding	13	25.4902	0.762609	FUS, ADAM10, SF1, RBM5, RAF1, RPL37, MYLIP, TANK, BRAP, BTK, TRIM33, SQSTM1, NLN	44	4140	12983	0.926543	1	0.999396	100
GOTERM_MF_FAT	GO:0043169~cation binding	13	25.4902	0.775357	FUS, ADAM10, SF1, RBM5, RAF1, RPL37, MYLIP, TANK, BRAP, BTK, TRIM33, SQSTM1, NLN	44	4179	12983	0.917896	1	0.999395	100
GOTERM_MF_FAT	GO:0043167~ion binding	13	25.4902	0.794726	FUS, ADAM10, SF1, RBM5, RAF1, RPL37, MYLIP, TANK, BRAP, BTK, TRIM33, SQSTM1, NLN	44	4241	12983	0.904477	1	0.999152	100
Annotation Cluster 14	Enrichment Score: 0.7735686890848618
Category	Term	Count	%	PValue	Genes	List Total	Pop Hits	Pop Total	Fold Enrichment	Bonferroni	Benjamini	FDR
GOTERM_MF_FAT	GO:0042802~identical protein binding	6	11.7647	0.0589725	CORO1A, ADAM10, ATL2, NFKB1, BRAP, BTK	44	640	12983	2.76626	0.99971	0.803871	50.9174
GOTERM_MF_FAT	GO:0046983~protein dimerization activity	4	7.84314	0.266733	CORO1A, ABCG5, ADAM10, NFKB1	44	542	12983	2.17762	1	0.937433	97.3548
GOTERM_MF_FAT	GO:0042803~protein homodimerization activity	3	5.88235	0.303786	CORO1A, ADAM10, NFKB1	44	334	12983	2.65031	1	0.951809	98.5586
Annotation Cluster 15	Enrichment Score: 0.7719801695935072
Category	Term	Count	%	PValue	Genes	List Total	Pop Hits	Pop Total	Fold Enrichment	Bonferroni	Benjamini	FDR
UP_SEQ_FEATURE	repeat:WD 5	3	5.88235	0.124072	CORO1A, HERC1, LLGL1	51	233	19113	4.8253	1	0.997641	82.5483
UP_SEQ_FEATURE	repeat:WD 4	3	5.88235	0.139933	CORO1A, HERC1, LLGL1	51	251	19113	4.47926	1	0.997262	86.283
INTERPRO	IPR019782:WD40 repeat 2	3	5.88235	0.142677	CORO1A, HERC1, LLGL1	50	226	16659	4.42274	1	0.970361	84.4144
UP_SEQ_FEATURE	repeat:WD 3	3	5.88235	0.152561	CORO1A, HERC1, LLGL1	51	265	19113	4.24262	1	0.996551	88.7124
INTERPRO	IPR019781:WD40 repeat, subgroup	3	5.88235	0.159015	CORO1A, HERC1, LLGL1	50	242	16659	4.13033	1	0.953984	87.6454
UP_SEQ_FEATURE	repeat:WD 2	3	5.88235	0.160798	CORO1A, HERC1, LLGL1	51	274	19113	4.10326	1	0.99519	90.0756
UP_SEQ_FEATURE	repeat:WD 1	3	5.88235	0.160798	CORO1A, HERC1, LLGL1	51	274	19113	4.10326	1	0.99519	90.0756
SP_PIR_KEYWORDS	wd repeat	3	5.88235	0.161028	CORO1A, HERC1, LLGL1	51	276	19235	4.09953	1	0.651274	86.9098
INTERPRO	IPR001680:WD40 repeat	3	5.88235	0.184132	CORO1A, HERC1, LLGL1	50	266	16659	3.75767	1	0.948184	91.4332
INTERPRO	IPR019775:WD40 repeat, conserved site	3	5.88235	0.19584	CORO1A, HERC1, LLGL1	50	277	16659	3.60845	1	0.945311	92.8051
INTERPRO	IPR015943:WD40/YVTN repeat-like	3	5.88235	0.220609	CORO1A, HERC1, LLGL1	50	300	16659	3.3318	1	0.929953	95.0687
SMART	SM00320:WD40	3	5.88235	0.273711	CORO1A, HERC1, LLGL1	36	266	9079	2.8443	1	0.995646	95.4671
Annotation Cluster 16	Enrichment Score: 0.7381316295183545
Category	Term	Count	%	PValue	Genes	List Total	Pop Hits	Pop Total	Fold Enrichment	Bonferroni	Benjamini	FDR
GOTERM_CC_FAT	GO:0031410~cytoplasmic vesicle	5	9.80392	0.130397	PACS1, CORO1A, ADAM10, RAB5A, BTK	40	642	12782	2.48871	1	0.591585	80.8066
GOTERM_CC_FAT	GO:0031982~vesicle	5	9.80392	0.145816	PACS1, CORO1A, ADAM10, RAB5A, BTK	40	670	12782	2.3847	1	0.619476	84.4629
GOTERM_CC_FAT	GO:0016023~cytoplasmic membrane-bounded vesicle	4	7.84314	0.234936	PACS1, CORO1A, ADAM10, RAB5A	40	550	12782	2.324	1	0.753031	95.773
GOTERM_CC_FAT	GO:0031988~membrane-bounded vesicle	4	7.84314	0.249718	PACS1, CORO1A, ADAM10, RAB5A	40	568	12782	2.25035	1	0.752638	96.6431
Annotation Cluster 17	Enrichment Score: 0.5679282712088418
Category	Term	Count	%	PValue	Genes	List Total	Pop Hits	Pop Total	Fold Enrichment	Bonferroni	Benjamini	FDR
GOTERM_BP_FAT	GO:0007249~I-kappaB kinase/NF-kappaB cascade	3	5.88235	0.0226541	RIPK3, TANK, BTK	51	63	13528	12.6312	0.999998	0.394365	28.5358
GOTERM_CC_FAT	GO:0045121~membrane raft	3	5.88235	0.0703964	RAB5A, EPHB1, BTK	40	143	12782	6.70385	0.999966	0.435497	57.7839
GOTERM_BP_FAT	GO:0006468~protein amino acid phosphorylation	6	11.7647	0.0987163	ADAM10, RIPK3, RAF1, SPTBN1, EPHB1, BTK	51	667	13528	2.3861	1	0.65879	78.2139
UP_SEQ_FEATURE	domain:Protein kinase	4	7.84314	0.124023	RIPK3, RAF1, EPHB1, BTK	51	469	19113	3.19629	1	0.999294	82.5355
GOTERM_BP_FAT	GO:0007167~enzyme linked receptor protein signaling pathway	4	7.84314	0.132214	RAF1, DUSP22, SPTBN1, EPHB1	51	342	13528	3.1024	1	0.745289	87.4972
GOTERM_MF_FAT	GO:0004672~protein kinase activity	5	9.80392	0.139462	RIPK3, RAF1, EPHB1, GTF2H1, BTK	44	606	12983	2.43456	1	0.866365	82.7706
GOTERM_BP_FAT	GO:0006796~phosphate metabolic process	7	13.7255	0.14762	ADAM10, RIPK3, RAF1, DUSP22, SPTBN1, EPHB1, BTK	51	973	13528	1.90831	1	0.780128	90.3852
GOTERM_BP_FAT	GO:0006793~phosphorus metabolic process	7	13.7255	0.14762	ADAM10, RIPK3, RAF1, DUSP22, SPTBN1, EPHB1, BTK	51	973	13528	1.90831	1	0.780128	90.3852
INTERPRO	IPR017441:Protein kinase, ATP binding site	4	7.84314	0.149374	RIPK3, RAF1, EPHB1, BTK	50	455	16659	2.92905	1	0.960666	85.8224
GOTERM_BP_FAT	GO:0007243~protein kinase cascade	4	7.84314	0.156296	RIPK3, DUSP22, TANK, BTK	51	370	13528	2.86762	1	0.784539	91.7244
INTERPRO	IPR000719:Protein kinase, core	4	7.84314	0.164158	RIPK3, RAF1, EPHB1, BTK	50	476	16659	2.79983	1	0.943248	88.5275
UP_SEQ_FEATURE	binding site:ATP	4	7.84314	0.168569	RIPK3, RAF1, EPHB1, BTK	51	542	19113	2.76579	1	0.993643	91.2207
GOTERM_BP_FAT	GO:0016310~phosphorylation	6	11.7647	0.171801	ADAM10, RIPK3, RAF1, SPTBN1, EPHB1, BTK	51	800	13528	1.98941	1	0.807973	93.695
GOTERM_MF_FAT	GO:0000166~nucleotide binding	11	21.5686	0.198151	FUS, ABCG5, ATL2, RBM5, RIPK3, RAB5A, RAF1, SF3B4, TNRC6A, EPHB1, BTK	44	2245	12983	1.44577	1	0.87921	92.4649
UP_SEQ_FEATURE	nucleotide phosphate-binding region:ATP	5	9.80392	0.24306	ABCG5, RIPK3, RAF1, EPHB1, BTK	51	962	19113	1.94784	1	0.999028	97.4517
UP_SEQ_FEATURE	active site:Proton acceptor	4	7.84314	0.246974	RIPK3, RAF1, EPHB1, BTK	51	658	19113	2.2782	1	0.998461	97.62
SP_PIR_KEYWORDS	kinase	4	7.84314	0.265116	RIPK3, RAF1, EPHB1, BTK	51	688	19235	2.19277	1	0.788289	97.1769
SP_PIR_KEYWORDS	nucleotide-binding	7	13.7255	0.271994	ABCG5, ATL2, RIPK3, RAB5A, RAF1, EPHB1, BTK	51	1686	19235	1.56589	1	0.785274	97.4682
GOTERM_BP_FAT	GO:0007242~intracellular signaling cascade	7	13.7255	0.318147	SQSTM1, RIPK3, RAB5A, RAF1, DUSP22, TANK, BTK	51	1256	13528	1.47833	1	0.922961	99.6356
SP_PIR_KEYWORDS	atp-binding	5	9.80392	0.45541	ABCG5, RIPK3, RAF1, EPHB1, BTK	51	1326	19235	1.42216	1	0.908636	99.9122
GOTERM_MF_FAT	GO:0032555~purine ribonucleotide binding	7	13.7255	0.580667	ABCG5, ATL2, RIPK3, RAB5A, RAF1, EPHB1, BTK	44	1836	12983	1.12499	1	0.996096	99.9962
GOTERM_MF_FAT	GO:0032553~ribonucleotide binding	7	13.7255	0.580667	ABCG5, ATL2, RIPK3, RAB5A, RAF1, EPHB1, BTK	44	1836	12983	1.12499	1	0.996096	99.9962
SP_PIR_KEYWORDS	disease mutation	5	9.80392	0.602127	FUS, ABCG5, SQSTM1, RAF1, BTK	51	1591	19235	1.18528	1	0.970369	99.9977
GOTERM_MF_FAT	GO:0017076~purine nucleotide binding	7	13.7255	0.62588	ABCG5, ATL2, RIPK3, RAB5A, RAF1, EPHB1, BTK	44	1918	12983	1.07689	1	0.997492	99.999
SP_PIR_KEYWORDS	transferase	4	7.84314	0.712451	RIPK3, RAF1, EPHB1, BTK	51	1394	19235	1.08223	1	0.985655	99.9999
GOTERM_MF_FAT	GO:0005524~ATP binding	5	9.80392	0.7366	ABCG5, RIPK3, RAF1, EPHB1, BTK	44	1477	12983	0.998877	1	0.999579	100
GOTERM_MF_FAT	GO:0032559~adenyl ribonucleotide binding	5	9.80392	0.746548	ABCG5, RIPK3, RAF1, EPHB1, BTK	44	1497	12983	0.985532	1	0.99953	100
GOTERM_MF_FAT	GO:0030554~adenyl nucleotide binding	5	9.80392	0.783619	ABCG5, RIPK3, RAF1, EPHB1, BTK	44	1577	12983	0.935536	1	0.999342	100
GOTERM_MF_FAT	GO:0001883~purine nucleoside binding	5	9.80392	0.793905	ABCG5, RIPK3, RAF1, EPHB1, BTK	44	1601	12983	0.921512	1	0.999323	100
GOTERM_MF_FAT	GO:0001882~nucleoside binding	5	9.80392	0.798493	ABCG5, RIPK3, RAF1, EPHB1, BTK	44	1612	12983	0.915224	1	0.999017	100
GOTERM_BP_FAT	GO:0007166~cell surface receptor linked signal transduction	5	9.80392	0.926213	ADAM10, RAF1, DUSP22, SPTBN1, EPHB1	51	1856	13528	0.714588	1	0.999996	100
Annotation Cluster 18	Enrichment Score: 0.5423233896881763
Category	Term	Count	%	PValue	Genes	List Total	Pop Hits	Pop Total	Fold Enrichment	Bonferroni	Benjamini	FDR
GOTERM_BP_FAT	GO:0006897~endocytosis	3	5.88235	0.195233	CORO1A, LRP10, RAB5A	51	220	13528	3.61711	1	0.824598	95.8606
GOTERM_BP_FAT	GO:0010324~membrane invagination	3	5.88235	0.195233	CORO1A, LRP10, RAB5A	51	220	13528	3.61711	1	0.824598	95.8606
GOTERM_BP_FAT	GO:0016044~membrane organization	3	5.88235	0.413241	CORO1A, LRP10, RAB5A	51	381	13528	2.08862	1	0.948906	99.9597
GOTERM_CC_FAT	GO:0012505~endomembrane system	4	7.84314	0.42993	GABARAPL2, CORO1A, LRP10, RAB5A	40	782	12782	1.63453	1	0.909396	99.8692
Annotation Cluster 19	Enrichment Score: 0.4465264419167199
Category	Term	Count	%	PValue	Genes	List Total	Pop Hits	Pop Total	Fold Enrichment	Bonferroni	Benjamini	FDR
GOTERM_BP_FAT	GO:0010604~positive regulation of macromolecule metabolic process	7	13.7255	0.0945711	PSMA1, IL17A, SQSTM1, PSMD11, NFKB1, PSMD6, GTF2H1	51	857	13528	2.16661	1	0.6628	76.6977
GOTERM_BP_FAT	GO:0045944~positive regulation of transcription from RNA polymerase II promoter	4	7.84314	0.157181	IL17A, SQSTM1, NFKB1, GTF2H1	51	371	13528	2.85989	1	0.781359	91.8507
GOTERM_BP_FAT	GO:0045893~positive regulation of transcription, DNA-dependent	4	7.84314	0.258182	IL17A, SQSTM1, NFKB1, GTF2H1	51	477	13528	2.22436	1	0.88996	98.746
GOTERM_BP_FAT	GO:0051254~positive regulation of RNA metabolic process	4	7.84314	0.262193	IL17A, SQSTM1, NFKB1, GTF2H1	51	481	13528	2.20586	1	0.891193	98.8418
GOTERM_BP_FAT	GO:0006357~regulation of transcription from RNA polymerase II promoter	5	9.80392	0.280903	IL17A, SQSTM1, NFKB1, NEDD8, GTF2H1	51	727	13528	1.82431	1	0.904192	99.2053
GOTERM_CC_FAT	GO:0005654~nucleoplasm	5	9.80392	0.28124	PCF11, SQSTM1, SNRPD2, NFKB1, GTF2H1	40	882	12782	1.81151	1	0.788192	97.9783
GOTERM_BP_FAT	GO:0045941~positive regulation of transcription	4	7.84314	0.346674	IL17A, SQSTM1, NFKB1, GTF2H1	51	564	13528	1.88124	1	0.926054	99.8053
GOTERM_BP_FAT	GO:0010628~positive regulation of gene expression	4	7.84314	0.364044	IL17A, SQSTM1, NFKB1, GTF2H1	51	581	13528	1.8262	1	0.933529	99.8688
GOTERM_BP_FAT	GO:0045935~positive regulation of nucleobase, nucleoside, nucleotide and nucleic acid metabolic process	4	7.84314	0.407664	IL17A, SQSTM1, NFKB1, GTF2H1	51	624	13528	1.70035	1	0.947673	99.9537
GOTERM_BP_FAT	GO:0051173~positive regulation of nitrogen compound metabolic process	4	7.84314	0.427702	IL17A, SQSTM1, NFKB1, GTF2H1	51	644	13528	1.64755	1	0.954182	99.9721
GOTERM_BP_FAT	GO:0010557~positive regulation of macromolecule biosynthetic process	4	7.84314	0.437642	IL17A, SQSTM1, NFKB1, GTF2H1	51	654	13528	1.62235	1	0.957117	99.9784
GOTERM_BP_FAT	GO:0031328~positive regulation of cellular biosynthetic process	4	7.84314	0.468061	IL17A, SQSTM1, NFKB1, GTF2H1	51	685	13528	1.54893	1	0.967309	99.9904
GOTERM_BP_FAT	GO:0009891~positive regulation of biosynthetic process	4	7.84314	0.477732	IL17A, SQSTM1, NFKB1, GTF2H1	51	695	13528	1.52665	1	0.969404	99.9927
GOTERM_BP_FAT	GO:0051252~regulation of RNA metabolic process	7	13.7255	0.67696	IL17A, SQSTM1, HOXD3, RBM5, NFKB1, NEDD8, GTF2H1	51	1813	13528	1.02415	1	0.99662	100
GOTERM_BP_FAT	GO:0045449~regulation of transcription	9	17.6471	0.771441	IL17A, TRIM33, SQSTM1, HOXD3, SF1, KHSRP, NFKB1, NEDD8, GTF2H1	51	2601	13528	0.917837	1	0.999283	100
GOTERM_BP_FAT	GO:0006355~regulation of transcription, DNA-dependent	6	11.7647	0.802136	IL17A, SQSTM1, HOXD3, NFKB1, NEDD8, GTF2H1	51	1773	13528	0.897648	1	0.999622	100
Annotation Cluster 20	Enrichment Score: 0.4133424921933744
Category	Term	Count	%	PValue	Genes	List Total	Pop Hits	Pop Total	Fold Enrichment	Bonferroni	Benjamini	FDR
SP_PIR_KEYWORDS	hydrolase	7	13.7255	0.214661	PSMA1, HYAL2, ADAM10, ATL2, EXOSC2, DUSP22, NLN	51	1555	19235	1.69781	1	0.733868	93.9089
GOTERM_MF_FAT	GO:0004175~endopeptidase activity	3	5.88235	0.353889	PSMA1, ADAM10, NLN	44	375	12983	2.36055	1	0.968028	99.3988
SP_PIR_KEYWORDS	Protease	3	5.88235	0.359548	PSMA1, ADAM10, NLN	51	484	19235	2.33775	1	0.865355	99.4259
GOTERM_MF_FAT	GO:0070011~peptidase activity, acting on L-amino acid peptides	3	5.88235	0.548194	PSMA1, ADAM10, NLN	44	549	12983	1.61239	1	0.996314	99.9909
GOTERM_MF_FAT	GO:0008233~peptidase activity	3	5.88235	0.572766	PSMA1, ADAM10, NLN	44	574	12983	1.54217	1	0.996647	99.9953
Annotation Cluster 21	Enrichment Score: 0.1756039964056222
Category	Term	Count	%	PValue	Genes	List Total	Pop Hits	Pop Total	Fold Enrichment	Bonferroni	Benjamini	FDR
SP_PIR_KEYWORDS	transport	6	11.7647	0.440478	GABARAPL2, ABCG5, RAB5A, KHSRP, BET1L, HERC1	51	1670	19235	1.35505	1	0.912737	99.8799
GOTERM_CC_FAT	GO:0005624~membrane fraction	3	5.88235	0.71661	GABARAPL2, ABCG5, RAB5A	40	809	12782	1.18498	1	0.991813	100
GOTERM_CC_FAT	GO:0005626~insoluble fraction	3	5.88235	0.735664	GABARAPL2, ABCG5, RAB5A	40	839	12782	1.14261	1	0.992824	100
GOTERM_CC_FAT	GO:0000267~cell fraction	3	5.88235	0.854471	GABARAPL2, ABCG5, RAB5A	40	1083	12782	0.88518	1	0.99888	100
Annotation Cluster 22	Enrichment Score: 0.12344024635411711
Category	Term	Count	%	PValue	Genes	List Total	Pop Hits	Pop Total	Fold Enrichment	Bonferroni	Benjamini	FDR
SP_PIR_KEYWORDS	transcription regulation	6	11.7647	0.616947	TRIM33, HOXD3, SF1, KHSRP, NFKB1, GTF2H1	51	2026	19235	1.11695	1	0.968397	99.9985
SP_PIR_KEYWORDS	Transcription	6	11.7647	0.637047	TRIM33, HOXD3, SF1, KHSRP, NFKB1, GTF2H1	51	2071	19235	1.09268	1	0.971194	99.9992
SP_PIR_KEYWORDS	dna-binding	5	9.80392	0.72854	FUS, TRIM33, HOXD3, KHSRP, NFKB1	51	1868	19235	1.00952	1	0.986748	100
GOTERM_MF_FAT	GO:0030528~transcription regulator activity	5	9.80392	0.75383	HOXD3, RIPK3, SF1, NFKB1, GTF2H1	44	1512	12983	0.975755	1	0.999454	100
GOTERM_BP_FAT	GO:0045449~regulation of transcription	9	17.6471	0.771441	IL17A, TRIM33, SQSTM1, HOXD3, SF1, KHSRP, NFKB1, NEDD8, GTF2H1	51	2601	13528	0.917837	1	0.999283	100
GOTERM_BP_FAT	GO:0006350~transcription	6	11.7647	0.906	TRIM33, HOXD3, SF1, KHSRP, NFKB1, GTF2H1	51	2101	13528	0.75751	1	0.999989	100
GOTERM_MF_FAT	GO:0003677~DNA binding	6	11.7647	0.906445	FUS, TRIM33, HOXD3, RBM5, KHSRP, NFKB1	44	2331	12983	0.759506	1	0.999951	100
Annotation Cluster 23	Enrichment Score: 0.02496595066251553
Category	Term	Count	%	PValue	Genes	List Total	Pop Hits	Pop Total	Fold Enrichment	Bonferroni	Benjamini	FDR
GOTERM_BP_FAT	GO:0007267~cell-cell signaling	3	5.88235	0.6569	IL17A, ADAM10, EPHB1	51	600	13528	1.32627	1	0.995846	100
SP_PIR_KEYWORDS	receptor	4	7.84314	0.791064	GABARAPL2, HYAL2, LRP10, EPHB1	51	1583	19235	0.953018	1	0.993645	100
UP_SEQ_FEATURE	topological domain:Cytoplasmic	6	11.7647	0.95491	ABCG5, ADAM10, LRP10, ATL2, BET1L, EPHB1	51	3374	19113	0.666446	1	1	100
SP_PIR_KEYWORDS	membrane	12	23.5294	0.963167	CORO1A, HYAL2, ABCG5, ADAM10, LRP10, ATL2, RAB5A, BET1L, SPTBN1, HERC1, EPHB1, BTK	51	6256	19235	0.723447	1	0.999961	100
SP_PIR_KEYWORDS	signal	5	9.80392	0.978438	HYAL2, IL17A, ADAM10, LRP10, EPHB1	51	3250	19235	0.580241	1	0.99999	100
UP_SEQ_FEATURE	signal peptide	5	9.80392	0.979377	HYAL2, IL17A, ADAM10, LRP10, EPHB1	51	3250	19113	0.576561	1	1	100
UP_SEQ_FEATURE	topological domain:Extracellular	4	7.84314	0.980108	ABCG5, ADAM10, LRP10, EPHB1	51	2719	19113	0.551327	1	1	100
SP_PIR_KEYWORDS	glycoprotein	7	13.7255	0.980462	HYAL2, IL17A, ABCG5, ADAM10, LRP10, SPTBN1, EPHB1	51	4318	19235	0.611417	1	0.99999	100
UP_SEQ_FEATURE	disulfide bond	4	7.84314	0.984223	HYAL2, IL17A, ADAM10, LRP10	51	2819	19113	0.53177	1	1	100
SP_PIR_KEYWORDS	disulfide bond	4	7.84314	0.987125	HYAL2, IL17A, ADAM10, LRP10	51	2924	19235	0.515946	1	0.999996	100
UP_SEQ_FEATURE	glycosylation site:N-linked (GlcNAc...)	6	11.7647	0.990495	HYAL2, IL17A, ABCG5, ADAM10, LRP10, EPHB1	51	4129	19113	0.544584	1	1	100
UP_SEQ_FEATURE	transmembrane region	6	11.7647	0.998498	ABCG5, ADAM10, LRP10, ATL2, BET1L, EPHB1	51	4911	19113	0.457868	1	1	100
SP_PIR_KEYWORDS	transmembrane	6	11.7647	0.998609	ABCG5, ADAM10, LRP10, ATL2, BET1L, EPHB1	51	4973	19235	0.455045	1	1	100
GOTERM_CC_FAT	GO:0031224~intrinsic to membrane	8	15.6863	0.999762	HYAL2, ABCG5, ADAM10, LRP10, ATL2, RAB5A, BET1L, EPHB1	40	5485	12782	0.466071	1	1	100
GOTERM_CC_FAT	GO:0016021~integral to membrane	6	11.7647	0.99998	ABCG5, ADAM10, LRP10, ATL2, BET1L, EPHB1	40	5297	12782	0.36196	1	1	100
Annotation Cluster 24	Enrichment Score: 0.0237094658498493
Category	Term	Count	%	PValue	Genes	List Total	Pop Hits	Pop Total	Fold Enrichment	Bonferroni	Benjamini	FDR
GOTERM_CC_FAT	GO:0005886~plasma membrane	9	17.6471	0.925858	CORO1A, HYAL2, ABCG5, ADAM10, RAB5A, RAF1, SPTBN1, MAPRE1, EPHB1	40	3777	12782	0.761438	1	0.99987	100
SP_PIR_KEYWORDS	cell membrane	4	7.84314	0.935183	HYAL2, ADAM10, RAB5A, SPTBN1	51	2194	19235	0.687615	1	0.999819	100
SP_PIR_KEYWORDS	glycoprotein	7	13.7255	0.980462	HYAL2, IL17A, ABCG5, ADAM10, LRP10, SPTBN1, EPHB1	51	4318	19235	0.611417	1	0.99999	100

## Sheet: Table O Permissive Heart
Annotation Cluster 1	Enrichment Score: 11.142303513134847
Category	Term	Count	%	PValue	Genes	List Total	Pop Hits	Pop Total	Fold Enrichment	Bonferroni	Benjamini	FDR
GOTERM_CC_FAT	GO:0070013~intracellular organelle lumen	60	30.9278	1.15892e-12	EIF6, LMO4, 808953, CCT2, PDHB, IQGAP1, CTNNB1, PROP1, RPS3A, PDHA1, RNF34, KHDRBS3, ACTN4, STK24, RELA, MTA2, YY1, CYCS, ACTN2, SKP1, ECSIT, RFWD2, CA9, MAPK3, UBC, SMARCA5, RUVBL2, RUVBL1, CASQ2, MDH2, HMGB1, TRRAP, MDC1, TCF4, DNAJA3, FH, SETDB1, MLL, KAT2B, SMAD7, NLK, TP53BP1, CREBBP, ATP5F1, LMNA, SMAD4, SMAD3, SMAD2, CBY1, SOD2, PPIF, CCT5, HDAC3, HDAC2, HDAC1, MAPK14, PCNA, IRF3, TBL1X, PC	166	1779	12782	2.59696	3.75504e-10	1.87752e-10	1.56689e-09
GOTERM_CC_FAT	GO:0031974~membrane-enclosed lumen	61	31.4433	2.06114e-12	EIF6, LMO4, 808953, CCT2, PDHB, IQGAP1, CTNNB1, PROP1, RPS3A, PDHA1, RNF34, KHDRBS3, ACTN4, STK24, RELA, MTA2, YY1, CYCS, ACTN2, SKP1, ECSIT, RFWD2, CA9, MAPK3, UBC, SMARCA5, RUVBL2, RUVBL1, CASQ2, MDH2, HMGB1, TRRAP, MDC1, CACYBP, TCF4, DNAJA3, FH, SETDB1, MLL, KAT2B, SMAD7, NLK, TP53BP1, CREBBP, ATP5F1, LMNA, SMAD4, SMAD3, SMAD2, CBY1, SOD2, PPIF, CCT5, HDAC3, HDAC2, HDAC1, MAPK14, PCNA, IRF3, …	166	1856	12782	2.53071	6.67806e-10	2.22602e-10	2.78659e-09
GOTERM_CC_FAT	GO:0043233~organelle lumen	60	30.9278	3.08586e-12	EIF6, LMO4, 808953, CCT2, PDHB, IQGAP1, CTNNB1, PROP1, RPS3A, PDHA1, RNF34, KHDRBS3, ACTN4, STK24, RELA, MTA2, YY1, CYCS, ACTN2, SKP1, ECSIT, RFWD2, CA9, MAPK3, UBC, SMARCA5, RUVBL2, RUVBL1, CASQ2, MDH2, HMGB1, TRRAP, MDC1, TCF4, DNAJA3, FH, SETDB1, MLL, KAT2B, SMAD7, NLK, TP53BP1, CREBBP, ATP5F1, LMNA, SMAD4, SMAD3, SMAD2, CBY1, SOD2, PPIF, CCT5, HDAC3, HDAC2, HDAC1, MAPK14, PCNA, IRF3, TBL1X, PC	166	1820	12782	2.53846	9.9982e-10	2.49955e-10	4.17202e-09
GOTERM_CC_FAT	GO:0031981~nuclear lumen	49	25.2577	3.65804e-10	EIF6, 808953, LMO4, CCT2, IQGAP1, CTNNB1, PROP1, RPS3A, RNF34, KHDRBS3, ACTN4, STK24, RELA, MTA2, YY1, ACTN2, SKP1, ECSIT, RFWD2, CA9, MAPK3, SMARCA5, UBC, RUVBL2, RUVBL1, HMGB1, TRRAP, MDC1, TCF4, SETDB1, MLL, KAT2B, SMAD7, NLK, TP53BP1, CREBBP, LMNA, SMAD4, SMAD3, SMAD2, CBY1, CCT5, HDAC3, HDAC2, HDAC1, MAPK14, PCNA, IRF3, TBL1X	166	1450	12782	2.60207	1.18521e-07	2.37041e-08	4.94559e-07
Annotation Cluster 2	Enrichment Score: 8.614017414623172
Category	Term	Count	%	PValue	Genes	List Total	Pop Hits	Pop Total	Fold Enrichment	Bonferroni	Benjamini	FDR
INTERPRO	IPR002194:Chaperonin TCP-1, conserved site	7	3.60825	3.85765e-10	CCT7, CCT5, TCP1, CCT4, CCT8, CCT2, CCT6A	189	10	16659	61.7	1.87482e-07	1.87482e-07	5.533e-07
INTERPRO	IPR017998:Chaperone, tailless complex polypeptide 1	7	3.60825	8.40739e-10	CCT7, CCT5, TCP1, CCT4, CCT8, CCT2, CCT6A	189	11	16659	56.0909	4.08599e-07	2.04299e-07	1.20586e-06
PIR_SUPERFAMILY	PIRSF002584:molecular chaperone t-complex-type	7	3.60825	4.31052e-09	CCT7, CCT5, TCP1, CCT4, CCT8, CCT2, CCT6A	127	10	7396	40.7654	5.90541e-07	5.90541e-07	5.06665e-06
GOTERM_CC_FAT	GO:0005832~chaperonin-containing T-complex	6	3.09278	6.93922e-09	CCT7, CCT5, TCP1, CCT4, CCT2, CCT6A	166	7	12782	66	2.2483e-06	2.24831e-07	9.38166e-06
INTERPRO	IPR002423:Chaperonin Cpn60/TCP-1	7	3.60825	8.7718e-09	CCT7, CCT5, TCP1, CCT4, CCT8, CCT2, CCT6A	189	15	16659	41.1333	4.26308e-06	1.42103e-06	1.25813e-05
Annotation Cluster 3	Enrichment Score: 8.11860076898851
Category	Term	Count	%	PValue	Genes	List Total	Pop Hits	Pop Total	Fold Enrichment	Bonferroni	Benjamini	FDR
GOTERM_BP_FAT	GO:0010941~regulation of cell death	36	18.5567	3.75014e-09	RTN4, HMGB1, YWHAZ, CDK5R1, ERBB2, 808953, SNCA, 820480, CDH1, TLR4, FOXO3, PRDX1, PROP1, RPS3A, PPP2CA, PPP2CB, DLG5, TRAF6, DNAJA3, APC, EGFR, ACTN4, PTPRF, VHL, RELA, CYCS, ESR1, SMAD3, ACTN2, SOD2, PPIF, HDAC3, PSEN1, HDAC1, GSK3B, UBC	194	815	13528	3.08018	7.42149e-06	9.27689e-07	6.43974e-06
GOTERM_BP_FAT	GO:0042981~regulation of apoptosis	35	18.0412	9.58069e-09	RTN4, HMGB1, YWHAZ, CDK5R1, ERBB2, 808953, SNCA, CDH1, TLR4, FOXO3, PRDX1, PROP1, RPS3A, PPP2CA, PPP2CB, DLG5, TRAF6, DNAJA3, APC, EGFR, ACTN4, PTPRF, VHL, RELA, CYCS, ESR1, SMAD3, ACTN2, SOD2, PPIF, HDAC3, PSEN1, HDAC1, GSK3B, UBC	194	804	13528	3.0356	1.896e-05	1.89602e-06	1.6452e-05
GOTERM_BP_FAT	GO:0043067~regulation of programmed cell death	35	18.0412	1.22674e-08	RTN4, HMGB1, YWHAZ, CDK5R1, ERBB2, 808953, SNCA, CDH1, TLR4, FOXO3, PRDX1, PROP1, RPS3A, PPP2CA, PPP2CB, DLG5, TRAF6, DNAJA3, APC, EGFR, ACTN4, PTPRF, VHL, RELA, CYCS, ESR1, SMAD3, ACTN2, SOD2, PPIF, HDAC3, PSEN1, HDAC1, GSK3B, UBC	194	812	13528	3.00569	2.4277e-05	2.20702e-06	2.10657e-05
Annotation Cluster 4	Enrichment Score: 8.009954264700138
Category	Term	Count	%	PValue	Genes	List Total	Pop Hits	Pop Total	Fold Enrichment	Bonferroni	Benjamini	FDR
GOTERM_CC_FAT	GO:0019866~organelle inner membrane	22	11.3402	1.4734e-09	UQCRC2, EIF6, UQCRC1, ND5, LMNA, ATP5F1, 820480, SMAD3, 791524, SOD2, PPIF, NDUFS7, PSEN1, PHB2, COX1, PCNA, 784007, ATP5O, 775384, MDH2, UQCRB, PC	166	329	12782	5.14894	4.77382e-07	5.96728e-08	1.992e-06
GOTERM_CC_FAT	GO:0031967~organelle envelope	28	14.433	2.43409e-08	UQCRC2, EIF6, RTN4, UQCRC1, GJA1, 820480, NDUFS7, CACYBP, 784007, ATP5O, ND5, CYCS, LMNA, ATP5F1, SMAD3, 791524, GRINL1A, SOD2, PPIF, PSEN1, FYN, PHB2, COX1, PCNA, 775384, MDH2, UQCRB, PC	166	620	12782	3.47742	7.88641e-06	6.57203e-07	3.29083e-05
GOTERM_CC_FAT	GO:0031975~envelope	28	14.433	2.60303e-08	UQCRC2, EIF6, RTN4, UQCRC1, GJA1, 820480, NDUFS7, CACYBP, 784007, ATP5O, ND5, CYCS, LMNA, ATP5F1, SMAD3, 791524, GRINL1A, SOD2, PPIF, PSEN1, FYN, PHB2, COX1, PCNA, 775384, MDH2, UQCRB, PC	166	622	12782	3.46624	8.43379e-06	6.48756e-07	3.51924e-05
Annotation Cluster 5	Enrichment Score: 7.475545878017255
Category	Term	Count	%	PValue	Genes	List Total	Pop Hits	Pop Total	Fold Enrichment	Bonferroni	Benjamini	FDR
GOTERM_CC_FAT	GO:0070161~anchoring junction	17	8.76289	6.87156e-10	PTPRK, SMAD7, 808953, FHL2, GJA1, CDH1, ACTN2, CDH3, CTNNA1, CTNNB1, VCL, JUP, CTTNBP2, MDC1, DSC3, DLG5, APC	166	172	12782	7.61047	2.22639e-07	3.71064e-08	9.29018e-07
GOTERM_CC_FAT	GO:0005912~adherens junction	16	8.24742	1.38654e-09	PTPRK, SMAD7, 808953, FHL2, GJA1, CDH1, ACTN2, CDH3, CTNNA1, VCL, CTNNB1, JUP, CTTNBP2, MDC1, DLG5, APC	166	155	12782	7.94839	4.49238e-07	6.41768e-08	1.87456e-06
GOTERM_CC_FAT	GO:0030054~cell junction	20	10.3093	3.92985e-05	PTPRK, DLGAP1, VAPA, SMAD7, 808953, FHL2, GJA1, CDH1, ACTN2, PTPRU, CDH3, CTNNA1, CTNNB1, VCL, JUP, CTTNBP2, MDC1, DSC3, DLG5, APC	166	518	12782	2.97297	0.0126522	0.000438971	0.0531176
Annotation Cluster 6	Enrichment Score: 6.895712679054761
Category	Term	Count	%	PValue	Genes	List Total	Pop Hits	Pop Total	Fold Enrichment	Bonferroni	Benjamini	FDR
GOTERM_BP_FAT	GO:0051173~positive regulation of nitrogen compound metabolic process	31	15.9794	9.22489e-09	NIF3L1, ABLIM3, FHL2, FOXO3, FOXO4, CTNNB1, PROP1, C19ORF62, TCF4, RUNX1, EGFR, DVL3, AR, MLL, BRCC3, VHL, TP53BP1, MTA2, RELA, CREBBP, SMAD4, SMAD3, SMAD2, SOD2, HDAC2, HDAC1, MAPK14, UBC, TBL1X, SMARCA4, NR5A1	194	644	13528	3.35666	1.82559e-05	2.02845e-06	1.5841e-05
GOTERM_BP_FAT	GO:0031328~positive regulation of cellular biosynthetic process	31	15.9794	3.71773e-08	NIF3L1, ABLIM3, FHL2, TLR4, FOXO3, FOXO4, CTNNB1, PROP1, TCF4, RUNX1, TRAF6, EGFR, DVL3, AR, MLL, VHL, TP53BP1, MTA2, RELA, CREBBP, SMAD4, SMAD3, SMAD2, SOD2, HDAC2, HDAC1, MAPK14, UBC, TBL1X, SMARCA4, NR5A1	194	685	13528	3.15575	7.35711e-05	5.65951e-06	6.38409e-05
GOTERM_BP_FAT	GO:0009891~positive regulation of biosynthetic process	31	15.9794	5.13114e-08	NIF3L1, ABLIM3, FHL2, TLR4, FOXO3, FOXO4, CTNNB1, PROP1, TCF4, RUNX1, TRAF6, EGFR, DVL3, AR, MLL, VHL, TP53BP1, MTA2, RELA, CREBBP, SMAD4, SMAD3, SMAD2, SOD2, HDAC2, HDAC1, MAPK14, UBC, TBL1X, SMARCA4, NR5A1	194	695	13528	3.11035	0.00010154	7.2532e-06	8.81119e-05
GOTERM_BP_FAT	GO:0010628~positive regulation of gene expression	28	14.433	5.83308e-08	NIF3L1, ABLIM3, FHL2, FOXO3, FOXO4, CTNNB1, PROP1, TCF4, RUNX1, DVL3, AR, MLL, VHL, TP53BP1, MTA2, RELA, CREBBP, SMAD4, ESR1, SMAD3, SMAD2, HDAC2, HDAC1, MAPK14, UBC, TBL1X, SMARCA4, NR5A1	194	581	13528	3.36058	0.00011543	7.69575e-06	0.000100166
GOTERM_BP_FAT	GO:0045935~positive regulation of nucleobase, nucleoside, nucleotide and nucleic acid metabolic process	29	14.9485	6.75224e-08	NIF3L1, ABLIM3, FHL2, FOXO3, FOXO4, CTNNB1, PROP1, C19ORF62, TCF4, RUNX1, DVL3, AR, MLL, BRCC3, VHL, TP53BP1, MTA2, RELA, CREBBP, SMAD4, SMAD3, SMAD2, HDAC2, HDAC1, MAPK14, UBC, TBL1X, SMARCA4, NR5A1	194	624	13528	3.24075	0.000133618	8.35164e-06	0.000115949
GOTERM_BP_FAT	GO:0045941~positive regulation of transcription	27	13.9175	1.23423e-07	NIF3L1, ABLIM3, FHL2, FOXO3, FOXO4, CTNNB1, PROP1, TCF4, RUNX1, DVL3, AR, MLL, VHL, TP53BP1, MTA2, RELA, CREBBP, SMAD4, SMAD3, SMAD2, HDAC2, HDAC1, MAPK14, UBC, TBL1X, SMARCA4, NR5A1	194	564	13528	3.33823	0.000244225	1.35696e-05	0.000211942
GOTERM_BP_FAT	GO:0010557~positive regulation of macromolecule biosynthetic process	29	14.9485	1.79104e-07	NIF3L1, ABLIM3, FHL2, TLR4, FOXO3, FOXO4, CTNNB1, PROP1, TCF4, TRAF6, RUNX1, DVL3, AR, MLL, VHL, TP53BP1, MTA2, RELA, CREBBP, SMAD4, SMAD3, SMAD2, HDAC2, HDAC1, MAPK14, UBC, TBL1X, SMARCA4, NR5A1	194	654	13528	3.09209	0.000354384	1.86549e-05	0.000307557
GOTERM_BP_FAT	GO:0045893~positive regulation of transcription, DNA-dependent	24	12.3711	3.20518e-07	DVL3, AR, MLL, NIF3L1, RELA, MTA2, TP53BP1, ABLIM3, CREBBP, SMAD4, FHL2, SMAD3, SMAD2, FOXO3, CTNNB1, PROP1, HDAC2, HDAC1, MAPK14, TCF4, TBL1X, RUNX1, SMARCA4, NR5A1	194	477	13528	3.50853	0.000634104	3.02046e-05	0.000550393
GOTERM_BP_FAT	GO:0051254~positive regulation of RNA metabolic process	24	12.3711	3.71309e-07	DVL3, AR, MLL, NIF3L1, RELA, MTA2, TP53BP1, ABLIM3, CREBBP, SMAD4, FHL2, SMAD3, SMAD2, FOXO3, CTNNB1, PROP1, HDAC2, HDAC1, MAPK14, TCF4, TBL1X, RUNX1, SMARCA4, NR5A1	194	481	13528	3.47935	0.00073455	3.34003e-05	0.00063761
GOTERM_BP_FAT	GO:0045944~positive regulation of transcription from RNA polymerase II promoter	19	9.79381	6.05321e-06	AR, MLL, MTA2, ABLIM3, RELA, CREBBP, SMAD4, SMAD3, SMAD2, FOXO3, CTNNB1, HDAC2, PROP1, HDAC1, MAPK14, TBL1X, RUNX1, SMARCA4, NR5A1	194	371	13528	3.57118	0.0119079	0.000285182	0.0103941
Annotation Cluster 7	Enrichment Score: 6.640387538019781
Category	Term	Count	%	PValue	Genes	List Total	Pop Hits	Pop Total	Fold Enrichment	Bonferroni	Benjamini	FDR
GOTERM_CC_FAT	GO:0019866~organelle inner membrane	22	11.3402	1.4734e-09	UQCRC2, EIF6, UQCRC1, ND5, LMNA, ATP5F1, 820480, SMAD3, 791524, SOD2, PPIF, NDUFS7, PSEN1, PHB2, COX1, PCNA, 784007, ATP5O, 775384, MDH2, UQCRB, PC	166	329	12782	5.14894	4.77382e-07	5.96728e-08	1.992e-06
GOTERM_CC_FAT	GO:0005743~mitochondrial inner membrane	18	9.27835	4.36222e-07	UQCRC2, UQCRC1, ND5, ATP5F1, 820480, 791524, SOD2, PPIF, NDUFS7, PSEN1, PHB2, COX1, 784007, ATP5O, 775384, MDH2, UQCRB, PC	166	306	12782	4.52941	0.000141326	8.83346e-06	0.00058976
GOTERM_CC_FAT	GO:0005740~mitochondrial envelope	21	10.8247	4.5548e-07	UQCRC2, UQCRC1, ND5, CYCS, ATP5F1, 820480, GJA1, 791524, SOD2, PPIF, NDUFS7, PSEN1, FYN, PHB2, COX1, 784007, ATP5O, 775384, MDH2, UQCRB, PC	166	419	12782	3.85919	0.000147565	8.68087e-06	0.000615796
GOTERM_CC_FAT	GO:0044429~mitochondrial part	25	12.8866	6.47635e-07	UQCRC2, UQCRC1, 820480, GJA1, PDHB, NDUFS7, 784007, ATP5O, PDHA1, DNAJA3, FH, ND5, CYCS, ATP5F1, 791524, SOD2, PPIF, PSEN1, FYN, PHB2, COX1, 775384, MDH2, PC, UQCRB	166	595	12782	3.23529	0.000209812	1.10438e-05	0.000875584
GOTERM_CC_FAT	GO:0031966~mitochondrial membrane	19	9.79381	3.3131e-06	UQCRC2, UQCRC1, ND5, ATP5F1, 820480, GJA1, 791524, SOD2, PPIF, NDUFS7, PSEN1, PHB2, COX1, 784007, ATP5O, 775384, MDH2, UQCRB, PC	166	394	12782	3.7132	0.00107287	5.11151e-05	0.00447914
Annotation Cluster 8	Enrichment Score: 6.278173283343467
Category	Term	Count	%	PValue	Genes	List Total	Pop Hits	Pop Total	Fold Enrichment	Bonferroni	Benjamini	FDR
GOTERM_BP_FAT	GO:0060548~negative regulation of cell death	21	10.8247	2.15457e-07	EGFR, HMGB1, YWHAZ, VHL, ERBB2, RELA, SNCA, ESR1, 820480, SMAD3, SOD2, HDAC3, PROP1, PSEN1, HDAC1, GSK3B, PPP2CB, UBC, TRAF6, DNAJA3, APC	194	360	13528	4.0677	0.000426298	2.13192e-05	0.000369982
GOTERM_BP_FAT	GO:0043066~negative regulation of apoptosis	20	10.3093	7.42723e-07	EGFR, HMGB1, YWHAZ, VHL, ERBB2, RELA, SNCA, ESR1, SMAD3, SOD2, HDAC3, PROP1, PSEN1, HDAC1, GSK3B, PPP2CB, UBC, TRAF6, DNAJA3, APC	194	354	13528	3.93966	0.00146877	6.12418e-05	0.0012754
GOTERM_BP_FAT	GO:0043069~negative regulation of programmed cell death	20	10.3093	9.1473e-07	EGFR, HMGB1, YWHAZ, VHL, ERBB2, RELA, SNCA, ESR1, SMAD3, SOD2, HDAC3, PROP1, PSEN1, HDAC1, GSK3B, PPP2CB, UBC, TRAF6, DNAJA3, APC	194	359	13528	3.88479	0.00180861	6.96227e-05	0.00157077
Annotation Cluster 9	Enrichment Score: 5.497221525840326
Category	Term	Count	%	PValue	Genes	List Total	Pop Hits	Pop Total	Fold Enrichment	Bonferroni	Benjamini	FDR
GOTERM_BP_FAT	GO:0016481~negative regulation of transcription	23	11.8557	6.52666e-07	HMGB1, PTPRK, SMAD7, VHL, MTA2, SMAD4, SMAD3, SMAD2, CBY1, PTPRU, CTNNB1, CTNNBIP1, HDAC3, PROP1, HDAC2, AES, HDAC1, IRF7, PHB2, TCF4, TBL1X, S100A1, SMARCA4	194	459	13528	3.49419	0.00129079	5.61561e-05	0.00112075
GOTERM_BP_FAT	GO:0045892~negative regulation of transcription, DNA-dependent	20	10.3093	8.08519e-07	HMGB1, VHL, SMAD7, MTA2, SMAD4, SMAD3, SMAD2, CBY1, CTNNB1, CTNNBIP1, HDAC3, HDAC2, AES, PROP1, HDAC1, IRF7, TCF4, TBL1X, S100A1, SMARCA4	194	356	13528	3.91753	0.00159878	6.40003e-05	0.00138838
GOTERM_BP_FAT	GO:0051253~negative regulation of RNA metabolic process	20	10.3093	1.0396e-06	HMGB1, VHL, SMAD7, MTA2, SMAD4, SMAD3, SMAD2, CBY1, CTNNB1, CTNNBIP1, HDAC3, HDAC2, AES, PROP1, HDAC1, IRF7, TCF4, TBL1X, S100A1, SMARCA4	194	362	13528	3.85259	0.00205525	7.61959e-05	0.00178519
GOTERM_BP_FAT	GO:0000122~negative regulation of transcription from RNA polymerase II promoter	17	8.76289	1.32617e-06	HMGB1, VHL, SMAD7, MTA2, SMAD3, CTNNB1, CTNNBIP1, HDAC3, HDAC2, AES, PROP1, HDAC1, IRF7, TCF4, TBL1X, S100A1, SMARCA4	194	266	13528	4.45655	0.00262105	8.74793e-05	0.00227728
GOTERM_BP_FAT	GO:0010605~negative regulation of macromolecule metabolic process	29	14.9485	1.80874e-06	HMGB1, SNCA, CTNNB1, PROP1, AES, PPP2CA, TCF4, S100A1, PTPRK, SMAD7, VHL, MTA2, RELA, SMAD4, SMAD3, SMAD2, CBY1, PTPRU, PRKCD, CTNNBIP1, HDAC3, HDAC2, HDAC1, PSEN1, PHB2, IRF7, UBC, TBL1X, SMARCA4	194	734	13528	2.75508	0.00357309	0.000111853	0.00310592
GOTERM_BP_FAT	GO:0010629~negative regulation of gene expression	23	11.8557	3.06051e-06	HMGB1, PTPRK, SMAD7, VHL, MTA2, SMAD4, SMAD3, SMAD2, CBY1, PTPRU, CTNNB1, CTNNBIP1, HDAC3, PROP1, HDAC2, AES, HDAC1, IRF7, PHB2, TCF4, TBL1X, S100A1, SMARCA4	194	504	13528	3.18221	0.00603844	0.000173035	0.00525537
GOTERM_BP_FAT	GO:0045934~negative regulation of nucleobase, nucleoside, nucleotide and nucleic acid metabolic process	23	11.8557	3.94727e-06	HMGB1, PTPRK, SMAD7, VHL, MTA2, SMAD4, SMAD3, SMAD2, CBY1, PTPRU, CTNNB1, CTNNBIP1, HDAC3, PROP1, HDAC2, AES, HDAC1, IRF7, PHB2, TCF4, TBL1X, S100A1, SMARCA4	194	512	13528	3.13249	0.00778122	0.000205549	0.00677804
GOTERM_BP_FAT	GO:0051172~negative regulation of nitrogen compound metabolic process	23	11.8557	4.90886e-06	HMGB1, PTPRK, SMAD7, VHL, MTA2, SMAD4, SMAD3, SMAD2, CBY1, PTPRU, CTNNB1, CTNNBIP1, HDAC3, PROP1, HDAC2, AES, HDAC1, IRF7, PHB2, TCF4, TBL1X, S100A1, SMARCA4	194	519	13528	3.09024	0.00966761	0.000242837	0.00842916
GOTERM_BP_FAT	GO:0010558~negative regulation of macromolecule biosynthetic process	23	11.8557	1.12721e-05	HMGB1, PTPRK, SMAD7, VHL, MTA2, SMAD4, SMAD3, SMAD2, CBY1, PTPRU, CTNNB1, CTNNBIP1, HDAC3, PROP1, HDAC2, AES, HDAC1, IRF7, PHB2, TCF4, TBL1X, S100A1, SMARCA4	194	547	13528	2.93206	0.0220606	0.000464633	0.0193547
GOTERM_BP_FAT	GO:0031327~negative regulation of cellular biosynthetic process	23	11.8557	1.66928e-05	HMGB1, PTPRK, SMAD7, VHL, MTA2, SMAD4, SMAD3, SMAD2, CBY1, PTPRU, CTNNB1, CTNNBIP1, HDAC3, PROP1, HDAC2, AES, HDAC1, IRF7, PHB2, TCF4, TBL1X, S100A1, SMARCA4	194	561	13528	2.85889	0.0324956	0.000611579	0.028661
GOTERM_BP_FAT	GO:0009890~negative regulation of biosynthetic process	23	11.8557	2.31067e-05	HMGB1, PTPRK, SMAD7, VHL, MTA2, SMAD4, SMAD3, SMAD2, CBY1, PTPRU, CTNNB1, CTNNBIP1, HDAC3, PROP1, HDAC2, AES, HDAC1, IRF7, PHB2, TCF4, TBL1X, S100A1, SMARCA4	194	573	13528	2.79901	0.0446989	0.000816251	0.0396715
Annotation Cluster 10	Enrichment Score: 5.486251417257744
Category	Term	Count	%	PValue	Genes	List Total	Pop Hits	Pop Total	Fold Enrichment	Bonferroni	Benjamini	FDR
SP_PIR_KEYWORDS	respiratory chain	9	4.63918	5.50653e-07	UQCRC2, NDUFS7, UQCRC1, ND5, COX1, CYCS, 784007, 775384, UQCRB	194	71	19235	12.5682	0.000159126	1.59137e-05	0.000731643
GOTERM_BP_FAT	GO:0022900~electron transport chain	11	5.6701	5.20668e-06	UQCRC2, NDUFS7, UQCRC1, ND5, COX1, CYCS, SNCA, 784007, 775384, UQCRB, SOD2	194	114	13528	6.72852	0.0102511	0.000251286	0.00894054
GOTERM_CC_FAT	GO:0070469~respiratory chain	9	4.63918	5.26598e-06	UQCRC2, NDUFS7, UQCRC1, ND5, COX1, CYCS, 784007, 775384, UQCRB	166	75	12782	9.24	0.00170473	7.10883e-05	0.00711924
SP_PIR_KEYWORDS	electron transport	9	4.63918	7.51756e-06	UQCRC2, NDUFS7, UQCRC1, ND5, COX1, CYCS, 784007, 775384, UQCRB	194	100	19235	8.92345	0.00217022	0.000144828	0.00998803
Annotation Cluster 11	Enrichment Score: 5.2802674725946686
Category	Term	Count	%	PValue	Genes	List Total	Pop Hits	Pop Total	Fold Enrichment	Bonferroni	Benjamini	FDR
SP_PIR_KEYWORDS	phosphoric monoester hydrolase	10	5.15464	2.88414e-08	PTPRK, PTPRF, PTPRZ1, PPP2CA, PPP2CB, PTPN13, PPP3CA, PTPN1, PTPRU, PTPN11	194	69	19235	14.3695	8.33513e-06	1.19074e-06	3.83212e-05
SP_PIR_KEYWORDS	protein phosphatase	11	5.6701	7.69292e-07	PTPRK, STYXL1, PTPRF, PTPRZ1, PPP2CA, PPP2CB, PTPN13, PPP3CA, PTPN1, PTPRU, PTPN11	194	130	19235	8.38957	0.000222301	2.02112e-05	0.00102214
GOTERM_MF_FAT	GO:0004721~phosphoprotein phosphatase activity	13	6.70103	3.3162e-06	STYXL1, PTPRK, PTPRF, PTPRZ1, CAMK2G, CYCS, PTPN13, PTPRU, PTPN11, PPP2CA, PPP2CB, PTPN1, PPP3CA	182	165	12983	5.62035	0.00144813	0.000207005	0.00468487
GOTERM_BP_FAT	GO:0006470~protein amino acid dephosphorylation	11	5.6701	2.0429e-05	PTPRK, STYXL1, PTPRF, PTPRZ1, PPP2CA, PPP2CB, PTPN13, PPP3CA, PTPN1, PTPRU, PTPN11	194	133	13528	5.7673	0.0396231	0.000734812	0.035075
GOTERM_BP_FAT	GO:0016311~dephosphorylation	11	5.6701	7.17393e-05	PTPRK, STYXL1, PTPRF, PTPRZ1, PPP2CA, PPP2CB, PTPN13, PPP3CA, PTPN1, PTPRU, PTPN11	194	154	13528	4.98085	0.132359	0.00218188	0.123119
GOTERM_MF_FAT	GO:0016791~phosphatase activity	13	6.70103	0.000193038	STYXL1, PTPRK, PTPRF, PTPRZ1, CAMK2G, CYCS, PTPN13, PTPRU, PTPN11, PPP2CA, PPP2CB, PTPN1, PPP3CA	182	249	12983	3.72433	0.0809048	0.00525897	0.272369
Annotation Cluster 12	Enrichment Score: 4.809653692285565
Category	Term	Count	%	PValue	Genes	List Total	Pop Hits	Pop Total	Fold Enrichment	Bonferroni	Benjamini	FDR
GOTERM_BP_FAT	GO:0010553~negative regulation of specific transcription from RNA polymerase II promoter	8	4.12371	1.60901e-06	HDAC3, AES, HDAC2, HDAC1, SMAD7, SMAD3, TBL1X, SMARCA4	194	41	13528	13.6062	0.00317917	0.000102712	0.00276296
GOTERM_BP_FAT	GO:0032582~negative regulation of gene-specific transcription	8	4.12371	4.84337e-06	HDAC3, AES, HDAC2, HDAC1, SMAD7, SMAD3, TBL1X, SMARCA4	194	48	13528	11.622	0.00953925	0.00024574	0.00831671
GOTERM_BP_FAT	GO:0010551~regulation of specific transcription from RNA polymerase II promoter	9	4.63918	5.79491e-05	HDAC3, AES, HDAC2, HDAC1, SMAD7, SMAD3, TBL1X, SMARCA4, CTNNB1	194	94	13528	6.67646	0.108353	0.00187831	0.0994637
GOTERM_BP_FAT	GO:0032583~regulation of gene-specific transcription	10	5.15464	0.00012783	HDAC3, AES, HDAC2, HDAC1, SMAD7, SMAD3, SMAD2, TBL1X, SMARCA4, CTNNB1	194	134	13528	5.20388	0.223525	0.00371355	0.219283
Annotation Cluster 13	Enrichment Score: 4.289127060022902
Category	Term	Count	%	PValue	Genes	List Total	Pop Hits	Pop Total	Fold Enrichment	Bonferroni	Benjamini	FDR
GOTERM_CC_FAT	GO:0043292~contractile fiber	11	5.6701	3.61237e-06	JUP, CDK5R1, ACTC1, 808953, RYR1, FHL2, ACTN2, PPP3CA, TRIM63, CTNNB1, VCL	166	121	12782	7	0.00116972	5.0886e-05	0.00488372
GOTERM_CC_FAT	GO:0031674~I band	8	4.12371	6.33873e-06	JUP, ACTC1, 808953, RYR1, FHL2, ACTN2, PPP3CA, CTNNB1	166	55	12782	11.2	0.00205165	8.21469e-05	0.00856947
GOTERM_CC_FAT	GO:0030016~myofibril	9	4.63918	9.30516e-05	JUP, ACTC1, 808953, RYR1, FHL2, ACTN2, PPP3CA, CTNNB1, VCL	166	111	12782	6.24324	0.0297001	0.000913223	0.12573
GOTERM_CC_FAT	GO:0044449~contractile fiber part	9	4.63918	0.000105521	JUP, ACTC1, 808953, RYR1, FHL2, ACTN2, PPP3CA, CTNNB1, VCL	166	113	12782	6.13274	0.0336127	0.0010051	0.142568
GOTERM_CC_FAT	GO:0030017~sarcomere	8	4.12371	0.000271702	JUP, ACTC1, 808953, RYR1, FHL2, ACTN2, PPP3CA, CTNNB1	166	98	12782	6.28571	0.0842788	0.00231425	0.36671
GOTERM_CC_FAT	GO:0030018~Z disc	6	3.09278	0.0003015	JUP, 808953, FHL2, ACTN2, PPP3CA, CTNNB1	166	46	12782	10.0435	0.0930798	0.00250201	0.406853
Annotation Cluster 14	Enrichment Score: 4.225726577482929
Category	Term	Count	%	PValue	Genes	List Total	Pop Hits	Pop Total	Fold Enrichment	Bonferroni	Benjamini	FDR
GOTERM_BP_FAT	GO:0006461~protein complex assembly	22	11.3402	1.09486e-05	TCP1, MLL, VHL, CAPZA2, CREBBP, SMAD4, SMAD3, GJA1, CDH1, SMAD2, ACTN2, SLC9A3R1, SOD2, CTNNB1, LNX1, NDUFS7, JUP, CTTNBP2, IRF7, SMARCA5, 775384, APC	194	505	13528	3.03783	0.0214344	0.000460904	0.0187994
GOTERM_BP_FAT	GO:0070271~protein complex biogenesis	22	11.3402	1.09486e-05	TCP1, MLL, VHL, CAPZA2, CREBBP, SMAD4, SMAD3, GJA1, CDH1, SMAD2, ACTN2, SLC9A3R1, SOD2, CTNNB1, LNX1, NDUFS7, JUP, CTTNBP2, IRF7, SMARCA5, 775384, APC	194	505	13528	3.03783	0.0214344	0.000460904	0.0187994
GOTERM_BP_FAT	GO:0065003~macromolecular complex assembly	23	11.8557	0.000205783	EIF6, TCP1, MLL, VHL, CAPZA2, CREBBP, SMAD4, SMAD3, GJA1, CDH1, SMAD2, ACTN2, SLC9A3R1, SOD2, CTNNB1, LNX1, JUP, NDUFS7, CTTNBP2, IRF7, SMARCA5, 775384, APC	194	665	13528	2.41178	0.334546	0.00541576	0.352783
GOTERM_BP_FAT	GO:0043933~macromolecular complex subunit organization	23	11.8557	0.000506949	EIF6, TCP1, MLL, VHL, CAPZA2, CREBBP, SMAD4, SMAD3, GJA1, CDH1, SMAD2, ACTN2, SLC9A3R1, SOD2, CTNNB1, LNX1, JUP, NDUFS7, CTTNBP2, IRF7, SMARCA5, 775384, APC	194	710	13528	2.25892	0.633408	0.010967	0.866974
Annotation Cluster 15	Enrichment Score: 4.05999962128662
Category	Term	Count	%	PValue	Genes	List Total	Pop Hits	Pop Total	Fold Enrichment	Bonferroni	Benjamini	FDR
GOTERM_BP_FAT	GO:0022904~respiratory electron transport chain	8	4.12371	3.37105e-05	NDUFS7, UQCRC1, ND5, COX1, SNCA, 775384, UQCRB, SOD2	194	64	13528	8.71649	0.0645374	0.00116974	0.0578719
GOTERM_BP_FAT	GO:0042775~mitochondrial ATP synthesis coupled electron transport	7	3.60825	0.000139997	NDUFS7, UQCRC1, ND5, COX1, SNCA, 775384, UQCRB	194	56	13528	8.71649	0.242001	0.0040075	0.240131
GOTERM_BP_FAT	GO:0042773~ATP synthesis coupled electron transport	7	3.60825	0.000139997	NDUFS7, UQCRC1, ND5, COX1, SNCA, 775384, UQCRB	194	56	13528	8.71649	0.242001	0.0040075	0.240131
Annotation Cluster 16	Enrichment Score: 3.971891817389478
Category	Term	Count	%	PValue	Genes	List Total	Pop Hits	Pop Total	Fold Enrichment	Bonferroni	Benjamini	FDR
INTERPRO	IPR000242:Protein-tyrosine phosphatase, receptor/non-receptor type	7	3.60825	5.32067e-06	PTPRK, PTPRF, PTPRZ1, PTPN13, PTPN1, PTPRU, PTPN11	189	40	16659	15.425	0.00258251	0.000517037	0.00763111
SMART	SM00194:PTPc	7	3.60825	7.18267e-06	PTPRK, PTPRF, PTPRZ1, PTPN13, PTPN1, PTPRU, PTPN11	110	40	9079	14.4439	0.000753899	0.000753899	0.00804519
SP_PIR_KEYWORDS	tyrosine-specific phosphatase	6	3.09278	1.32724e-05	PTPRF, PTPRZ1, PTPN13, PTPN1, PTPRU, PTPN11	194	31	19235	19.1902	0.00382839	0.000213074	0.0176334
UP_SEQ_FEATURE	active site:Phosphocysteine intermediate	7	3.60825	0.000194208	PTPRK, PTPRF, PTPRZ1, PTPN13, PTPN1, PTPRU, PTPN11	194	83	19113	8.30897	0.136899	0.0242387	0.295589
INTERPRO	IPR000387:Protein-tyrosine phosphatase	7	3.60825	0.000306843	PTPRK, PTPRF, PTPRZ1, PTPN13, PTPN1, PTPRU, PTPN11	189	81	16659	7.61728	0.138559	0.0184709	0.439202
INTERPRO	IPR000387:Dual-specific/protein-tyrosine phosphatase, conserved region	7	3.60825	0.000328003	PTPRK, PTPRF, PTPRZ1, PTPN13, PTPN1, PTPRU, PTPN11	189	82	16659	7.52439	0.147375	0.0175591	0.469424
INTERPRO	IPR016130:Protein-tyrosine phosphatase, active site	7	3.60825	0.000510056	PTPRK, PTPRF, PTPRZ1, PTPN13, PTPN1, PTPRU, PTPN11	189	89	16659	6.93258	0.219602	0.0244902	0.729085
GOTERM_MF_FAT	GO:0004725~protein tyrosine phosphatase activity	7	3.60825	0.00331883	PTPRK, PTPRF, PTPRZ1, PTPN13, PTPN1, PTPRU, PTPN11	182	104	12983	4.80141	0.766072	0.0406572	4.58791
Annotation Cluster 17	Enrichment Score: 3.9226482571283134
Category	Term	Count	%	PValue	Genes	List Total	Pop Hits	Pop Total	Fold Enrichment	Bonferroni	Benjamini	FDR
GOTERM_BP_FAT	GO:0006119~oxidative phosphorylation	10	5.15464	1.07094e-05	UQCRC2, NDUFS7, UQCRC1, ND5, COX1, SNCA, ATP5F1, ATP5O, 775384, UQCRB	194	98	13528	7.11551	0.020971	0.000460632	0.0183886
KEGG_PATHWAY	hsa05012:Parkinson's disease	13	6.70103	1.13692e-05	UQCRC2, UQCRC1, ND5, SNCA, CYCS, ATP5F1, 820480, NDUFS7, COX1, 784007, ATP5O, 775384, UQCRB	107	128	5085	4.82659	0.00117035	0.000167277	0.0126885
GOTERM_CC_FAT	GO:0044455~mitochondrial membrane part	8	4.12371	0.00117192	UQCRC2, NDUFS7, UQCRC1, ND5, ATP5F1, ATP5O, 775384, UQCRB	166	125	12782	4.928	0.316087	0.00727961	1.57284
KEGG_PATHWAY	hsa00190:Oxidative phosphorylation	10	5.15464	0.00142894	UQCRC2, NDUFS7, UQCRC1, ND5, COX1, ATP5F1, 784007, ATP5O, 775384, UQCRB	107	130	5085	3.65564	0.136953	0.00667248	1.58333
Annotation Cluster 18	Enrichment Score: 3.760506439361246
Category	Term	Count	%	PValue	Genes	List Total	Pop Hits	Pop Total	Fold Enrichment	Bonferroni	Benjamini	FDR
SP_PIR_KEYWORDS	chromatin regulator	12	6.18557	1.05477e-05	SETDB1, HDAC3, BRCC3, MLL, HDAC2, HDAC1, SMARCA5, RUVBL2, C19ORF62, RUVBL1, TRRAP, SMARCA4	194	213	19235	5.58589	0.00304365	0.0001905	0.0140136
GOTERM_BP_FAT	GO:0016568~chromatin modification	14	7.21649	0.000155849	SETDB1, KAT2B, BRCC3, MLL, CREBBP, TRRAP, HDAC3, HDAC2, HDAC1, SMARCA5, RUVBL2, C19ORF62, RUVBL1, SMARCA4	194	274	13528	3.56295	0.265415	0.00427485	0.267287
GOTERM_BP_FAT	GO:0006325~chromatin organization	16	8.24742	0.000346082	SETDB1, HMGB1, KAT2B, BRCC3, MLL, MTA2, CREBBP, TRRAP, HDAC3, HDAC2, HDAC1, SMARCA5, RUVBL2, C19ORF62, RUVBL1, SMARCA4	194	378	13528	2.95162	0.495918	0.00831905	0.592633
GOTERM_BP_FAT	GO:0051276~chromosome organization	17	8.76289	0.00159564	SETDB1, HMGB1, KAT2B, BRCC3, MLL, MTA2, CREBBP, TRRAP, HDAC3, HDAC2, HDAC1, SMARCA5, RUVBL2, C19ORF62, RUVBL1, SMARCA4, APC	194	485	13528	2.44421	0.957587	0.0251642	2.70497
Annotation Cluster 19	Enrichment Score: 3.476908260877053
Category	Term	Count	%	PValue	Genes	List Total	Pop Hits	Pop Total	Fold Enrichment	Bonferroni	Benjamini	FDR
GOTERM_MF_FAT	GO:0016681~oxidoreductase activity, acting on diphenols and related substances as donors, cytochrome as acceptor	4	2.06186	0.000141758	UQCRC1, 784007, 775384, UQCRB	182	8	12983	35.6676	0.0600725	0.00412165	0.200082
GOTERM_MF_FAT	GO:0008121~ubiquinol-cytochrome-c reductase activity	4	2.06186	0.000141758	UQCRC1, 784007, 775384, UQCRB	182	8	12983	35.6676	0.0600725	0.00412165	0.200082
GOTERM_MF_FAT	GO:0016679~oxidoreductase activity, acting on diphenols and related substances as donors	4	2.06186	0.000210456	UQCRC1, 784007, 775384, UQCRB	182	9	12983	31.7045	0.0878758	0.00509692	0.296913
GOTERM_BP_FAT	GO:0006122~mitochondrial electron transport, ubiquinol to cytochrome c	3	1.54639	0.0029249	UQCRC1, 775384, UQCRB	194	6	13528	34.866	0.996963	0.0405607	4.9056
Annotation Cluster 20	Enrichment Score: 3.2396757629762654
Category	Term	Count	%	PValue	Genes	List Total	Pop Hits	Pop Total	Fold Enrichment	Bonferroni	Benjamini	FDR
GOTERM_BP_FAT	GO:0051147~regulation of muscle cell differentiation	6	3.09278	0.00021789	HDAC3, ITGB1BP3, HDAC1, UBC, FOXO4, BOC	194	39	13528	10.728	0.350304	0.00565829	0.373502
GOTERM_BP_FAT	GO:0048742~regulation of skeletal muscle fiber development	5	2.57732	0.000401685	HDAC3, ITGB1BP3, HDAC1, UBC, BOC	194	25	13528	13.9464	0.548462	0.00931045	0.687539
GOTERM_BP_FAT	GO:0016202~regulation of striated muscle tissue development	6	3.09278	0.000706386	HDAC3, ITGB1BP3, HDAC1, UBC, SMAD3, BOC	194	50	13528	8.36784	0.753016	0.0140263	1.2061
GOTERM_BP_FAT	GO:0048641~regulation of skeletal muscle tissue development	5	2.57732	0.000721329	HDAC3, ITGB1BP3, HDAC1, UBC, BOC	194	29	13528	12.0228	0.760218	0.0141788	1.23147
GOTERM_BP_FAT	GO:0048634~regulation of muscle development	6	3.09278	0.000774214	HDAC3, ITGB1BP3, HDAC1, UBC, SMAD3, BOC	194	51	13528	8.20376	0.784062	0.0149147	1.32119
GOTERM_BP_FAT	GO:0051153~regulation of striated muscle cell differentiation	5	2.57732	0.0010563	HDAC3, ITGB1BP3, HDAC1, UBC, BOC	194	32	13528	10.8956	0.8765	0.018501	1.79846
Annotation Cluster 21	Enrichment Score: 3.1926862731510526
Category	Term	Count	%	PValue	Genes	List Total	Pop Hits	Pop Total	Fold Enrichment	Bonferroni	Benjamini	FDR
SP_PIR_KEYWORDS	Transcription	40	20.6186	7.79814e-05	LMO4, FHL2, TRRAP, FOXO3, FOXO4, CTNNB1, BZW1, AES, ZNF408, TCF4, RUNX1, EWSR1, ZBTB22, SETDB1, KHDRBS3, AR, MLL, KAT2B, SMAD7, NLK, RELA, TP53BP1, YY1, CREBBP, SMAD4, ESR1, SMAD3, SMAD2, GRINL1A, HDAC3, HDAC2, HDAC1, IRF7, PHB2, RUVBL2, IRF3, RUVBL1, TBL1X, NR5A1, SMARCA4	194	2071	19235	1.91501	0.0222854	0.000866452	0.103563
SP_PIR_KEYWORDS	transcription regulation	39	20.1031	0.000106866	LMO4, FHL2, TRRAP, FOXO3, FOXO4, CTNNB1, BZW1, AES, ZNF408, TCF4, RUNX1, EWSR1, ZBTB22, SETDB1, KHDRBS3, AR, MLL, KAT2B, SMAD7, NLK, RELA, TP53BP1, YY1, CREBBP, SMAD4, ESR1, SMAD3, SMAD2, HDAC3, HDAC2, HDAC1, IRF7, PHB2, RUVBL2, IRF3, RUVBL1, TBL1X, NR5A1, SMARCA4	194	2026	19235	1.9086	0.0304139	0.00110246	0.141899
GOTERM_BP_FAT	GO:0006350~transcription	41	21.134	0.0317037	LMO4, FHL2, TRRAP, FOXO3, FOXO4, CTNNB1, BZW1, AES, ZNF408, TCF4, RUNX1, EWSR1, ZBTB22, SETDB1, KHDRBS3, AR, MLL, KAT2B, SMAD7, NLK, RELA, TP53BP1, YY1, CREBBP, SMAD4, ESR1, SMAD3, SMAD2, GRINL1A, HDAC3, HDAC2, HDAC1, IRF7, PHB2, SMARCA5, RUVBL2, IRF3, RUVBL1, TBL1X, NR5A1, SMARCA4	194	2101	13528	1.36079	1	0.21384	42.4912
Annotation Cluster 22	Enrichment Score: 3.0913717260168294
Category	Term	Count	%	PValue	Genes	List Total	Pop Hits	Pop Total	Fold Enrichment	Bonferroni	Benjamini	FDR
UP_SEQ_FEATURE	domain:MH2	4	2.06186	5.4692e-05	SMAD7, SMAD4, SMAD3, SMAD2	194	8	19113	49.2603	0.04061	0.0103109	0.083325
UP_SEQ_FEATURE	domain:MH1	4	2.06186	5.4692e-05	SMAD7, SMAD4, SMAD3, SMAD2	194	8	19113	49.2603	0.04061	0.0103109	0.083325
INTERPRO	IPR013790:Dwarfin	4	2.06186	7.59776e-05	SMAD7, SMAD4, SMAD3, SMAD2	189	8	16659	44.0714	0.0362531	0.00613552	0.108919
INTERPRO	IPR013019:MAD homology, MH1	4	2.06186	7.59776e-05	SMAD7, SMAD4, SMAD3, SMAD2	189	8	16659	44.0714	0.0362531	0.00613552	0.108919
INTERPRO	IPR001132:SMAD domain, Dwarfin-type	4	2.06186	7.59776e-05	SMAD7, SMAD4, SMAD3, SMAD2	189	8	16659	44.0714	0.0362531	0.00613552	0.108919
SMART	SM00524:DWB	4	2.06186	9.02332e-05	SMAD7, SMAD4, SMAD3, SMAD2	110	8	9079	41.2682	0.00943017	0.00472625	0.101026
GOTERM_BP_FAT	GO:0010717~regulation of epithelial to mesenchymal transition	4	2.06186	0.00022543	SMAD7, SMAD4, SMAD3, SMAD2	194	9	13528	30.992	0.359929	0.00577774	0.386404
INTERPRO	IPR003619:MAD homology 1, Dwarfin-type	4	2.06186	0.000288694	SMAD7, SMAD4, SMAD3, SMAD2	189	12	16659	29.381	0.130925	0.0198469	0.413274
SMART	SM00523:DWA	4	2.06186	0.000342269	SMAD7, SMAD4, SMAD3, SMAD2	110	12	9079	27.5121	0.0353061	0.01191	0.382715
GOTERM_MF_FAT	GO:0005072~transforming growth factor beta receptor, cytoplasmic mediator activity	4	2.06186	0.000404972	SMAD7, SMAD4, SMAD3, SMAD2	182	11	12983	25.9401	0.162227	0.00927297	0.570607
GOTERM_BP_FAT	GO:0010718~positive regulation of epithelial to mesenchymal transition	3	1.54639	0.00405649	SMAD4, SMAD3, SMAD2	194	7	13528	29.8851	0.999679	0.0522149	6.74195
GOTERM_BP_FAT	GO:0010770~positive regulation of cell morphogenesis involved in differentiation	3	1.54639	0.00405649	SMAD4, SMAD3, SMAD2	194	7	13528	29.8851	0.999679	0.0522149	6.74195
GOTERM_BP_FAT	GO:0007183~SMAD protein complex assembly	3	1.54639	0.00535803	SMAD4, SMAD3, SMAD2	194	8	13528	26.1495	0.999976	0.0642906	8.81279
GOTERM_MF_FAT	GO:0070412~R-SMAD binding	3	1.54639	0.00808136	SMAD4, SMAD3, SMAD2	182	10	12983	21.4005	0.971157	0.0774269	10.8307
GOTERM_BP_FAT	GO:0017015~regulation of transforming growth factor beta receptor signaling pathway	4	2.06186	0.0179285	813949, SMAD4, SMAD3, SMAD2	194	39	13528	7.152	1	0.146507	26.7038
GOTERM_MF_FAT	GO:0005160~transforming growth factor beta receptor binding	3	1.54639	0.0229129	SMAD7, SMAD3, SMAD2	182	17	12983	12.5886	0.99996	0.173968	27.9255
GOTERM_MF_FAT	GO:0005518~collagen binding	3	1.54639	0.0894856	SMAD7, SMAD4, SMAD3	182	36	12983	5.9446	1	0.433899	73.4036
Annotation Cluster 23	Enrichment Score: 3.012191384354973
Category	Term	Count	%	PValue	Genes	List Total	Pop Hits	Pop Total	Fold Enrichment	Bonferroni	Benjamini	FDR
GOTERM_BP_FAT	GO:0000075~cell cycle checkpoint	8	4.12371	0.000317786	BRCC3, MDC1, MAPK14, C19ORF62, TRRAP, FOXO4, PTPN11, APC	194	91	13528	6.13028	0.466874	0.00793038	0.544302
GOTERM_BP_FAT	GO:0000077~DNA damage checkpoint	6	3.09278	0.000584163	BRCC3, MDC1, MAPK14, C19ORF62, FOXO4, PTPN11	194	48	13528	8.71649	0.685382	0.0122267	0.998402
GOTERM_BP_FAT	GO:0031570~DNA integrity checkpoint	6	3.09278	0.000846787	BRCC3, MDC1, MAPK14, C19ORF62, FOXO4, PTPN11	194	52	13528	8.046	0.812973	0.0156916	1.44419
GOTERM_BP_FAT	GO:0042770~DNA damage response, signal transduction	6	3.09278	0.00568581	BRCC3, MDC1, MAPK14, C19ORF62, FOXO4, PTPN11	194	80	13528	5.2299	0.999987	0.0672857	9.32744
Annotation Cluster 24	Enrichment Score: 2.868331240984087
Category	Term	Count	%	PValue	Genes	List Total	Pop Hits	Pop Total	Fold Enrichment	Bonferroni	Benjamini	FDR
UP_SEQ_FEATURE	binding site:ATP	17	8.76289	0.000129158	EGFR, TBK1, STK24, ERBB2, CAMK2G, NLK, PRKCD, DMPK, PRKD1, IKBKE, ITGB1BP3, FYN, MAPK14, GSK3B, MAPK3, CHUK, PC	194	542	19113	3.09013	0.0932676	0.0193911	0.196672
UP_SEQ_FEATURE	domain:Protein kinase	15	7.73196	0.000305707	EGFR, TBK1, STK24, ERBB2, CAMK2G, NLK, PRKCD, DMPK, PRKD1, IKBKE, FYN, MAPK14, GSK3B, MAPK3, CHUK	194	469	19113	3.15098	0.206865	0.0285546	0.464924
UP_SEQ_FEATURE	active site:Proton acceptor	18	9.27835	0.000382125	EGFR, TBK1, STK24, ERBB2, CAMK2G, NLK, PRKCD, DMPK, PRKD1, IKBKE, ITGB1BP3, FYN, MAPK14, GSK3B, MAPK3, CHUK, MDH2, MDH1	194	658	19113	2.69509	0.251517	0.031677	0.580825
SP_PIR_KEYWORDS	kinase	18	9.27835	0.000588853	EGFR, DVL3, CDK5R1, TBK1, STK24, ERBB2, CAMK2G, NLK, PRKCD, DMPK, PRKD1, IKBKE, ITGB1BP3, FYN, MAPK14, GSK3B, MAPK3, CHUK	194	688	19235	2.59403	0.156528	0.00530552	0.779577
INTERPRO	IPR017441:Protein kinase, ATP binding site	15	7.73196	0.000671846	EGFR, TBK1, STK24, ERBB2, CAMK2G, NLK, PRKCD, DMPK, PRKD1, IKBKE, FYN, MAPK14, GSK3B, MAPK3, CHUK	189	455	16659	2.90581	0.278647	0.0292568	0.959315
INTERPRO	IPR000719:Protein kinase, core	15	7.73196	0.00103816	EGFR, TBK1, STK24, ERBB2, CAMK2G, NLK, PRKCD, DMPK, PRKD1, IKBKE, FYN, MAPK14, GSK3B, MAPK3, CHUK	189	476	16659	2.77761	0.396378	0.0380871	1.47875
SP_PIR_KEYWORDS	serine/threonine-protein kinase	12	6.18557	0.00167049	PRKD1, IKBKE, TBK1, STK24, MAPK14, CAMK2G, GSK3B, NLK, MAPK3, PRKCD, CHUK, DMPK	194	381	19235	3.12282	0.383179	0.0129739	2.19693
INTERPRO	IPR008271:Serine/threonine protein kinase, active site	12	6.18557	0.00232938	PRKD1, IKBKE, TBK1, STK24, MAPK14, CAMK2G, GSK3B, NLK, MAPK3, PRKCD, CHUK, DMPK	189	354	16659	2.98789	0.678064	0.0683868	3.28959
INTERPRO	IPR017442:Serine/threonine protein kinase-related	12	6.18557	0.00258863	PRKD1, IKBKE, TBK1, STK24, MAPK14, CAMK2G, GSK3B, NLK, MAPK3, PRKCD, CHUK, DMPK	189	359	16659	2.94628	0.716263	0.0714215	3.64941
INTERPRO	IPR002290:Serine/threonine protein kinase	10	5.15464	0.00275503	PRKD1, STK24, MAPK14, CAMK2G, GSK3B, NLK, MAPK3, PRKCD, CHUK, DMPK	189	259	16659	3.4032	0.738361	0.0717817	3.8797
SMART	SM00220:S_TKc	10	5.15464	0.00386929	PRKD1, STK24, MAPK14, CAMK2G, GSK3B, NLK, MAPK3, PRKCD, CHUK, DMPK	110	259	9079	3.18673	0.334398	0.0967591	4.24956
GOTERM_MF_FAT	GO:0004674~protein serine/threonine kinase activity	14	7.21649	0.00725736	EGFR, CDK5R1, TBK1, STK24, CAMK2G, NLK, PRKCD, DMPK, PRKD1, IKBKE, GSK3B, MAPK14, MAPK3, CHUK	182	430	12983	2.32254	0.95854	0.0729859	9.77851
GOTERM_MF_FAT	GO:0004672~protein kinase activity	17	8.76289	0.0106617	EGFR, CDK5R1, TBK1, STK24, ERBB2, CAMK2G, NLK, PRKCD, DMPK, PRKD1, IKBKE, CTTNBP2, FYN, MAPK14, GSK3B, MAPK3, CHUK	182	606	12983	2.00115	0.99076	0.0968172	14.0524
Annotation Cluster 25	Enrichment Score: 2.7445565059835273
Category	Term	Count	%	PValue	Genes	List Total	Pop Hits	Pop Total	Fold Enrichment	Bonferroni	Benjamini	FDR
UP_SEQ_FEATURE	domain:Tyrosine-protein phosphatase 2	4	2.06186	0.000208543	PTPRK, PTPRF, PTPRZ1, PTPRU	194	12	19113	32.8402	0.146229	0.0223314	0.317374
UP_SEQ_FEATURE	domain:Tyrosine-protein phosphatase 1	4	2.06186	0.000208543	PTPRK, PTPRF, PTPRZ1, PTPRU	194	12	19113	32.8402	0.146229	0.0223314	0.317374
GOTERM_MF_FAT	GO:0019198~transmembrane receptor protein phosphatase activity	4	2.06186	0.00186391	PTPRK, PTPRF, PTPRZ1, PTPRU	182	18	12983	15.8523	0.557488	0.0268103	2.60127
UP_SEQ_FEATURE	domain:Fibronectin type-III 4	3	1.54639	0.129706	PTPRK, PTPRF, PTPRU	194	62	19113	4.76713	1	0.918508	87.9653
Annotation Cluster 26	Enrichment Score: 2.726134129295453
Category	Term	Count	%	PValue	Genes	List Total	Pop Hits	Pop Total	Fold Enrichment	Bonferroni	Benjamini	FDR
GOTERM_MF_FAT	GO:0022890~inorganic cation transmembrane transporter activity	9	4.63918	0.00125065	UQCRC1, ATP2A2, COX1, SNCA, ATP5F1, 784007, ATP5O, 775384, UQCRB	182	151	12983	4.25176	0.421246	0.0216376	1.75243
GOTERM_MF_FAT	GO:0015078~hydrogen ion transmembrane transporter activity	7	3.60825	0.00159763	UQCRC1, COX1, ATP5F1, 784007, ATP5O, 775384, UQCRB	182	90	12983	5.54829	0.50278	0.0246456	2.23354
GOTERM_MF_FAT	GO:0015077~monovalent inorganic cation transmembrane transporter activity	7	3.60825	0.00331883	UQCRC1, COX1, ATP5F1, 784007, ATP5O, 775384, UQCRB	182	104	12983	4.80141	0.766072	0.0406572	4.58791
Annotation Cluster 27	Enrichment Score: 2.6544370736291216
Category	Term	Count	%	PValue	Genes	List Total	Pop Hits	Pop Total	Fold Enrichment	Bonferroni	Benjamini	FDR
GOTERM_BP_FAT	GO:0014706~striated muscle tissue development	8	4.12371	0.00157483	ACTC1, SMAD7, MAPK14, ERBB2, PLN, CBY1, PPP3CA, DNAJA3	194	119	13528	4.68786	0.955801	0.0252419	2.67014
GOTERM_BP_FAT	GO:0060537~muscle tissue development	8	4.12371	0.00208739	ACTC1, SMAD7, MAPK14, ERBB2, PLN, CBY1, PPP3CA, DNAJA3	194	125	13528	4.46285	0.984002	0.0308422	3.52461
GOTERM_BP_FAT	GO:0007517~muscle organ development	10	5.15464	0.00331017	ACTC1, SMAD7, MAPK14, ERBB2, PLN, LMNA, CBY1, PPP3CA, FOXO4, DNAJA3	194	211	13528	3.30483	0.998587	0.0451577	5.5346
Annotation Cluster 28	Enrichment Score: 2.6273227459674926
Category	Term	Count	%	PValue	Genes	List Total	Pop Hits	Pop Total	Fold Enrichment	Bonferroni	Benjamini	FDR
SP_PIR_KEYWORDS	ubl conjugation pathway	16	8.24742	0.00020016	BRCC3, VHL, USP9X, BTRC, SKP1, TRIM63, LNX1, RFWD2, USP19, SUMO2, CACYBP, 822461, TRAF6, TBL1X, RNF34, USP25	194	509	19235	3.11668	0.0562104	0.00192654	0.265623
GOTERM_BP_FAT	GO:0051603~proteolysis involved in cellular protein catabolic process	20	10.3093	0.000957446	BRCC3, VHL, USP9X, RELA, BTRC, SKP1, TRIM63, LNX1, RFWD2, USP19, SUMO2, PSEN1, CACYBP, PPP2CB, UBC, 822461, TRAF6, TBL1X, RNF34, USP25	194	600	13528	2.3244	0.849786	0.0172413	1.63146
GOTERM_BP_FAT	GO:0044257~cellular protein catabolic process	20	10.3093	0.00101541	BRCC3, VHL, USP9X, RELA, BTRC, SKP1, TRIM63, LNX1, RFWD2, USP19, SUMO2, PSEN1, CACYBP, PPP2CB, UBC, 822461, TRAF6, TBL1X, RNF34, USP25	194	603	13528	2.31283	0.86608	0.0179497	1.72942
GOTERM_BP_FAT	GO:0030163~protein catabolic process	20	10.3093	0.00145716	BRCC3, VHL, USP9X, RELA, BTRC, SKP1, TRIM63, LNX1, RFWD2, USP19, SUMO2, PSEN1, CACYBP, PPP2CB, UBC, 822461, TRAF6, TBL1X, RNF34, USP25	194	622	13528	2.24219	0.944191	0.0237617	2.47297
GOTERM_BP_FAT	GO:0019941~modification-dependent protein catabolic process	18	9.27835	0.00354214	BRCC3, VHL, USP9X, BTRC, SKP1, TRIM63, LNX1, RFWD2, USP19, SUMO2, CACYBP, PPP2CB, UBC, 822461, TRAF6, TBL1X, RNF34, USP25	194	574	13528	2.18672	0.999108	0.0472759	5.91143
GOTERM_BP_FAT	GO:0043632~modification-dependent macromolecule catabolic process	18	9.27835	0.00354214	BRCC3, VHL, USP9X, BTRC, SKP1, TRIM63, LNX1, RFWD2, USP19, SUMO2, CACYBP, PPP2CB, UBC, 822461, TRAF6, TBL1X, RNF34, USP25	194	574	13528	2.18672	0.999108	0.0472759	5.91143
GOTERM_BP_FAT	GO:0044265~cellular macromolecule catabolic process	21	10.8247	0.00359497	BRCC3, VHL, USP9X, RELA, BTRC, CYCS, SKP1, TRIM63, LNX1, RFWD2, USP19, SUMO2, PSEN1, CACYBP, PPP2CB, UBC, 822461, TRAF6, TBL1X, RNF34, USP25	194	725	13528	2.01982	0.999197	0.0476445	5.99706
GOTERM_BP_FAT	GO:0009057~macromolecule catabolic process	22	11.3402	0.00385372	BRCC3, VHL, BTRC, USP9X, RELA, CYCS, SKP1, TRIM63, LNX1, RFWD2, USP19, SUMO2, PSEN1, PYGM, CACYBP, PPP2CB, UBC, 822461, TRAF6, TBL1X, RNF34, USP25	194	781	13528	1.96428	0.99952	0.0503198	6.41536
GOTERM_BP_FAT	GO:0006508~proteolysis	23	11.8557	0.0458511	UQCRC2, BRCC3, UQCRC1, VHL, BTRC, USP9X, RELA, SKP1, TRIM63, MMP14, LNX1, RFWD2, USP19, SUMO2, PSEN1, CACYBP, PPP2CB, UBC, 822461, TRAF6, TBL1X, RNF34, USP25	194	1054	13528	1.52167	1	0.274065	55.3349
Annotation Cluster 29	Enrichment Score: 2.6003299376108258
Category	Term	Count	%	PValue	Genes	List Total	Pop Hits	Pop Total	Fold Enrichment	Bonferroni	Benjamini	FDR
SP_PIR_KEYWORDS	atp-binding	33	17.0103	3.16685e-06	TBK1, ERBB2, CAMK2G, CCT2, DMPK, CHUK, HSPA8, EGFR, TCP1, ACTC1, STK24, NLK, CCT6A, PRKCD, PRKD1, DDX58, CCT7, IKBKE, CCT5, GLUL, CCT4, ITGB1BP3, ATP2A2, FYN, MAPK14, GSK3B, MAPK3, CCT8, SMARCA5, RUVBL2, RUVBL1, SMARCA4, PC	194	1326	19235	2.46752	0.000914804	7.62656e-05	0.00420768
SP_PIR_KEYWORDS	nucleotide-binding	37	19.0722	1.12406e-05	TBK1, ERBB2, CAMK2G, RRAD, CCT2, DMPK, CDC42, CHUK, HSPA8, EGFR, TCP1, ACTC1, MLL, STK24, NLK, CCT6A, PRKCD, PRKD1, DDX58, CCT7, IKBKE, CCT5, GLUL, CCT4, ITGB1BP3, ATP2A2, PYGM, FYN, MAPK14, GSK3B, CCT8, MAPK3, SMARCA5, RUVBL2, RUVBL1, PC, SMARCA4	194	1686	19235	2.17588	0.00324329	0.000191074	0.0149343
GOTERM_MF_FAT	GO:0032559~adenyl ribonucleotide binding	35	18.0412	0.00270545	TBK1, ERBB2, CAMK2G, CCT2, DMPK, RUNX1, CHUK, HSPA8, EGFR, TCP1, ACTC1, STK24, NLK, CCT6A, PRKCD, PRKD1, DDX58, CCT7, IKBKE, CCT5, GLUL, CCT4, ITGB1BP3, ATP2A2, PYGM, FYN, MAPK14, GSK3B, MAPK3, CCT8, SMARCA5, RUVBL2, RUVBL1, PC, SMARCA4	182	1497	12983	1.66782	0.693912	0.0342209	3.755
GOTERM_MF_FAT	GO:0005524~ATP binding	34	17.5258	0.00406834	TBK1, ERBB2, CAMK2G, CCT2, DMPK, RUNX1, CHUK, HSPA8, EGFR, TCP1, ACTC1, STK24, NLK, CCT6A, PRKCD, PRKD1, DDX58, CCT7, IKBKE, CCT5, GLUL, CCT4, ITGB1BP3, ATP2A2, FYN, MAPK14, GSK3B, MAPK3, CCT8, SMARCA5, RUVBL2, RUVBL1, SMARCA4, PC	182	1477	12983	1.64211	0.831613	0.0482814	5.59658
GOTERM_MF_FAT	GO:0001882~nucleoside binding	36	18.5567	0.0048456	TBK1, ERBB2, CAMK2G, CCT2, DMPK, RUNX1, CHUK, HSPA8, EGFR, TCP1, ACTC1, ACTN4, STK24, NLK, CCT6A, PRKCD, PRKD1, CCT7, DDX58, IKBKE, CCT5, GLUL, CCT4, ITGB1BP3, ATP2A2, PYGM, FYN, MAPK14, GSK3B, CCT8, MAPK3, SMARCA5, RUVBL2, RUVBL1, PC, SMARCA4	182	1612	12983	1.59309	0.880289	0.0543284	6.63213
GOTERM_MF_FAT	GO:0030554~adenyl nucleotide binding	35	18.0412	0.006149	TBK1, ERBB2, CAMK2G, CCT2, DMPK, RUNX1, CHUK, HSPA8, EGFR, TCP1, ACTC1, STK24, NLK, CCT6A, PRKCD, PRKD1, DDX58, CCT7, IKBKE, CCT5, GLUL, CCT4, ITGB1BP3, ATP2A2, PYGM, FYN, MAPK14, GSK3B, MAPK3, CCT8, SMARCA5, RUVBL2, RUVBL1, PC, SMARCA4	182	1577	12983	1.58322	0.932485	0.0636273	8.34498
GOTERM_MF_FAT	GO:0001883~purine nucleoside binding	35	18.0412	0.00772275	TBK1, ERBB2, CAMK2G, CCT2, DMPK, RUNX1, CHUK, HSPA8, EGFR, TCP1, ACTC1, STK24, NLK, CCT6A, PRKCD, PRKD1, DDX58, CCT7, IKBKE, CCT5, GLUL, CCT4, ITGB1BP3, ATP2A2, PYGM, FYN, MAPK14, GSK3B, MAPK3, CCT8, SMARCA5, RUVBL2, RUVBL1, PC, SMARCA4	182	1601	12983	1.55948	0.966222	0.0757654	10.3742
GOTERM_MF_FAT	GO:0032553~ribonucleotide binding	38	19.5876	0.0122412	TBK1, ERBB2, CAMK2G, RRAD, CCT2, DMPK, CDC42, RUNX1, CHUK, HSPA8, EGFR, TCP1, ACTC1, MLL, STK24, NLK, CCT6A, PRKCD, PRKD1, CCT7, DDX58, IKBKE, CCT5, GLUL, CCT4, ITGB1BP3, ATP2A2, PYGM, FYN, MAPK14, GSK3B, CCT8, MAPK3, SMARCA5, RUVBL2, RUVBL1, PC, SMARCA4	182	1836	12983	1.47644	0.995403	0.106076	15.9708
GOTERM_MF_FAT	GO:0032555~purine ribonucleotide binding	38	19.5876	0.0122412	TBK1, ERBB2, CAMK2G, RRAD, CCT2, DMPK, CDC42, RUNX1, CHUK, HSPA8, EGFR, TCP1, ACTC1, MLL, STK24, NLK, CCT6A, PRKCD, PRKD1, CCT7, DDX58, IKBKE, CCT5, GLUL, CCT4, ITGB1BP3, ATP2A2, PYGM, FYN, MAPK14, GSK3B, CCT8, MAPK3, SMARCA5, RUVBL2, RUVBL1, PC, SMARCA4	182	1836	12983	1.47644	0.995403	0.106076	15.9708
GOTERM_MF_FAT	GO:0017076~purine nucleotide binding	38	19.5876	0.0231187	TBK1, ERBB2, CAMK2G, RRAD, CCT2, DMPK, CDC42, RUNX1, CHUK, HSPA8, EGFR, TCP1, ACTC1, MLL, STK24, NLK, CCT6A, PRKCD, PRKD1, CCT7, DDX58, IKBKE, CCT5, GLUL, CCT4, ITGB1BP3, ATP2A2, PYGM, FYN, MAPK14, GSK3B, CCT8, MAPK3, SMARCA5, RUVBL2, RUVBL1, PC, SMARCA4	182	1918	12983	1.41331	0.999964	0.172451	28.1396
GOTERM_MF_FAT	GO:0000166~nucleotide binding	40	20.6186	0.0797545	TBK1, ERBB2, CAMK2G, RRAD, CCT2, DMPK, CDC42, RUNX1, CHUK, EWSR1, HSPA8, EGFR, TCP1, ACTC1, MLL, STK24, NLK, CCT6A, PRKCD, PRKD1, CCT7, DDX58, IKBKE, CCT5, GLUL, CCT4, ITGB1BP3, ATP2A2, PYGM, FYN, MAPK14, GSK3B, CCT8, MAPK3, SMARCA5, RUVBL2, RUVBL1, MDH1, PC, SMARCA4	182	2245	12983	1.27101	1	0.409269	69.0936
Annotation Cluster 30	Enrichment Score: 2.5922018941564504
Category	Term	Count	%	PValue	Genes	List Total	Pop Hits	Pop Total	Fold Enrichment	Bonferroni	Benjamini	FDR
GOTERM_CC_FAT	GO:0005925~focal adhesion	7	3.60825	0.00204967	CTTNBP2, MDC1, 808953, FHL2, CDH1, ACTN2, VCL	166	102	12782	5.28431	0.485611	0.011595	2.73583
GOTERM_CC_FAT	GO:0005924~cell-substrate adherens junction	7	3.60825	0.00248955	CTTNBP2, MDC1, 808953, FHL2, CDH1, ACTN2, VCL	166	106	12782	5.08491	0.554082	0.0135952	3.31386
GOTERM_CC_FAT	GO:0030055~cell-substrate junction	7	3.60825	0.00327784	CTTNBP2, MDC1, 808953, FHL2, CDH1, ACTN2, VCL	166	112	12782	4.8125	0.654846	0.0172876	4.34177
Annotation Cluster 31	Enrichment Score: 2.533620690084747
Category	Term	Count	%	PValue	Genes	List Total	Pop Hits	Pop Total	Fold Enrichment	Bonferroni	Benjamini	FDR
GOTERM_BP_FAT	GO:0051247~positive regulation of protein metabolic process	12	6.18557	0.000738031	HDAC2, PSEN1, SMAD7, BTRC, 813949, UBC, SMAD4, GJA1, TLR4, SKP1, DNAJA3, APC	194	243	13528	3.44355	0.768019	0.0143622	1.25981
GOTERM_BP_FAT	GO:0031401~positive regulation of protein modification process	9	4.63918	0.00540762	PSEN1, SMAD7, BTRC, 813949, UBC, SMAD4, TLR4, SKP1, DNAJA3	194	187	13528	3.35608	0.999978	0.0644778	8.89083
GOTERM_BP_FAT	GO:0032270~positive regulation of cellular protein metabolic process	10	5.15464	0.00628141	HDAC2, PSEN1, SMAD7, BTRC, 813949, UBC, SMAD4, TLR4, SKP1, DNAJA3	194	233	13528	2.99279	0.999996	0.0727912	10.2556
Annotation Cluster 32	Enrichment Score: 2.4197564799819977
Category	Term	Count	%	PValue	Genes	List Total	Pop Hits	Pop Total	Fold Enrichment	Bonferroni	Benjamini	FDR
INTERPRO	IPR003084:Histone deacetylase	3	1.54639	0.000748844	HDAC3, HDAC2, HDAC1	189	4	16659	66.1071	0.305161	0.0298839	1.06871
GOTERM_MF_FAT	GO:0004407~histone deacetylase activity	4	2.06186	0.00107177	HDAC3, HDAC2, HDAC1, MTA2	182	15	12983	19.0227	0.374132	0.0193362	1.50354
GOTERM_MF_FAT	GO:0033558~protein deacetylase activity	4	2.06186	0.00107177	HDAC3, HDAC2, HDAC1, MTA2	182	15	12983	19.0227	0.374132	0.0193362	1.50354
PIR_SUPERFAMILY	PIRSF037913:histone deacetylase class I, eukaryotic type	3	1.54639	0.00168942	HDAC3, HDAC2, HDAC1	127	4	7396	43.6772	0.206773	0.109367	1.96783
PIR_SUPERFAMILY	PIRSF037913:His_deacetylse_1	3	1.54639	0.00168942	HDAC3, HDAC2, HDAC1	127	4	7396	43.6772	0.206773	0.109367	1.96783
GOTERM_MF_FAT	GO:0019213~deacetylase activity	4	2.06186	0.00186391	HDAC3, HDAC2, HDAC1, MTA2	182	18	12983	15.8523	0.557488	0.0268103	2.60127
GOTERM_CC_FAT	GO:0000118~histone deacetylase complex	5	2.57732	0.00186905	HDAC3, HDAC2, HDAC1, MTA2, TBL1X	166	41	12782	9.39024	0.454547	0.0107655	2.49756
GOTERM_CC_FAT	GO:0017053~transcriptional repressor complex	5	2.57732	0.00186905	HDAC3, HDAC2, HDAC1, MTA2, TBL1X	166	41	12782	9.39024	0.454547	0.0107655	2.49756
COG_ONTOLOGY	Chromatin structure and dynamics / Secondary metabolites biosynthesis, transport, and catabolism	3	1.54639	0.00218141	HDAC3, HDAC2, HDAC1	19	8	1950	38.4868	0.0194622	0.0194622	1.24891
UP_SEQ_FEATURE	region of interest:Histone deacetylase	3	1.54639	0.00432788	HDAC3, HDAC2, HDAC1	194	10	19113	29.5562	0.962659	0.25835	6.39679
INTERPRO	IPR000286:Histone deacetylase superfamily	3	1.54639	0.00651612	HDAC3, HDAC2, HDAC1	189	11	16659	24.039	0.958298	0.153987	8.95042
GOTERM_CC_FAT	GO:0016581~NuRD complex	3	1.54639	0.0117672	HDAC2, HDAC1, MTA2	166	13	12782	17.7692	0.978403	0.0525837	14.7885
GOTERM_BP_FAT	GO:0016575~histone deacetylation	3	1.54639	0.0239244	HDAC3, HDAC2, HDAC1	194	17	13528	12.3056	1	0.178318	34.0204
GOTERM_BP_FAT	GO:0006476~protein amino acid deacetylation	3	1.54639	0.0387953	HDAC3, HDAC2, HDAC1	194	22	13528	9.5089	1	0.24396	49.311
GOTERM_MF_FAT	GO:0016811~hydrolase activity, acting on carbon-nitrogen (but not peptide) bonds, in linear amides	4	2.06186	0.0470566	HDAC3, HDAC2, HDAC1, MTA2	182	58	12983	4.91967	1	0.291992	49.3861
Annotation Cluster 33	Enrichment Score: 2.3895648687683524
Category	Term	Count	%	PValue	Genes	List Total	Pop Hits	Pop Total	Fold Enrichment	Bonferroni	Benjamini	FDR
GOTERM_BP_FAT	GO:0033157~regulation of intracellular protein transport	6	3.09278	0.00092431	GSK3B, SMAD4, SMAD3, CDH1, PRDX1, PTPN11	194	53	13528	7.89418	0.839595	0.0169579	1.57542
GOTERM_BP_FAT	GO:0046822~regulation of nucleocytoplasmic transport	6	3.09278	0.00139354	GSK3B, SMAD4, SMAD3, CDH1, PRDX1, PTPN11	194	58	13528	7.21365	0.936692	0.0231163	2.36622
GOTERM_BP_FAT	GO:0032386~regulation of intracellular transport	6	3.09278	0.00341223	GSK3B, SMAD4, SMAD3, CDH1, PRDX1, PTPN11	194	71	13528	5.89284	0.998846	0.0462017	5.70057
GOTERM_BP_FAT	GO:0032880~regulation of protein localization	8	4.12371	0.00363485	GSK3B, SMAD4, SMAD3, CDH1, TRAF6, PRDX1, PTPN11, APC	194	138	13528	4.04243	0.999258	0.0478413	6.06164
GOTERM_BP_FAT	GO:0051223~regulation of protein transport	7	3.60825	0.00582567	GSK3B, SMAD4, SMAD3, CDH1, TRAF6, PRDX1, PTPN11	194	114	13528	4.28179	0.99999	0.0684794	9.54621
GOTERM_BP_FAT	GO:0070201~regulation of establishment of protein localization	7	3.60825	0.00773918	GSK3B, SMAD4, SMAD3, CDH1, TRAF6, PRDX1, PTPN11	194	121	13528	4.03408	1	0.0832007	12.4897
GOTERM_BP_FAT	GO:0060341~regulation of cellular localization	9	4.63918	0.0260341	GSK3B, SNCA, SMAD4, SMAD3, CDH1, TRAF6, PRDX1, PTPN11, APC	194	248	13528	2.5306	1	0.188456	36.427
Annotation Cluster 34	Enrichment Score: 2.3110000222190954
Category	Term	Count	%	PValue	Genes	List Total	Pop Hits	Pop Total	Fold Enrichment	Bonferroni	Benjamini	FDR
GOTERM_BP_FAT	GO:0019220~regulation of phosphate metabolic process	16	8.24742	0.00408121	EGFR, CDK5R1, SMAD7, ERBB2, 813949, SMAD4, SMAD3, TLR4, PRKCD, PTPN11, CDC42, PSEN1, PPP2CA, TRAF6, DNAJA3, APC	194	485	13528	2.30044	0.999694	0.0521866	6.78169
GOTERM_BP_FAT	GO:0051174~regulation of phosphorus metabolic process	16	8.24742	0.00408121	EGFR, CDK5R1, SMAD7, ERBB2, 813949, SMAD4, SMAD3, TLR4, PRKCD, PTPN11, CDC42, PSEN1, PPP2CA, TRAF6, DNAJA3, APC	194	485	13528	2.30044	0.999694	0.0521866	6.78169
GOTERM_BP_FAT	GO:0042325~regulation of phosphorylation	15	7.73196	0.00700521	EGFR, CDK5R1, SMAD7, ERBB2, 813949, SMAD4, TLR4, PRKCD, PTPN11, CDC42, PSEN1, PPP2CA, TRAF6, DNAJA3, APC	194	466	13528	2.24459	0.999999	0.0772683	11.3715
Annotation Cluster 35	Enrichment Score: 2.2811073497000174
Category	Term	Count	%	PValue	Genes	List Total	Pop Hits	Pop Total	Fold Enrichment	Bonferroni	Benjamini	FDR
GOTERM_BP_FAT	GO:0006006~glucose metabolic process	9	4.63918	0.00157803	PYGM, MAPK14, GSK3B, PGM1, PDHA1, MDH2, PDHB, PC, MDH1	194	153	13528	4.10188	0.95608	0.0250895	2.67549
GOTERM_BP_FAT	GO:0019318~hexose metabolic process	9	4.63918	0.0063163	PYGM, MAPK14, GSK3B, PGM1, PDHA1, MDH2, PDHB, PC, MDH1	194	192	13528	3.26869	0.999996	0.0727571	10.3097
GOTERM_BP_FAT	GO:0005996~monosaccharide metabolic process	9	4.63918	0.0143913	PYGM, MAPK14, GSK3B, PGM1, PDHA1, MDH2, PDHB, PC, MDH1	194	222	13528	2.82697	1	0.12437	22.036
Annotation Cluster 36	Enrichment Score: 2.2260309067053368
Category	Term	Count	%	PValue	Genes	List Total	Pop Hits	Pop Total	Fold Enrichment	Bonferroni	Benjamini	FDR
GOTERM_CC_FAT	GO:0000123~histone acetyltransferase complex	5	2.57732	0.00388559	KAT2B, CREBBP, RUVBL2, RUVBL1, TRRAP	166	50	12782	7.7	0.716738	0.0201393	5.12734
GOTERM_BP_FAT	GO:0016573~histone acetylation	5	2.57732	0.00478791	KAT2B, CREBBP, RUVBL2, RUVBL1, TRRAP	194	48	13528	7.26375	0.999925	0.0587034	7.91107
GOTERM_BP_FAT	GO:0006473~protein amino acid acetylation	5	2.57732	0.00637436	KAT2B, CREBBP, RUVBL2, RUVBL1, TRRAP	194	52	13528	6.705	0.999997	0.0729798	10.3997
GOTERM_BP_FAT	GO:0043543~protein amino acid acylation	5	2.57732	0.0105157	KAT2B, CREBBP, RUVBL2, RUVBL1, TRRAP	194	60	13528	5.811	1	0.101239	16.6008
Annotation Cluster 37	Enrichment Score: 2.165930106131847
Category	Term	Count	%	PValue	Genes	List Total	Pop Hits	Pop Total	Fold Enrichment	Bonferroni	Benjamini	FDR
GOTERM_BP_FAT	GO:0075136~response to host	3	1.54639	0.00682449	IRF7, SMAD3, TLR4	194	9	13528	23.244	0.999999	0.0766227	11.0941
GOTERM_BP_FAT	GO:0052173~response to defenses of other organism during symbiotic interaction	3	1.54639	0.00682449	IRF7, SMAD3, TLR4	194	9	13528	23.244	0.999999	0.0766227	11.0941
GOTERM_BP_FAT	GO:0052200~response to host defenses	3	1.54639	0.00682449	IRF7, SMAD3, TLR4	194	9	13528	23.244	0.999999	0.0766227	11.0941
Annotation Cluster 38	Enrichment Score: 2.1496166691672194
Category	Term	Count	%	PValue	Genes	List Total	Pop Hits	Pop Total	Fold Enrichment	Bonferroni	Benjamini	FDR
GOTERM_BP_FAT	GO:0046356~acetyl-CoA catabolic process	4	2.06186	0.00410287	MDH2, PDHB, FH, MDH1	194	23	13528	12.1273	0.999707	0.0521207	6.81649
GOTERM_BP_FAT	GO:0006099~tricarboxylic acid cycle	4	2.06186	0.00410287	MDH2, PDHB, FH, MDH1	194	23	13528	12.1273	0.999707	0.0521207	6.81649
GOTERM_BP_FAT	GO:0006108~malate metabolic process	3	1.54639	0.00535803	MDH2, FH, MDH1	194	8	13528	26.1495	0.999976	0.0642906	8.81279
GOTERM_BP_FAT	GO:0009109~coenzyme catabolic process	4	2.06186	0.00583764	MDH2, PDHB, FH, MDH1	194	26	13528	10.728	0.999991	0.0682117	9.5649
GOTERM_BP_FAT	GO:0006084~acetyl-CoA metabolic process	4	2.06186	0.00958038	MDH2, PDHB, FH, MDH1	194	31	13528	8.99767	1	0.0958851	15.2367
GOTERM_BP_FAT	GO:0051187~cofactor catabolic process	4	2.06186	0.00958038	MDH2, PDHB, FH, MDH1	194	31	13528	8.99767	1	0.0958851	15.2367
SP_PIR_KEYWORDS	tricarboxylic acid cycle	3	1.54639	0.0185567	MDH2, FH, MDH1	194	21	19235	14.1642	0.995543	0.0953849	22.0324
Annotation Cluster 39	Enrichment Score: 2.11679155319264
Category	Term	Count	%	PValue	Genes	List Total	Pop Hits	Pop Total	Fold Enrichment	Bonferroni	Benjamini	FDR
GOTERM_BP_FAT	GO:0055002~striated muscle cell development	5	2.57732	0.00637436	ACTC1, ERBB2, MYOZ1, PPP3CA, DNAJA3	194	52	13528	6.705	0.999997	0.0729798	10.3997
GOTERM_BP_FAT	GO:0055001~muscle cell development	5	2.57732	0.0082759	ACTC1, ERBB2, MYOZ1, PPP3CA, DNAJA3	194	56	13528	6.22607	1	0.086857	13.299
GOTERM_BP_FAT	GO:0051146~striated muscle cell differentiation	6	3.09278	0.00846005	ACTC1, ERBB2, MYOZ1, CBY1, PPP3CA, DNAJA3	194	88	13528	4.75445	1	0.0882439	13.5751
Annotation Cluster 40	Enrichment Score: 1.9870093566312688
Category	Term	Count	%	PValue	Genes	List Total	Pop Hits	Pop Total	Fold Enrichment	Bonferroni	Benjamini	FDR
GOTERM_BP_FAT	GO:0009952~anterior/posterior pattern formation	8	4.12371	0.00393468	CTNNBIP1, MLL, PSEN1, YY1, SMAD4, SMAD2, CTNNB1, APC	194	140	13528	3.98468	0.999591	0.0510157	6.54589
GOTERM_BP_FAT	GO:0003002~regionalization	9	4.63918	0.00736447	CTNNBIP1, MLL, PROP1, PSEN1, YY1, SMAD4, SMAD2, CTNNB1, APC	194	197	13528	3.18572	1	0.0797546	11.9205
GOTERM_BP_FAT	GO:0007389~pattern specification process	9	4.63918	0.0377503	CTNNBIP1, MLL, PROP1, PSEN1, YY1, SMAD4, SMAD2, CTNNB1, APC	194	267	13528	2.35052	1	0.241128	48.3563
Annotation Cluster 41	Enrichment Score: 1.9804893532462116
Category	Term	Count	%	PValue	Genes	List Total	Pop Hits	Pop Total	Fold Enrichment	Bonferroni	Benjamini	FDR
GOTERM_CC_FAT	GO:0034747~Axin-APC-beta-catenin-GSK3B complex	3	1.54639	0.000492694	GSK3B, CTNNB1, APC	166	3	12782	77	0.147577	0.0037945	0.664059
GOTERM_CC_FAT	GO:0030877~beta-catenin destruction complex	3	1.54639	0.000977017	GSK3B, CTNNB1, APC	166	4	12782	57.75	0.271457	0.00631415	1.31285
KEGG_PATHWAY	hsa05217:Basal cell carcinoma	4	2.06186	0.106235	DVL3, GSK3B, CTNNB1, APC	107	55	5085	3.45624	0.999991	0.240756	71.4503
BIOCARTA	h_alkPathway:ALK in cardiac myocytes	4	2.06186	0.234044	GSK3B, SMAD4, CTNNB1, APC	72	34	1437	2.34804	1	0.836228	96.3624
Annotation Cluster 42	Enrichment Score: 1.9415571704177705
Category	Term	Count	%	PValue	Genes	List Total	Pop Hits	Pop Total	Fold Enrichment	Bonferroni	Benjamini	FDR
GOTERM_BP_FAT	GO:0030097~hemopoiesis	10	5.15464	0.00685378	CDC42, MLL, PSEN1, TRAF6, RUNX1, CHUK, DNAJA3, SOD2, CTNNB1, APC	194	236	13528	2.95474	0.999999	0.0765075	11.1391
GOTERM_BP_FAT	GO:0048534~hemopoietic or lymphoid organ development	10	5.15464	0.0123783	CDC42, MLL, PSEN1, TRAF6, RUNX1, CHUK, DNAJA3, SOD2, CTNNB1, APC	194	260	13528	2.682	1	0.113816	19.256
GOTERM_BP_FAT	GO:0002520~immune system development	10	5.15464	0.0176497	CDC42, MLL, PSEN1, TRAF6, RUNX1, CHUK, DNAJA3, SOD2, CTNNB1, APC	194	276	13528	2.52652	1	0.145573	26.3457
Annotation Cluster 43	Enrichment Score: 1.895141477564105
Category	Term	Count	%	PValue	Genes	List Total	Pop Hits	Pop Total	Fold Enrichment	Bonferroni	Benjamini	FDR
GOTERM_BP_FAT	GO:0006096~glycolysis	5	2.57732	0.00443759	PGM1, PDHA1, MDH2, PDHB, MDH1	194	47	13528	7.41829	0.999849	0.055202	7.35285
GOTERM_BP_FAT	GO:0044275~cellular carbohydrate catabolic process	6	3.09278	0.00732908	PYGM, PGM1, PDHA1, MDH2, PDHB, MDH1	194	85	13528	4.92226	1	0.0798206	11.8666
GOTERM_BP_FAT	GO:0006007~glucose catabolic process	5	2.57732	0.00935216	PGM1, PDHA1, MDH2, PDHB, MDH1	194	58	13528	6.01138	1	0.0946544	14.9007
GOTERM_BP_FAT	GO:0019320~hexose catabolic process	5	2.57732	0.0168947	PGM1, PDHA1, MDH2, PDHB, MDH1	194	69	13528	5.05304	1	0.140335	25.3676
GOTERM_BP_FAT	GO:0046365~monosaccharide catabolic process	5	2.57732	0.0185787	PGM1, PDHA1, MDH2, PDHB, MDH1	194	71	13528	4.9107	1	0.150219	27.5326
GOTERM_BP_FAT	GO:0016052~carbohydrate catabolic process	6	3.09278	0.0198959	PYGM, PGM1, PDHA1, MDH2, PDHB, MDH1	194	109	13528	3.83846	1	0.158793	29.1848
GOTERM_BP_FAT	GO:0046164~alcohol catabolic process	5	2.57732	0.0285346	PGM1, PDHA1, MDH2, PDHB, MDH1	194	81	13528	4.30444	1	0.199824	39.1722
Annotation Cluster 44	Enrichment Score: 1.8544642745210669
Category	Term	Count	%	PValue	Genes	List Total	Pop Hits	Pop Total	Fold Enrichment	Bonferroni	Benjamini	FDR
GOTERM_BP_FAT	GO:0001568~blood vessel development	10	5.15464	0.0085831	RTN4, HDAC3, PROP1, PSEN1, VHL, SMAD7, MAPK14, MMP14, SMARCA4, CTNNB1	194	245	13528	2.8462	1	0.0890069	13.7591
GOTERM_BP_FAT	GO:0001944~vasculature development	10	5.15464	0.00999261	RTN4, HDAC3, PROP1, PSEN1, VHL, SMAD7, MAPK14, MMP14, SMARCA4, CTNNB1	194	251	13528	2.77817	1	0.0983373	15.8405
GOTERM_BP_FAT	GO:0048514~blood vessel morphogenesis	8	4.12371	0.0318628	RTN4, HDAC3, VHL, SMAD7, MAPK14, MMP14, SMARCA4, CTNNB1	194	211	13528	2.64387	1	0.213381	42.6534
Annotation Cluster 45	Enrichment Score: 1.7691363958448738
Category	Term	Count	%	PValue	Genes	List Total	Pop Hits	Pop Total	Fold Enrichment	Bonferroni	Benjamini	FDR
GOTERM_BP_FAT	GO:0043968~histone H2A acetylation	3	1.54639	0.0121647	RUVBL2, RUVBL1, TRRAP	194	12	13528	17.433	1	0.112999	18.9556
GOTERM_CC_FAT	GO:0035267~NuA4 histone acetyltransferase complex	3	1.54639	0.013613	RUVBL2, RUVBL1, TRRAP	166	14	12782	16.5	0.988215	0.0590209	16.9152
GOTERM_CC_FAT	GO:0043189~H4/H2A histone acetyltransferase complex	3	1.54639	0.0155754	RUVBL2, RUVBL1, TRRAP	166	15	12782	15.4	0.993818	0.0647327	19.1224
GOTERM_BP_FAT	GO:0043967~histone H4 acetylation	3	1.54639	0.0325058	RUVBL2, RUVBL1, TRRAP	194	20	13528	10.4598	1	0.216529	43.3038
Annotation Cluster 46	Enrichment Score: 1.7561693601041997
Category	Term	Count	%	PValue	Genes	List Total	Pop Hits	Pop Total	Fold Enrichment	Bonferroni	Benjamini	FDR
GOTERM_CC_FAT	GO:0031982~vesicle	18	9.27835	0.00591231	EGFR, YWHAZ, VAPA, ACTN4, 808953, CAMK2G, GJA1, ACTN2, MMP14, PRDX1, CTTNBP2, 812139, CCT4, PSEN1, PLN, PECAM1, PTPN1, HSPA8	166	670	12782	2.06866	0.85358	0.0278586	7.70408
GOTERM_CC_FAT	GO:0031410~cytoplasmic vesicle	16	8.24742	0.0190065	EGFR, YWHAZ, ACTN4, 808953, CAMK2G, GJA1, ACTN2, MMP14, PRDX1, CTTNBP2, 812139, CCT4, PSEN1, PECAM1, PTPN1, HSPA8	166	642	12782	1.919	0.998006	0.073886	22.8514
GOTERM_CC_FAT	GO:0016023~cytoplasmic membrane-bounded vesicle	14	7.21649	0.0259056	EGFR, YWHAZ, ACTN4, 808953, CAMK2G, GJA1, ACTN2, MMP14, PRDX1, 812139, CTTNBP2, CCT4, PECAM1, HSPA8	166	550	12782	1.96	0.999797	0.0985112	29.8724
GOTERM_CC_FAT	GO:0031988~membrane-bounded vesicle	14	7.21649	0.0324541	EGFR, YWHAZ, ACTN4, 808953, CAMK2G, GJA1, ACTN2, MMP14, PRDX1, 812139, CTTNBP2, CCT4, PECAM1, HSPA8	166	568	12782	1.89789	0.999977	0.118173	35.9848
Annotation Cluster 47	Enrichment Score: 1.720253920407478
Category	Term	Count	%	PValue	Genes	List Total	Pop Hits	Pop Total	Fold Enrichment	Bonferroni	Benjamini	FDR
INTERPRO	IPR000233:Cadherin cytoplasmic region	4	2.06186	0.00119968	CDH8, CDH7, CDH1, CDH3	189	19	16659	18.5564	0.442	0.0408148	1.70699
PIR_SUPERFAMILY	PIRSF002504:cadherin	4	2.06186	0.00445293	CDH8, CDH7, CDH1, CDH3	127	20	7396	11.6472	0.457417	0.184378	5.11053
UP_SEQ_FEATURE	domain:Cadherin 5	5	2.57732	0.0157325	CDH8, CDH7, DSC3, CDH1, CDH3	194	95	19113	5.1853	0.999994	0.528224	21.4699
UP_SEQ_FEATURE	domain:Cadherin 3	5	2.57732	0.019898	CDH8, CDH7, DSC3, CDH1, CDH3	194	102	19113	4.82944	1	0.551492	26.3855
UP_SEQ_FEATURE	domain:Cadherin 4	5	2.57732	0.019898	CDH8, CDH7, DSC3, CDH1, CDH3	194	102	19113	4.82944	1	0.551492	26.3855
UP_SEQ_FEATURE	domain:Cadherin 2	5	2.57732	0.0218722	CDH8, CDH7, DSC3, CDH1, CDH3	194	105	19113	4.69146	1	0.53325	28.6134
UP_SEQ_FEATURE	domain:Cadherin 1	5	2.57732	0.0218722	CDH8, CDH7, DSC3, CDH1, CDH3	194	105	19113	4.69146	1	0.53325	28.6134
INTERPRO	IPR002126:Cadherin	5	2.57732	0.0340113	CDH8, CDH7, DSC3, CDH1, CDH3	189	108	16659	4.08069	1	0.46359	39.1227
GOTERM_BP_FAT	GO:0007156~homophilic cell adhesion	6	3.09278	0.0396004	CDH8, CDH7, PTPRF, DSC3, CDH1, CDH3	194	131	13528	3.19383	1	0.247659	50.0351
SMART	SM00112:CA	5	2.57732	0.0407326	CDH8, CDH7, DSC3, CDH1, CDH3	110	108	9079	3.82113	0.987304	0.464086	37.2373
SP_PIR_KEYWORDS	cleavage on pair of basic residues	6	3.09278	0.136782	CDH8, CDH7, DSC3, CDH1, MMP14, CDH3	194	271	19235	2.19519	1	0.416133	85.8342
Annotation Cluster 48	Enrichment Score: 1.7027581848737487
Category	Term	Count	%	PValue	Genes	List Total	Pop Hits	Pop Total	Fold Enrichment	Bonferroni	Benjamini	FDR
GOTERM_BP_FAT	GO:0048878~chemical homeostasis	15	7.73196	0.015105	SMAD7, ERBB2, SNCA, FOXO3, SLC9A3R1, SOD2, PTPN11, DMPK, GOT1, PSEN1, PYGM, ATP2A2, PLN, RYR1, PPP3CA	194	512	13528	2.04293	1	0.129049	22.9998
GOTERM_BP_FAT	GO:0019725~cellular homeostasis	14	7.21649	0.016282	SMAD7, ERBB2, SNCA, SLC9A3R1, PRDX1, SOD2, DMPK, PYGM, ATP2A2, PSEN1, PLN, RYR1, PPP3CA, APC	194	466	13528	2.09495	1	0.136707	24.5648
GOTERM_BP_FAT	GO:0006873~cellular ion homeostasis	12	6.18557	0.0185109	ATP2A2, PSEN1, PYGM, SMAD7, ERBB2, PLN, SNCA, RYR1, PPP3CA, SLC9A3R1, SOD2, DMPK	194	374	13528	2.23739	1	0.150316	27.4466
GOTERM_BP_FAT	GO:0055082~cellular chemical homeostasis	12	6.18557	0.0205213	ATP2A2, PSEN1, PYGM, SMAD7, ERBB2, PLN, SNCA, RYR1, PPP3CA, SLC9A3R1, SOD2, DMPK	194	380	13528	2.20206	1	0.161476	29.9568
GOTERM_BP_FAT	GO:0050801~ion homeostasis	12	6.18557	0.0327905	ATP2A2, PSEN1, PYGM, SMAD7, ERBB2, PLN, SNCA, RYR1, PPP3CA, SLC9A3R1, SOD2, DMPK	194	409	13528	2.04593	1	0.217514	43.5896
Annotation Cluster 49	Enrichment Score: 1.668984942087391
Category	Term	Count	%	PValue	Genes	List Total	Pop Hits	Pop Total	Fold Enrichment	Bonferroni	Benjamini	FDR
GOTERM_BP_FAT	GO:0043065~positive regulation of apoptosis	13	6.70103	0.0205384	CDK5R1, PTPRF, SMAD3, TLR4, FOXO3, PRDX1, PSEN1, RPS3A, PPP2CA, UBC, TRAF6, DNAJA3, APC	194	430	13528	2.10818	1	0.160969	29.9778
GOTERM_BP_FAT	GO:0043068~positive regulation of programmed cell death	13	6.70103	0.0215463	CDK5R1, PTPRF, SMAD3, TLR4, FOXO3, PRDX1, PSEN1, RPS3A, PPP2CA, UBC, TRAF6, DNAJA3, APC	194	433	13528	2.09357	1	0.166943	31.205
GOTERM_BP_FAT	GO:0010942~positive regulation of cell death	13	6.70103	0.0222385	CDK5R1, PTPRF, SMAD3, TLR4, FOXO3, PRDX1, PSEN1, RPS3A, PPP2CA, UBC, TRAF6, DNAJA3, APC	194	435	13528	2.08394	1	0.170559	32.0358
Annotation Cluster 50	Enrichment Score: 1.6454866016846679
Category	Term	Count	%	PValue	Genes	List Total	Pop Hits	Pop Total	Fold Enrichment	Bonferroni	Benjamini	FDR
GOTERM_BP_FAT	GO:0001933~negative regulation of protein amino acid phosphorylation	4	2.06186	0.0104622	PSEN1, SMAD7, PPP2CA, PRKCD	194	32	13528	8.71649	1	0.101238	16.5233
GOTERM_BP_FAT	GO:0042326~negative regulation of phosphorylation	4	2.06186	0.0261674	PSEN1, SMAD7, PPP2CA, PRKCD	194	45	13528	6.1984	1	0.188656	36.5762
GOTERM_BP_FAT	GO:0010563~negative regulation of phosphorus metabolic process	4	2.06186	0.0309268	PSEN1, SMAD7, PPP2CA, PRKCD	194	48	13528	5.811	1	0.20982	41.6938
GOTERM_BP_FAT	GO:0045936~negative regulation of phosphate metabolic process	4	2.06186	0.0309268	PSEN1, SMAD7, PPP2CA, PRKCD	194	48	13528	5.811	1	0.20982	41.6938
Annotation Cluster 51	Enrichment Score: 1.6289749725193259
Category	Term	Count	%	PValue	Genes	List Total	Pop Hits	Pop Total	Fold Enrichment	Bonferroni	Benjamini	FDR
UP_SEQ_FEATURE	domain:PDZ 2	4	2.06186	0.00761167	PTPN13, DLG5, SLC9A3R1, LNX1	194	40	19113	9.85206	0.996947	0.359507	10.993
UP_SEQ_FEATURE	domain:PDZ 1	4	2.06186	0.00761167	PTPN13, DLG5, SLC9A3R1, LNX1	194	40	19113	9.85206	0.996947	0.359507	10.993
UP_SEQ_FEATURE	domain:PDZ 4	3	1.54639	0.00976905	PTPN13, DLG5, LNX1	194	15	19113	19.7041	0.999414	0.412292	13.8969
UP_SEQ_FEATURE	domain:PDZ 3	3	1.54639	0.0322846	PTPN13, DLG5, LNX1	194	28	19113	10.5558	1	0.602004	39.3576
INTERPRO	IPR001478:PDZ/DHR/GLGF	5	2.57732	0.0884591	DVL3, PTPN13, DLG5, SLC9A3R1, LNX1	189	149	16659	2.95781	1	0.703753	73.5105
SMART	SM00228:PDZ	5	2.57732	0.104136	DVL3, PTPN13, DLG5, SLC9A3R1, LNX1	110	149	9079	2.76968	0.99999	0.5886	70.8222
Annotation Cluster 52	Enrichment Score: 1.6085562073678386
Category	Term	Count	%	PValue	Genes	List Total	Pop Hits	Pop Total	Fold Enrichment	Bonferroni	Benjamini	FDR
GOTERM_BP_FAT	GO:0048666~neuron development	12	6.18557	0.00946657	EGFR, CDK5R1, PSEN1, S100B, PTPRZ1, ERBB2, UBC, GJA1, CDH1, SOD2, PTPN11, APC	194	339	13528	2.46839	1	0.0952761	15.0693
GOTERM_BP_FAT	GO:0031175~neuron projection development	10	5.15464	0.0112722	EGFR, CDK5R1, S100B, PTPRZ1, ERBB2, UBC, GJA1, CDH1, PTPN11, APC	194	256	13528	2.7239	1	0.106613	17.689
GOTERM_BP_FAT	GO:0048812~neuron projection morphogenesis	9	4.63918	0.011447	EGFR, CDK5R1, S100B, PTPRZ1, ERBB2, UBC, GJA1, PTPN11, APC	194	213	13528	2.94642	1	0.107672	17.9385
GOTERM_BP_FAT	GO:0000902~cell morphogenesis	12	6.18557	0.0132847	EGFR, CDC42, CDK5R1, S100B, VHL, PTPRZ1, ERBB2, UBC, GJA1, CTNNB1, PTPN11, APC	194	356	13528	2.35052	1	0.118944	20.5191
GOTERM_BP_FAT	GO:0048858~cell projection morphogenesis	9	4.63918	0.0243196	EGFR, CDK5R1, S100B, PTPRZ1, ERBB2, UBC, GJA1, PTPN11, APC	194	245	13528	2.56158	1	0.179681	34.4776
GOTERM_BP_FAT	GO:0032990~cell part morphogenesis	9	4.63918	0.0306038	EGFR, CDK5R1, S100B, PTPRZ1, ERBB2, UBC, GJA1, PTPN11, APC	194	256	13528	2.45151	1	0.208545	41.3591
GOTERM_BP_FAT	GO:0007409~axonogenesis	7	3.60825	0.0583011	CDK5R1, S100B, PTPRZ1, ERBB2, UBC, PTPN11, APC	194	193	13528	2.52914	1	0.320207	64.3534
GOTERM_BP_FAT	GO:0000904~cell morphogenesis involved in differentiation	8	4.12371	0.0598948	CDK5R1, S100B, PTPRZ1, ERBB2, UBC, CTNNB1, PTPN11, APC	194	244	13528	2.28629	1	0.324987	65.3754
GOTERM_BP_FAT	GO:0048667~cell morphogenesis involved in neuron differentiation	7	3.60825	0.0790595	CDK5R1, S100B, PTPRZ1, ERBB2, UBC, PTPN11, APC	194	209	13528	2.33552	1	0.389764	75.6901
Annotation Cluster 53	Enrichment Score: 1.5819778750176958
Category	Term	Count	%	PValue	Genes	List Total	Pop Hits	Pop Total	Fold Enrichment	Bonferroni	Benjamini	FDR
SP_PIR_KEYWORDS	serine/threonine-specific phosphatase	3	1.54639	0.00344234	PPP2CA, PPP2CB, PPP3CA	194	9	19235	33.0498	0.63085	0.0240131	4.47831
INTERPRO	IPR006186:Serine/threonine-specific protein phosphatase and bis(5-nucleosyl)-tetraphosphatase	3	1.54639	0.00910514	PPP2CA, PPP2CB, PPP3CA	189	13	16659	20.3407	0.988267	0.19078	12.2951
SMART	SM00156:PP2Ac	3	1.54639	0.0102188	PPP2CA, PPP2CB, PPP3CA	110	13	9079	19.0469	0.659891	0.194021	10.868
GOTERM_CC_FAT	GO:0008287~protein serine/threonine phosphatase complex	4	2.06186	0.0147137	PPP2CA, CYCS, PPP2CB, PPP3CA	166	40	12782	7.7	0.991792	0.0620281	18.1599
INTERPRO	IPR004843:Metallophosphoesterase	3	1.54639	0.0395189	PPP2CA, PPP2CB, PPP3CA	189	28	16659	9.44388	1	0.503343	43.916
UP_SEQ_FEATURE	metal ion-binding site:Iron	3	1.54639	0.0786445	PPP2CA, PPP2CB, PPP3CA	194	46	19113	6.42526	1	0.813259	71.3037
UP_SEQ_FEATURE	active site:Proton donor	3	1.54639	0.575999	PPP2CA, PPP2CB, PPP3CA	194	194	19113	1.52351	1	0.999955	99.9998
Annotation Cluster 54	Enrichment Score: 1.5496308805504913
Category	Term	Count	%	PValue	Genes	List Total	Pop Hits	Pop Total	Fold Enrichment	Bonferroni	Benjamini	FDR
GOTERM_CC_FAT	GO:0016328~lateral plasma membrane	4	2.06186	0.000692496	JUP, CDH1, CTNNB1, APC	166	14	12782	22	0.201042	0.00508807	0.932191
UP_SEQ_FEATURE	repeat:ARM 7	3	1.54639	0.0241993	JUP, CTNNB1, APC	194	24	19113	12.3151	1	0.553954	31.1586
UP_SEQ_FEATURE	repeat:ARM 6	3	1.54639	0.028124	JUP, CTNNB1, APC	194	26	19113	11.3678	1	0.578924	35.2598
UP_SEQ_FEATURE	repeat:ARM 5	3	1.54639	0.0344499	JUP, CTNNB1, APC	194	29	19113	10.1918	1	0.612892	41.3931
UP_SEQ_FEATURE	repeat:ARM 1	3	1.54639	0.0389439	JUP, CTNNB1, APC	194	31	19113	9.53425	1	0.645931	45.4155
UP_SEQ_FEATURE	repeat:ARM 4	3	1.54639	0.0389439	JUP, CTNNB1, APC	194	31	19113	9.53425	1	0.645931	45.4155
UP_SEQ_FEATURE	repeat:ARM 3	3	1.54639	0.0510716	JUP, CTNNB1, APC	194	36	19113	8.21005	1	0.71112	55.0211
UP_SEQ_FEATURE	repeat:ARM 2	3	1.54639	0.0536403	JUP, CTNNB1, APC	194	37	19113	7.98816	1	0.707453	56.8414
INTERPRO	IPR000225:Armadillo	3	1.54639	0.0652208	JUP, CTNNB1, APC	189	37	16659	7.14672	1	0.608011	61.9913
SMART	SM00185:ARM	3	1.54639	0.0724888	JUP, CTNNB1, APC	110	37	9079	6.69214	0.99963	0.546214	56.9539
Annotation Cluster 55	Enrichment Score: 1.540276072434175
Category	Term	Count	%	PValue	Genes	List Total	Pop Hits	Pop Total	Fold Enrichment	Bonferroni	Benjamini	FDR
GOTERM_BP_FAT	GO:0032388~positive regulation of intracellular transport	4	2.06186	0.00874369	GSK3B, SMAD4, SMAD3, CDH1	194	30	13528	9.29759	1	0.090132	13.9986
GOTERM_BP_FAT	GO:0046824~positive regulation of nucleocytoplasmic transport	3	1.54639	0.0387953	GSK3B, SMAD3, CDH1	194	22	13528	9.5089	1	0.24396	49.311
GOTERM_BP_FAT	GO:0051222~positive regulation of protein transport	4	2.06186	0.0705826	GSK3B, SMAD4, SMAD3, CDH1	194	67	13528	4.1631	1	0.359634	71.5478
Annotation Cluster 56	Enrichment Score: 1.5184247593647686
Category	Term	Count	%	PValue	Genes	List Total	Pop Hits	Pop Total	Fold Enrichment	Bonferroni	Benjamini	FDR
GOTERM_BP_FAT	GO:0006816~calcium ion transport	8	4.12371	0.00425294	812139, SLN, ATP2A2, FYN, CAMK2G, PLN, RYR1, PPP3CA	194	142	13528	3.92856	0.999783	0.0532967	7.05732
GOTERM_BP_FAT	GO:0015674~di-, tri-valent inorganic cation transport	8	4.12371	0.0131762	812139, SLN, ATP2A2, FYN, CAMK2G, PLN, RYR1, PPP3CA	194	176	13528	3.16963	1	0.118559	20.369
GOTERM_BP_FAT	GO:0030001~metal ion transport	8	4.12371	0.496873	812139, SLN, ATP2A2, FYN, CAMK2G, PLN, RYR1, PPP3CA	194	465	13528	1.19969	1	0.934405	99.9992
Annotation Cluster 57	Enrichment Score: 1.5131413093190778
Category	Term	Count	%	PValue	Genes	List Total	Pop Hits	Pop Total	Fold Enrichment	Bonferroni	Benjamini	FDR
GOTERM_BP_FAT	GO:0051899~membrane depolarization	4	2.06186	0.0232311	SMAD7, SNCA, PPP3CA, DMPK	194	43	13528	6.48669	1	0.174873	33.211
GOTERM_BP_FAT	GO:0060079~regulation of excitatory postsynaptic membrane potential	3	1.54639	0.0295277	SNCA, PPP3CA, DMPK	194	19	13528	11.0103	1	0.203984	40.2312
GOTERM_BP_FAT	GO:0060078~regulation of postsynaptic membrane potential	3	1.54639	0.0420994	SNCA, PPP3CA, DMPK	194	23	13528	9.09547	1	0.257416	52.2213
Annotation Cluster 58	Enrichment Score: 1.4926769426358808
Category	Term	Count	%	PValue	Genes	List Total	Pop Hits	Pop Total	Fold Enrichment	Bonferroni	Benjamini	FDR
GOTERM_BP_FAT	GO:0002761~regulation of myeloid leukocyte differentiation	4	2.06186	0.0204849	TLR4, RUNX1, CTNNB1, APC	194	41	13528	6.80312	1	0.161847	29.9121
GOTERM_BP_FAT	GO:0002762~negative regulation of myeloid leukocyte differentiation	3	1.54639	0.0239244	TLR4, RUNX1, CTNNB1	194	17	13528	12.3056	1	0.178318	34.0204
GOTERM_BP_FAT	GO:0045638~negative regulation of myeloid cell differentiation	3	1.54639	0.0678727	TLR4, RUNX1, CTNNB1	194	30	13528	6.9732	1	0.352524	70.0892
Annotation Cluster 59	Enrichment Score: 1.4547286755789415
Category	Term	Count	%	PValue	Genes	List Total	Pop Hits	Pop Total	Fold Enrichment	Bonferroni	Benjamini	FDR
SP_PIR_KEYWORDS	bromodomain	4	2.06186	0.00697041	MLL, KAT2B, CREBBP, SMARCA4	194	39	19235	10.1692	0.867544	0.0420989	8.87512
INTERPRO	IPR001487:Bromodomain	3	1.54639	0.0747471	MLL, CREBBP, SMARCA4	189	40	16659	6.61071	1	0.649639	67.1847
SMART	SM00297:BROMO	3	1.54639	0.0829776	MLL, CREBBP, SMARCA4	110	40	9079	6.19023	0.999888	0.531376	62.1027
Annotation Cluster 60	Enrichment Score: 1.4494063458253499
Category	Term	Count	%	PValue	Genes	List Total	Pop Hits	Pop Total	Fold Enrichment	Bonferroni	Benjamini	FDR
GOTERM_BP_FAT	GO:0045084~positive regulation of interleukin-12 biosynthetic process	3	1.54639	0.00405649	RELA, TLR4, TRAF6	194	7	13528	29.8851	0.999679	0.0522149	6.74195
GOTERM_BP_FAT	GO:0045075~regulation of interleukin-12 biosynthetic process	3	1.54639	0.00535803	RELA, TLR4, TRAF6	194	8	13528	26.1495	0.999976	0.0642906	8.81279
GOTERM_BP_FAT	GO:0032655~regulation of interleukin-12 production	3	1.54639	0.0239244	RELA, TLR4, TRAF6	194	17	13528	12.3056	1	0.178318	34.0204
BIOCARTA	h_nfkbPathway:NF-kB Signaling Pathway	4	2.06186	0.0907988	RELA, TLR4, TRAF6, CHUK	72	22	1437	3.62879	1	0.654885	69.3663
GOTERM_BP_FAT	GO:0042108~positive regulation of cytokine biosynthetic process	3	1.54639	0.149543	RELA, TLR4, TRAF6	194	48	13528	4.35825	1	0.570789	93.8057
GOTERM_BP_FAT	GO:0042035~regulation of cytokine biosynthetic process	3	1.54639	0.284918	RELA, TLR4, TRAF6	194	74	13528	2.82697	1	0.773436	99.6845
Annotation Cluster 61	Enrichment Score: 1.4333805479426118
Category	Term	Count	%	PValue	Genes	List Total	Pop Hits	Pop Total	Fold Enrichment	Bonferroni	Benjamini	FDR
UP_SEQ_FEATURE	metal ion-binding site:Manganese	4	2.06186	0.00442582	PPP2CA, PPP2CB, SOD2, PC	194	33	19113	11.9419	0.965342	0.244356	6.53703
SP_PIR_KEYWORDS	manganese	5	2.57732	0.0671083	FYN, PPP2CA, PPP2CB, SOD2, PC	194	152	19235	3.2615	1	0.246297	60.267
GOTERM_MF_FAT	GO:0030145~manganese ion binding	5	2.57732	0.16869	FYN, PPP2CA, PPP2CB, SOD2, PC	182	154	12983	2.31608	1	0.608902	92.6472
Annotation Cluster 62	Enrichment Score: 1.426153597767686
Category	Term	Count	%	PValue	Genes	List Total	Pop Hits	Pop Total	Fold Enrichment	Bonferroni	Benjamini	FDR
GOTERM_CC_FAT	GO:0031143~pseudopodium	4	2.06186	7.11718e-05	ACTN4, 808953, MYOZ1, ACTN2	166	7	12782	44	0.0227966	0.000743609	0.0961796
PIR_SUPERFAMILY	PIRSF002301:alpha-actinin	3	1.54639	0.00168942	ACTN4, 808953, ACTN2	127	4	7396	43.6772	0.206773	0.109367	1.96783
INTERPRO	IPR014837:EF-hand, Ca insensitive	3	1.54639	0.0018444	ACTN4, 808953, ACTN2	189	6	16659	44.0714	0.592293	0.0580601	2.6131
UP_SEQ_FEATURE	domain:Actin-binding	3	1.54639	0.0171032	ACTN4, 808953, ACTN2	194	20	19113	14.7781	0.999998	0.536615	23.1203
UP_SEQ_FEATURE	repeat:Spectrin 4	3	1.54639	0.0187794	ACTN4, 808953, ACTN2	194	21	19113	14.0744	0.999999	0.549925	25.0945
UP_SEQ_FEATURE	repeat:Spectrin 3	3	1.54639	0.0205218	ACTN4, 808953, ACTN2	194	22	19113	13.4346	1	0.544276	27.0964
INTERPRO	IPR002017:Spectrin repeat	3	1.54639	0.0231096	ACTN4, 808953, ACTN2	189	21	16659	12.5918	0.999988	0.403397	28.4911
INTERPRO	IPR001589:Actinin-type, actin-binding, conserved site	3	1.54639	0.0274358	ACTN4, 808953, ACTN2	189	23	16659	11.4969	0.999999	0.430695	32.9015
UP_SEQ_FEATURE	repeat:Spectrin 1	3	1.54639	0.028124	ACTN4, 808953, ACTN2	194	26	19113	11.3678	1	0.578924	35.2598
UP_SEQ_FEATURE	repeat:Spectrin 2	3	1.54639	0.028124	ACTN4, 808953, ACTN2	194	26	19113	11.3678	1	0.578924	35.2598
UP_SEQ_FEATURE	domain:CH 1	3	1.54639	0.0301755	ACTN4, 808953, ACTN2	194	27	19113	10.9467	1	0.590689	37.3117
UP_SEQ_FEATURE	domain:CH 2	3	1.54639	0.0301755	ACTN4, 808953, ACTN2	194	27	19113	10.9467	1	0.590689	37.3117
GOTERM_CC_FAT	GO:0031091~platelet alpha granule	4	2.06186	0.0355787	ACTN4, 808953, PECAM1, ACTN2	166	56	12782	5.5	0.999992	0.124869	38.724
INTERPRO	IPR001715:Calponin-like actin-binding	4	2.06186	0.0446556	ACTN4, 808953, ACTN2, IQGAP1	189	70	16659	5.03673	1	0.534941	48.0678
INTERPRO	IPR018159:Spectrin/alpha-actinin	3	1.54639	0.0475632	ACTN4, 808953, ACTN2	189	31	16659	8.52995	1	0.545906	50.2894
SMART	SM00033:CH	4	2.06186	0.0516511	ACTN4, 808953, ACTN2, IQGAP1	110	70	9079	4.71636	0.996184	0.501452	44.7904
SMART	SM00150:SPEC	3	1.54639	0.0529906	ACTN4, 808953, ACTN2	110	31	9079	7.98739	0.99671	0.470174	45.6576
GOTERM_CC_FAT	GO:0031093~platelet alpha granule lumen	3	1.54639	0.0979968	ACTN4, 808953, ACTN2	166	41	12782	5.63415	1	0.274803	75.2016
GOTERM_CC_FAT	GO:0060205~cytoplasmic membrane-bounded vesicle lumen	3	1.54639	0.110315	ACTN4, 808953, ACTN2	166	44	12782	5.25	1	0.298083	79.4085
GOTERM_CC_FAT	GO:0031983~vesicle lumen	3	1.54639	0.118741	ACTN4, 808953, ACTN2	166	46	12782	5.02174	1	0.315599	81.8944
GOTERM_MF_FAT	GO:0005178~integrin binding	3	1.54639	0.198713	ACTN4, 808953, ACTN2	182	59	12983	3.62721	1	0.654878	95.6271
GOTERM_CC_FAT	GO:0030141~secretory granule	4	2.06186	0.412103	ACTN4, 808953, PECAM1, ACTN2	166	180	12782	1.71111	1	0.736627	99.924
INTERPRO	IPR002048:Calcium-binding EF-hand	3	1.54639	0.481469	ACTN4, 808953, ACTN2	189	143	16659	1.84915	1	0.997576	99.9919
SMART	SM00054:EFh	3	1.54639	0.515032	ACTN4, 808953, ACTN2	110	143	9079	1.73153	1	0.973173	99.9698
KEGG_PATHWAY	hsa05322:Systemic lupus erythematosus	3	1.54639	0.616615	ACTN4, 808953, ACTN2	107	99	5085	1.4401	1	0.770957	99.9977
Annotation Cluster 63	Enrichment Score: 1.4062839910031806
Category	Term	Count	%	PValue	Genes	List Total	Pop Hits	Pop Total	Fold Enrichment	Bonferroni	Benjamini	FDR
GOTERM_BP_FAT	GO:0002757~immune response-activating signal transduction	5	2.57732	0.00637436	PSEN1, FYN, RELA, TLR4, TRAF6	194	52	13528	6.705	0.999997	0.0729798	10.3997
GOTERM_BP_FAT	GO:0002764~immune response-regulating signal transduction	5	2.57732	0.0082759	PSEN1, FYN, RELA, TLR4, TRAF6	194	56	13528	6.22607	1	0.086857	13.299
GOTERM_BP_FAT	GO:0002253~activation of immune response	5	2.57732	0.0454463	PSEN1, FYN, RELA, TLR4, TRAF6	194	94	13528	3.70915	1	0.273564	55.0084
GOTERM_BP_FAT	GO:0050778~positive regulation of immune response	5	2.57732	0.153266	PSEN1, FYN, RELA, TLR4, TRAF6	194	145	13528	2.40455	1	0.578592	94.2552
GOTERM_BP_FAT	GO:0002684~positive regulation of immune system process	6	3.09278	0.253153	PSEN1, FYN, RELA, TLR4, TRAF6, DNAJA3	194	238	13528	1.75795	1	0.737415	99.3345
Annotation Cluster 64	Enrichment Score: 1.3343640170750697
Category	Term	Count	%	PValue	Genes	List Total	Pop Hits	Pop Total	Fold Enrichment	Bonferroni	Benjamini	FDR
GOTERM_BP_FAT	GO:0042698~ovulation cycle	5	2.57732	0.0153099	EGFR, ERBB2, FOXO3, MMP14, NR5A1	194	67	13528	5.20388	1	0.130136	23.2744
GOTERM_BP_FAT	GO:0022602~ovulation cycle process	4	2.06186	0.0586193	ERBB2, FOXO3, MMP14, NR5A1	194	62	13528	4.49884	1	0.320829	64.5597
GOTERM_BP_FAT	GO:0048511~rhythmic process	5	2.57732	0.110636	EGFR, ERBB2, FOXO3, MMP14, NR5A1	194	128	13528	2.7239	1	0.4808	86.6465
Annotation Cluster 65	Enrichment Score: 1.3104826468569757
Category	Term	Count	%	PValue	Genes	List Total	Pop Hits	Pop Total	Fold Enrichment	Bonferroni	Benjamini	FDR
GOTERM_BP_FAT	GO:0031398~positive regulation of protein ubiquitination	6	3.09278	0.00697682	SMAD7, BTRC, 813949, UBC, SKP1, DNAJA3	194	84	13528	4.98085	0.999999	0.0773961	11.328
GOTERM_BP_FAT	GO:0031396~regulation of protein ubiquitination	6	3.09278	0.0141919	SMAD7, BTRC, 813949, UBC, SKP1, DNAJA3	194	100	13528	4.18392	1	0.124362	21.7648
GOTERM_BP_FAT	GO:0051438~regulation of ubiquitin-protein ligase activity	5	2.57732	0.0252741	SMAD7, BTRC, 813949, UBC, SKP1	194	78	13528	4.47	1	0.184094	35.5697
GOTERM_BP_FAT	GO:0051340~regulation of ligase activity	5	2.57732	0.0285346	SMAD7, BTRC, 813949, UBC, SKP1	194	81	13528	4.30444	1	0.199824	39.1722
GOTERM_BP_FAT	GO:0051443~positive regulation of ubiquitin-protein ligase activity	4	2.06186	0.0782461	BTRC, 813949, UBC, SKP1	194	70	13528	3.98468	1	0.387435	75.3187
GOTERM_BP_FAT	GO:0051351~positive regulation of ligase activity	4	2.06186	0.0862569	BTRC, 813949, UBC, SKP1	194	73	13528	3.82093	1	0.408475	78.7543
GOTERM_BP_FAT	GO:0051437~positive regulation of ubiquitin-protein ligase activity during mitotic cell cycle	3	1.54639	0.253129	BTRC, UBC, SKP1	194	68	13528	3.07641	1	0.738188	99.3342
GOTERM_BP_FAT	GO:0051439~regulation of ubiquitin-protein ligase activity during mitotic cell cycle	3	1.54639	0.269026	BTRC, UBC, SKP1	194	71	13528	2.94642	1	0.754168	99.5398
Annotation Cluster 66	Enrichment Score: 1.289371500808948
Category	Term	Count	%	PValue	Genes	List Total	Pop Hits	Pop Total	Fold Enrichment	Bonferroni	Benjamini	FDR
GOTERM_MF_FAT	GO:0004221~ubiquitin thiolesterase activity	5	2.57732	0.0206281	USP19, BRCC3, USP9X, 822461, USP25	182	75	12983	4.75568	0.999889	0.160685	25.5076
INTERPRO	IPR018200:Peptidase C19, ubiquitin carboxyl-terminal hydrolase 2, conserved site	4	2.06186	0.0289866	USP19, USP9X, 822461, USP25	189	59	16659	5.97579	0.999999	0.435507	34.4198
INTERPRO	IPR001394:Peptidase C19, ubiquitin carboxyl-terminal hydrolase 2	4	2.06186	0.0315743	USP19, USP9X, 822461, USP25	189	61	16659	5.77986	1	0.451032	36.8824
GOTERM_MF_FAT	GO:0016790~thiolester hydrolase activity	5	2.57732	0.0542395	USP19, BRCC3, USP9X, 822461, USP25	182	102	12983	3.49682	1	0.320787	54.5171
SP_PIR_KEYWORDS	thiol protease	4	2.06186	0.13334	USP19, USP9X, 822461, USP25	194	126	19235	3.1476	1	0.411534	85.0651
GOTERM_MF_FAT	GO:0008234~cysteine-type peptidase activity	5	2.57732	0.134432	USP19, BRCC3, USP9X, 822461, USP25	182	141	12983	2.52962	1	0.550042	86.9918
Annotation Cluster 67	Enrichment Score: 1.2780021960177923
Category	Term	Count	%	PValue	Genes	List Total	Pop Hits	Pop Total	Fold Enrichment	Bonferroni	Benjamini	FDR
GOTERM_BP_FAT	GO:0006915~apoptosis	15	7.73196	0.0496163	RTN4, ACTC1, MLL, CYCS, GJA1, SMAD3, FOXO3, PTRH2, SOD2, CTNNB1, PSEN1, UBC, TRAF6, RNF34, DNAJA3	194	602	13528	1.73751	1	0.288399	58.2669
GOTERM_BP_FAT	GO:0008219~cell death	17	8.76289	0.0519615	RTN4, ACTC1, AR, MLL, VAPB, CYCS, SMAD3, GJA1, FOXO3, PTRH2, SOD2, CTNNB1, PSEN1, UBC, TRAF6, RNF34, DNAJA3	194	719	13528	1.64874	1	0.296719	60.0004
GOTERM_BP_FAT	GO:0016265~death	17	8.76289	0.0546547	RTN4, ACTC1, AR, MLL, VAPB, CYCS, SMAD3, GJA1, FOXO3, PTRH2, SOD2, CTNNB1, PSEN1, UBC, TRAF6, RNF34, DNAJA3	194	724	13528	1.63735	1	0.308098	61.9075
GOTERM_BP_FAT	GO:0012501~programmed cell death	15	7.73196	0.054835	RTN4, ACTC1, MLL, CYCS, GJA1, SMAD3, FOXO3, PTRH2, SOD2, CTNNB1, PSEN1, UBC, TRAF6, RNF34, DNAJA3	194	611	13528	1.71191	1	0.308118	62.0321
Annotation Cluster 68	Enrichment Score: 1.2604459379476283
Category	Term	Count	%	PValue	Genes	List Total	Pop Hits	Pop Total	Fold Enrichment	Bonferroni	Benjamini	FDR
GOTERM_BP_FAT	GO:0031400~negative regulation of protein modification process	6	3.09278	0.0277959	PSEN1, SMAD7, PPP2CA, SNCA, UBC, PRKCD	194	119	13528	3.5159	1	0.195809	38.3731
GOTERM_BP_FAT	GO:0051248~negative regulation of protein metabolic process	7	3.60825	0.0516177	PSEN1, SMAD7, RELA, PPP2CA, SNCA, UBC, PRKCD	194	187	13528	2.61029	1	0.295859	59.7506
GOTERM_BP_FAT	GO:0032269~negative regulation of cellular protein metabolic process	6	3.09278	0.115314	PSEN1, SMAD7, PPP2CA, SNCA, UBC, PRKCD	194	180	13528	2.3244	1	0.492975	87.8028
Annotation Cluster 69	Enrichment Score: 1.2520755733449758
Category	Term	Count	%	PValue	Genes	List Total	Pop Hits	Pop Total	Fold Enrichment	Bonferroni	Benjamini	FDR
UP_SEQ_FEATURE	domain:Fibronectin type-III 2	5	2.57732	0.042926	PTPRK, PTPRF, PTPRU, BOC, IFNGR2	194	130	19113	3.78925	1	0.669967	48.7627
UP_SEQ_FEATURE	domain:Fibronectin type-III 1	5	2.57732	0.0439422	PTPRK, PTPRF, PTPRU, BOC, IFNGR2	194	131	19113	3.76033	1	0.666723	49.5857
INTERPRO	IPR008957:Fibronectin, type III-like fold	6	3.09278	0.0577313	PTPRK, PTPRF, PTPRZ1, PTPRU, BOC, IFNGR2	189	184	16659	2.87422	1	0.606335	57.3822
INTERPRO	IPR003961:Fibronectin, type III	6	3.09278	0.064432	PTPRK, PTPRF, PTPRZ1, PTPRU, BOC, IFNGR2	189	190	16659	2.78346	1	0.614035	61.5287
SMART	SM00060:FN3	6	3.09278	0.0782542	PTPRK, PTPRF, PTPRZ1, PTPRU, BOC, IFNGR2	110	190	9079	2.60641	0.999808	0.540593	59.8578
Annotation Cluster 70	Enrichment Score: 1.2113807541501147
Category	Term	Count	%	PValue	Genes	List Total	Pop Hits	Pop Total	Fold Enrichment	Bonferroni	Benjamini	FDR
GOTERM_BP_FAT	GO:0043281~regulation of caspase activity	5	2.57732	0.0263346	CYCS, SNCA, SMAD3, CDH1, DNAJA3	194	79	13528	4.41342	1	0.189077	36.7629
GOTERM_BP_FAT	GO:0052548~regulation of endopeptidase activity	5	2.57732	0.0296744	CYCS, SNCA, SMAD3, CDH1, DNAJA3	194	82	13528	4.25195	1	0.203507	40.3862
GOTERM_BP_FAT	GO:0052547~regulation of peptidase activity	5	2.57732	0.0345009	CYCS, SNCA, SMAD3, CDH1, DNAJA3	194	86	13528	4.05418	1	0.224709	45.2784
GOTERM_BP_FAT	GO:0051336~regulation of hydrolase activity	6	3.09278	0.529344	EGFR, CYCS, SNCA, SMAD3, CDH1, DNAJA3	194	337	13528	1.24152	1	0.947834	99.9998
Annotation Cluster 71	Enrichment Score: 1.2020787116304534
Category	Term	Count	%	PValue	Genes	List Total	Pop Hits	Pop Total	Fold Enrichment	Bonferroni	Benjamini	FDR
GOTERM_BP_FAT	GO:0032496~response to lipopolysaccharide	5	2.57732	0.02424	RELA, MAPK14, SNCA, IRF3, TLR4	194	77	13528	4.52805	1	0.179804	34.3858
GOTERM_BP_FAT	GO:0002237~response to molecule of bacterial origin	5	2.57732	0.0345009	RELA, MAPK14, SNCA, IRF3, TLR4	194	86	13528	4.05418	1	0.224709	45.2784
GOTERM_BP_FAT	GO:0009617~response to bacterium	5	2.57732	0.296074	RELA, MAPK14, SNCA, IRF3, TLR4	194	193	13528	1.80653	1	0.787204	99.7592
Annotation Cluster 72	Enrichment Score: 1.1975967955388842
Category	Term	Count	%	PValue	Genes	List Total	Pop Hits	Pop Total	Fold Enrichment	Bonferroni	Benjamini	FDR
GOTERM_BP_FAT	GO:0001704~formation of primary germ layer	4	2.06186	0.019183	SMAD3, SMAD2, ECSIT, CTNNB1	194	40	13528	6.9732	1	0.154129	28.2951
GOTERM_BP_FAT	GO:0007498~mesoderm development	4	2.06186	0.0890018	PPP2CA, SMAD3, SMAD2, ECSIT	194	74	13528	3.7693	1	0.416896	79.824
GOTERM_BP_FAT	GO:0001707~mesoderm formation	3	1.54639	0.0930642	SMAD3, SMAD2, ECSIT	194	36	13528	5.811	1	0.429912	81.3145
GOTERM_BP_FAT	GO:0048332~mesoderm morphogenesis	3	1.54639	0.10198	SMAD3, SMAD2, ECSIT	194	38	13528	5.50515	1	0.456614	84.2302
Annotation Cluster 73	Enrichment Score: 1.1758340875232325
Category	Term	Count	%	PValue	Genes	List Total	Pop Hits	Pop Total	Fold Enrichment	Bonferroni	Benjamini	FDR
GOTERM_BP_FAT	GO:0048041~focal adhesion formation	3	1.54639	0.0213071	PTPRK, 808953, ACTN2	194	16	13528	13.0747	1	0.165875	30.9155
GOTERM_BP_FAT	GO:0007044~cell-substrate junction assembly	3	1.54639	0.0420994	PTPRK, 808953, ACTN2	194	23	13528	9.09547	1	0.257416	52.2213
GOTERM_BP_FAT	GO:0007160~cell-matrix adhesion	4	2.06186	0.13422	PTPRK, 808953, ACTN2, CTNNB1	194	89	13528	3.13402	1	0.53739	91.5829
GOTERM_BP_FAT	GO:0031589~cell-substrate adhesion	4	2.06186	0.164454	PTPRK, 808953, ACTN2, CTNNB1	194	98	13528	2.8462	1	0.598164	95.4284
Annotation Cluster 74	Enrichment Score: 1.151760570879125
Category	Term	Count	%	PValue	Genes	List Total	Pop Hits	Pop Total	Fold Enrichment	Bonferroni	Benjamini	FDR
GOTERM_BP_FAT	GO:0048741~skeletal muscle fiber development	3	1.54639	0.0600701	ERBB2, PPP3CA, DNAJA3	194	28	13528	7.47128	1	0.324935	65.486
GOTERM_BP_FAT	GO:0060538~skeletal muscle organ development	4	2.06186	0.0681077	MAPK14, ERBB2, PPP3CA, DNAJA3	194	66	13528	4.22618	1	0.352654	70.2184
GOTERM_BP_FAT	GO:0007519~skeletal muscle tissue development	4	2.06186	0.0681077	MAPK14, ERBB2, PPP3CA, DNAJA3	194	66	13528	4.22618	1	0.352654	70.2184
GOTERM_BP_FAT	GO:0048747~muscle fiber development	3	1.54639	0.0886966	ERBB2, PPP3CA, DNAJA3	194	35	13528	5.97703	1	0.416685	79.7077
Annotation Cluster 75	Enrichment Score: 1.1237102674953392
Category	Term	Count	%	PValue	Genes	List Total	Pop Hits	Pop Total	Fold Enrichment	Bonferroni	Benjamini	FDR
GOTERM_BP_FAT	GO:0030518~steroid hormone receptor signaling pathway	4	2.06186	0.0498108	AR, ESR1, FHL2, CTNNB1	194	58	13528	4.8091	1	0.288554	58.4133
GOTERM_BP_FAT	GO:0030522~intracellular receptor-mediated signaling pathway	4	2.06186	0.0917831	AR, ESR1, FHL2, CTNNB1	194	75	13528	3.71904	1	0.426191	80.8561
GOTERM_BP_FAT	GO:0030521~androgen receptor signaling pathway	3	1.54639	0.0930642	AR, FHL2, CTNNB1	194	36	13528	5.811	1	0.429912	81.3145
Annotation Cluster 76	Enrichment Score: 1.1146639684275548
Category	Term	Count	%	PValue	Genes	List Total	Pop Hits	Pop Total	Fold Enrichment	Bonferroni	Benjamini	FDR
GOTERM_BP_FAT	GO:0034613~cellular protein localization	12	6.18557	0.0337937	EGFR, PTPRK, CDC42, YWHAZ, GSK3B, PCNA, VIPAR, HGS, PPP3CA, PTPRU, CTNNB1, NR5A1	194	411	13528	2.03597	1	0.222014	44.586
GOTERM_BP_FAT	GO:0070727~cellular macromolecule localization	12	6.18557	0.035339	EGFR, PTPRK, CDC42, YWHAZ, GSK3B, PCNA, VIPAR, HGS, PPP3CA, PTPRU, CTNNB1, NR5A1	194	414	13528	2.02122	1	0.22884	46.0884
GOTERM_BP_FAT	GO:0008104~protein localization	15	7.73196	0.379243	EGFR, PTPRK, YWHAZ, ACTN4, PTPRU, CBY1, CTNNB1, CDC42, PSEN1, GSK3B, PCNA, VIPAR, HGS, PPP3CA, NR5A1	194	882	13528	1.18592	1	0.866277	99.9722
Annotation Cluster 77	Enrichment Score: 1.0908705764812858
Category	Term	Count	%	PValue	Genes	List Total	Pop Hits	Pop Total	Fold Enrichment	Bonferroni	Benjamini	FDR
GOTERM_BP_FAT	GO:0050852~T cell receptor signaling pathway	3	1.54639	0.0420994	PSEN1, FYN, TRAF6	194	23	13528	9.09547	1	0.257416	52.2213
GOTERM_BP_FAT	GO:0050851~antigen receptor-mediated signaling pathway	3	1.54639	0.0801559	PSEN1, FYN, TRAF6	194	33	13528	6.33927	1	0.39319	76.1823
GOTERM_BP_FAT	GO:0002429~immune response-activating cell surface receptor signaling pathway	3	1.54639	0.106524	PSEN1, FYN, TRAF6	194	39	13528	5.364	1	0.471056	85.5457
GOTERM_BP_FAT	GO:0002768~immune response-regulating cell surface receptor signaling pathway	3	1.54639	0.120465	PSEN1, FYN, TRAF6	194	42	13528	4.98085	1	0.505239	88.9665
Annotation Cluster 78	Enrichment Score: 1.053408214115281
Category	Term	Count	%	PValue	Genes	List Total	Pop Hits	Pop Total	Fold Enrichment	Bonferroni	Benjamini	FDR
SP_PIR_KEYWORDS	Rotamase	3	1.54639	0.0530387	PPIF, 813949, 774763	194	37	19235	8.03915	1	0.204079	51.5237
GOTERM_MF_FAT	GO:0003755~peptidyl-prolyl cis-trans isomerase activity	3	1.54639	0.0937632	PPIF, 813949, 774763	182	37	12983	5.78393	1	0.440893	75.1154
GOTERM_MF_FAT	GO:0016859~cis-trans isomerase activity	3	1.54639	0.10249	PPIF, 813949, 774763	182	39	12983	5.48732	1	0.458644	78.2949
SP_PIR_KEYWORDS	Isomerase	4	2.06186	0.119967	PPIF, 813949, PGM1, 774763	194	120	19235	3.30498	1	0.384893	81.6951
Annotation Cluster 79	Enrichment Score: 1.0500908744145585
Category	Term	Count	%	PValue	Genes	List Total	Pop Hits	Pop Total	Fold Enrichment	Bonferroni	Benjamini	FDR
SP_PIR_KEYWORDS	EF hand	4	2.06186	0.022403	S100B, 808953, ACTN2, S100A1	194	60	19235	6.60997	0.998567	0.110353	25.996
INTERPRO	IPR018248:EF hand	5	2.57732	0.0597928	ACTN4, S100B, 808953, ACTN2, S100A1	189	130	16659	3.39011	1	0.607958	58.7002
UP_SEQ_FEATURE	domain:EF-hand 1	5	2.57732	0.112951	ACTN4, S100B, 808953, ACTN2, S100A1	194	182	19113	2.70661	1	0.890939	83.9062
UP_SEQ_FEATURE	domain:EF-hand 2	5	2.57732	0.112951	ACTN4, S100B, 808953, ACTN2, S100A1	194	182	19113	2.70661	1	0.890939	83.9062
INTERPRO	IPR011992:EF-Hand type	6	3.09278	0.129161	ACTN4, S100B, 808953, RYR1, ACTN2, S100A1	189	236	16659	2.24092	1	0.805893	86.2427
INTERPRO	IPR018249:EF-HAND 2	5	2.57732	0.226772	ACTN4, S100B, 808953, ACTN2, S100A1	189	215	16659	2.04983	1	0.945347	97.4996
Annotation Cluster 80	Enrichment Score: 1.0446357895952059
Category	Term	Count	%	PValue	Genes	List Total	Pop Hits	Pop Total	Fold Enrichment	Bonferroni	Benjamini	FDR
GOTERM_BP_FAT	GO:0043549~regulation of kinase activity	10	5.15464	0.0703062	EGFR, CDC42, CDK5R1, PSEN1, ERBB2, PPP2CA, TRAF6, DNAJA3, PTPN11, APC	194	357	13528	1.95328	1	0.359352	71.4022
GOTERM_BP_FAT	GO:0051338~regulation of transferase activity	10	5.15464	0.0861734	EGFR, CDC42, CDK5R1, PSEN1, ERBB2, PPP2CA, TRAF6, DNAJA3, PTPN11, APC	194	372	13528	1.87452	1	0.409075	78.7209
GOTERM_BP_FAT	GO:0045859~regulation of protein kinase activity	9	4.63918	0.121262	EGFR, CDK5R1, PSEN1, ERBB2, PPP2CA, TRAF6, DNAJA3, PTPN11, APC	194	345	13528	1.81909	1	0.506728	89.137
Annotation Cluster 81	Enrichment Score: 1.0190918098551958
Category	Term	Count	%	PValue	Genes	List Total	Pop Hits	Pop Total	Fold Enrichment	Bonferroni	Benjamini	FDR
GOTERM_BP_FAT	GO:0050806~positive regulation of synaptic transmission	3	1.54639	0.0843929	EGFR, SNCA, UBC	194	34	13528	6.15282	1	0.404145	77.9977
GOTERM_BP_FAT	GO:0051971~positive regulation of transmission of nerve impulse	3	1.54639	0.0974929	EGFR, SNCA, UBC	194	37	13528	5.65394	1	0.444794	82.821
GOTERM_BP_FAT	GO:0031646~positive regulation of neurological system process	3	1.54639	0.106524	EGFR, SNCA, UBC	194	39	13528	5.364	1	0.471056	85.5457
Annotation Cluster 82	Enrichment Score: 0.9357260847384696
Category	Term	Count	%	PValue	Genes	List Total	Pop Hits	Pop Total	Fold Enrichment	Bonferroni	Benjamini	FDR
UP_SEQ_FEATURE	zinc finger region:NR C4-type	3	1.54639	0.0757118	AR, ESR1, NR5A1	194	45	19113	6.56804	1	0.809429	69.8795
UP_SEQ_FEATURE	DNA-binding region:Nuclear receptor	3	1.54639	0.0757118	AR, ESR1, NR5A1	194	45	19113	6.56804	1	0.809429	69.8795
INTERPRO	IPR001628:Zinc finger, nuclear hormone receptor-type	3	1.54639	0.0949948	AR, ESR1, NR5A1	189	46	16659	5.74845	1	0.721009	76.1081
INTERPRO	IPR000536:Nuclear hormone receptor, ligand-binding, core	3	1.54639	0.102058	AR, ESR1, NR5A1	189	48	16659	5.50893	1	0.738542	78.6477
INTERPRO	IPR008946:Nuclear hormone receptor, ligand-binding	3	1.54639	0.102058	AR, ESR1, NR5A1	189	48	16659	5.50893	1	0.738542	78.6477
SMART	SM00399:ZnF_C4	3	1.54639	0.105205	AR, ESR1, NR5A1	110	46	9079	5.38281	0.999991	0.565564	71.21
INTERPRO	IPR013088:Zinc finger, NHR/GATA-type	3	1.54639	0.112912	AR, ESR1, NR5A1	189	51	16659	5.18487	1	0.766763	82.0653
SMART	SM00430:HOLI	3	1.54639	0.112939	AR, ESR1, NR5A1	110	48	9079	5.15852	0.999997	0.56781	73.8775
GOTERM_MF_FAT	GO:0003707~steroid hormone receptor activity	3	1.54639	0.148965	AR, ESR1, NR5A1	182	49	12983	4.36746	1	0.581146	89.7593
GOTERM_MF_FAT	GO:0004879~ligand-dependent nuclear receptor activity	3	1.54639	0.193641	AR, ESR1, NR5A1	182	58	12983	3.68975	1	0.656577	95.2194
SP_PIR_KEYWORDS	lipid-binding	3	1.54639	0.232055	AR, ESR1, NR5A1	194	91	19235	3.26866	1	0.584009	97.005
Annotation Cluster 83	Enrichment Score: 0.9124301948510923
Category	Term	Count	%	PValue	Genes	List Total	Pop Hits	Pop Total	Fold Enrichment	Bonferroni	Benjamini	FDR
GOTERM_BP_FAT	GO:0001942~hair follicle development	3	1.54639	0.120465	PSEN1, RELA, APC	194	42	13528	4.98085	1	0.505239	88.9665
GOTERM_BP_FAT	GO:0022404~molting cycle process	3	1.54639	0.120465	PSEN1, RELA, APC	194	42	13528	4.98085	1	0.505239	88.9665
GOTERM_BP_FAT	GO:0022405~hair cycle process	3	1.54639	0.120465	PSEN1, RELA, APC	194	42	13528	4.98085	1	0.505239	88.9665
GOTERM_BP_FAT	GO:0042303~molting cycle	3	1.54639	0.125208	PSEN1, RELA, APC	194	43	13528	4.86502	1	0.514854	89.9449
GOTERM_BP_FAT	GO:0042633~hair cycle	3	1.54639	0.125208	PSEN1, RELA, APC	194	43	13528	4.86502	1	0.514854	89.9449
Annotation Cluster 84	Enrichment Score: 0.9043280889199361
Category	Term	Count	%	PValue	Genes	List Total	Pop Hits	Pop Total	Fold Enrichment	Bonferroni	Benjamini	FDR
GOTERM_BP_FAT	GO:0019048~virus-host interaction	3	1.54639	0.0325058	VAPB, IRF7, SMAD3	194	20	13528	10.4598	1	0.216529	43.3038
GOTERM_BP_FAT	GO:0022415~viral reproductive process	3	1.54639	0.221443	VAPB, IRF7, SMAD3	194	62	13528	3.37413	1	0.694282	98.6409
GOTERM_BP_FAT	GO:0016032~viral reproduction	3	1.54639	0.269026	VAPB, IRF7, SMAD3	194	71	13528	2.94642	1	0.754168	99.5398
Annotation Cluster 85	Enrichment Score: 0.8819547431572692
Category	Term	Count	%	PValue	Genes	List Total	Pop Hits	Pop Total	Fold Enrichment	Bonferroni	Benjamini	FDR
GOTERM_BP_FAT	GO:0016477~cell migration	8	4.12371	0.100742	PTPRK, CTTNBP2, CDK5R1, PSEN1, VHL, FYN, MMP14, APC	194	276	13528	2.02122	1	0.453299	83.8527
GOTERM_BP_FAT	GO:0051674~localization of cell	8	4.12371	0.149783	PTPRK, CTTNBP2, CDK5R1, PSEN1, VHL, FYN, MMP14, APC	194	307	13528	1.81712	1	0.570465	93.8357
GOTERM_BP_FAT	GO:0048870~cell motility	8	4.12371	0.149783	PTPRK, CTTNBP2, CDK5R1, PSEN1, VHL, FYN, MMP14, APC	194	307	13528	1.81712	1	0.570465	93.8357
Annotation Cluster 86	Enrichment Score: 0.8526048734664949
Category	Term	Count	%	PValue	Genes	List Total	Pop Hits	Pop Total	Fold Enrichment	Bonferroni	Benjamini	FDR
GOTERM_BP_FAT	GO:0006469~negative regulation of protein kinase activity	4	2.06186	0.127789	PSEN1, PPP2CA, DNAJA3, APC	194	87	13528	3.20607	1	0.521579	90.4423
GOTERM_BP_FAT	GO:0033673~negative regulation of kinase activity	4	2.06186	0.137477	PSEN1, PPP2CA, DNAJA3, APC	194	90	13528	3.0992	1	0.544692	92.1105
GOTERM_BP_FAT	GO:0051348~negative regulation of transferase activity	4	2.06186	0.157566	PSEN1, PPP2CA, DNAJA3, APC	194	96	13528	2.9055	1	0.585775	94.7361
Annotation Cluster 87	Enrichment Score: 0.8486657232771321
Category	Term	Count	%	PValue	Genes	List Total	Pop Hits	Pop Total	Fold Enrichment	Bonferroni	Benjamini	FDR
UP_SEQ_FEATURE	domain:LIM zinc-binding 2	3	1.54639	0.0907171	LMO4, ABLIM3, FHL2	194	50	19113	5.91124	1	0.849978	76.5296
UP_SEQ_FEATURE	domain:LIM zinc-binding 1	3	1.54639	0.0907171	LMO4, ABLIM3, FHL2	194	50	19113	5.91124	1	0.849978	76.5296
SP_PIR_KEYWORDS	LIM domain	3	1.54639	0.159421	LMO4, ABLIM3, FHL2	194	71	19235	4.18941	1	0.445926	90.0486
INTERPRO	IPR001781:Zinc finger, LIM-type	3	1.54639	0.199277	LMO4, ABLIM3, FHL2	189	73	16659	3.62231	1	0.923589	95.8728
SMART	SM00132:LIM	3	1.54639	0.21842	LMO4, ABLIM3, FHL2	110	73	9079	3.39191	1	0.801555	93.6734
Annotation Cluster 88	Enrichment Score: 0.8187295268153448
Category	Term	Count	%	PValue	Genes	List Total	Pop Hits	Pop Total	Fold Enrichment	Bonferroni	Benjamini	FDR
GOTERM_BP_FAT	GO:0043623~cellular protein complex assembly	6	3.09278	0.0826351	NDUFS7, CTTNBP2, TCP1, SMAD4, SMAD3, SMAD2	194	162	13528	2.58267	1	0.400131	77.2609
GOTERM_BP_FAT	GO:0034622~cellular macromolecular complex assembly	8	4.12371	0.170002	EIF6, NDUFS7, CTTNBP2, TCP1, SMARCA5, SMAD4, SMAD3, SMAD2	194	318	13528	1.75426	1	0.607773	95.9225
GOTERM_BP_FAT	GO:0034621~cellular macromolecular complex subunit organization	8	4.12371	0.248997	EIF6, NDUFS7, CTTNBP2, TCP1, SMARCA5, SMAD4, SMAD3, SMAD2	194	357	13528	1.56262	1	0.732291	99.268
Annotation Cluster 89	Enrichment Score: 0.8140677344597019
Category	Term	Count	%	PValue	Genes	List Total	Pop Hits	Pop Total	Fold Enrichment	Bonferroni	Benjamini	FDR
GOTERM_BP_FAT	GO:0050804~regulation of synaptic transmission	5	2.57732	0.129972	EGFR, PSEN1, SNCA, UBC, PPP3CA	194	136	13528	2.56367	1	0.527038	90.8449
GOTERM_BP_FAT	GO:0051969~regulation of transmission of nerve impulse	5	2.57732	0.158645	EGFR, PSEN1, SNCA, UBC, PPP3CA	194	147	13528	2.37184	1	0.586604	94.8508
GOTERM_BP_FAT	GO:0031644~regulation of neurological system process	5	2.57732	0.175194	EGFR, PSEN1, SNCA, UBC, PPP3CA	194	153	13528	2.27882	1	0.614388	96.3391
Annotation Cluster 90	Enrichment Score: 0.7990370113200059
Category	Term	Count	%	PValue	Genes	List Total	Pop Hits	Pop Total	Fold Enrichment	Bonferroni	Benjamini	FDR
SP_PIR_KEYWORDS	autophosphorylation	4	2.06186	0.0130637	PRKD1, EGFR, FYN, ERBB2	194	49	19235	8.09384	0.977636	0.0691934	16.0308
SP_PIR_KEYWORDS	tyrosine-specific protein kinase	3	1.54639	0.0837021	EGFR, FYN, ERBB2	194	48	19235	6.19684	1	0.295924	68.697
INTERPRO	IPR008266:Tyrosine protein kinase, active site	3	1.54639	0.299299	EGFR, FYN, ERBB2	189	97	16659	2.72607	1	0.978534	99.3912
SP_PIR_KEYWORDS	tyrosine-protein kinase	3	1.54639	0.30632	EGFR, FYN, ERBB2	194	111	19235	2.67972	1	0.675175	99.2246
INTERPRO	IPR001245:Tyrosine protein kinase	3	1.54639	0.385412	EGFR, FYN, ERBB2	189	118	16659	2.24092	1	0.992765	99.9072
SMART	SM00219:TyrKc	3	1.54639	0.415689	EGFR, FYN, ERBB2	110	118	9079	2.09838	1	0.948666	99.7567
Annotation Cluster 91	Enrichment Score: 0.7766744522088038
Category	Term	Count	%	PValue	Genes	List Total	Pop Hits	Pop Total	Fold Enrichment	Bonferroni	Benjamini	FDR
GOTERM_BP_FAT	GO:0031345~negative regulation of cell projection organization	3	1.54639	0.0600701	RTN4, PSEN1, PTPRF	194	28	13528	7.47128	1	0.324935	65.486
GOTERM_BP_FAT	GO:0010975~regulation of neuron projection development	3	1.54639	0.263726	RTN4, PSEN1, PTPRF	194	70	13528	2.98851	1	0.750038	99.479
GOTERM_BP_FAT	GO:0045664~regulation of neuron differentiation	4	2.06186	0.295233	RTN4, CDK5R1, PSEN1, PTPRF	194	133	13528	2.0972	1	0.786816	99.7542
Annotation Cluster 92	Enrichment Score: 0.7457310847812354
Category	Term	Count	%	PValue	Genes	List Total	Pop Hits	Pop Total	Fold Enrichment	Bonferroni	Benjamini	FDR
GOTERM_BP_FAT	GO:0033077~T cell differentiation in the thymus	3	1.54639	0.0562939	DNAJA3, CTNNB1, APC	194	27	13528	7.748	1	0.314211	63.026
GOTERM_BP_FAT	GO:0030217~T cell differentiation	3	1.54639	0.237257	DNAJA3, CTNNB1, APC	194	65	13528	3.2184	1	0.717508	99.0446
GOTERM_BP_FAT	GO:0030098~lymphocyte differentiation	3	1.54639	0.433637	DNAJA3, CTNNB1, APC	194	103	13528	2.03103	1	0.901707	99.9942
Annotation Cluster 93	Enrichment Score: 0.7406454597930303
Category	Term	Count	%	PValue	Genes	List Total	Pop Hits	Pop Total	Fold Enrichment	Bonferroni	Benjamini	FDR
GOTERM_BP_FAT	GO:0030324~lung development	4	2.06186	0.167932	CTTNBP2, SMAD2, MMP14, CTNNB1	194	99	13528	2.81745	1	0.604703	95.7444
GOTERM_BP_FAT	GO:0030323~respiratory tube development	4	2.06186	0.178492	CTTNBP2, SMAD2, MMP14, CTNNB1	194	102	13528	2.73459	1	0.621039	96.5825
GOTERM_BP_FAT	GO:0060541~respiratory system development	4	2.06186	0.200129	CTTNBP2, SMAD2, MMP14, CTNNB1	194	108	13528	2.58267	1	0.66057	97.839
Annotation Cluster 94	Enrichment Score: 0.7251775234336346
Category	Term	Count	%	PValue	Genes	List Total	Pop Hits	Pop Total	Fold Enrichment	Bonferroni	Benjamini	FDR
GOTERM_BP_FAT	GO:0051329~interphase of mitotic cell cycle	4	2.06186	0.182053	EGFR, CAMK2G, PPP3CA, FOXO4	194	103	13528	2.70804	1	0.627245	96.8281
GOTERM_BP_FAT	GO:0000082~G1/S transition of mitotic cell cycle	3	1.54639	0.190134	EGFR, CAMK2G, PPP3CA	194	56	13528	3.73564	1	0.642258	97.3254
GOTERM_BP_FAT	GO:0051325~interphase	4	2.06186	0.192846	EGFR, CAMK2G, PPP3CA, FOXO4	194	106	13528	2.63139	1	0.647154	97.475
Annotation Cluster 95	Enrichment Score: 0.6982809448237254
Category	Term	Count	%	PValue	Genes	List Total	Pop Hits	Pop Total	Fold Enrichment	Bonferroni	Benjamini	FDR
GOTERM_BP_FAT	GO:0007088~regulation of mitosis	3	1.54639	0.190134	CDC42, 813949, APC	194	56	13528	3.73564	1	0.642258	97.3254
GOTERM_BP_FAT	GO:0051783~regulation of nuclear division	3	1.54639	0.190134	CDC42, 813949, APC	194	56	13528	3.73564	1	0.642258	97.3254
GOTERM_BP_FAT	GO:0010564~regulation of cell cycle process	4	2.06186	0.222349	CDC42, 813949, SMARCA4, APC	194	114	13528	2.44674	1	0.694236	98.6679
Annotation Cluster 96	Enrichment Score: 0.6911497985024222
Category	Term	Count	%	PValue	Genes	List Total	Pop Hits	Pop Total	Fold Enrichment	Bonferroni	Benjamini	FDR
GOTERM_BP_FAT	GO:0042327~positive regulation of phosphorylation	4	2.06186	0.160999	EGFR, PSEN1, SMAD4, TLR4	194	97	13528	2.87554	1	0.590598	95.0926
GOTERM_BP_FAT	GO:0010562~positive regulation of phosphorus metabolic process	4	2.06186	0.171432	EGFR, PSEN1, SMAD4, TLR4	194	100	13528	2.78928	1	0.610224	96.0415
GOTERM_BP_FAT	GO:0045937~positive regulation of phosphate metabolic process	4	2.06186	0.171432	EGFR, PSEN1, SMAD4, TLR4	194	100	13528	2.78928	1	0.610224	96.0415
GOTERM_BP_FAT	GO:0001934~positive regulation of protein amino acid phosphorylation	3	1.54639	0.36341	PSEN1, SMAD4, TLR4	194	89	13528	2.35052	1	0.853095	99.9572
Annotation Cluster 97	Enrichment Score: 0.6760013768025567
Category	Term	Count	%	PValue	Genes	List Total	Pop Hits	Pop Total	Fold Enrichment	Bonferroni	Benjamini	FDR
GOTERM_BP_FAT	GO:0050678~regulation of epithelial cell proliferation	4	2.06186	0.0808785	EGFR, ERBB2, SMAD3, APC	194	71	13528	3.92856	1	0.395116	76.5015
GOTERM_BP_FAT	GO:0051272~positive regulation of cell motion	4	2.06186	0.164454	EGFR, ACTN4, SMAD3, APC	194	98	13528	2.8462	1	0.598164	95.4284
GOTERM_BP_FAT	GO:0030335~positive regulation of cell migration	3	1.54639	0.36341	EGFR, SMAD3, APC	194	89	13528	2.35052	1	0.853095	99.9572
GOTERM_BP_FAT	GO:0040017~positive regulation of locomotion	3	1.54639	0.408996	EGFR, SMAD3, APC	194	98	13528	2.13465	1	0.887702	99.988
Annotation Cluster 98	Enrichment Score: 0.6583781847606593
Category	Term	Count	%	PValue	Genes	List Total	Pop Hits	Pop Total	Fold Enrichment	Bonferroni	Benjamini	FDR
GOTERM_MF_FAT	GO:0043167~ion binding	66	34.0206	0.19484	UQCRC2, UQCRC1, LMO4, 808953, SNCA, LNX1, DMPK, NDUFS7, USP19, 812139, ZNF408, RNF34, S100A1, ZBTB22, AR, BRCC3, PTPRF, ACTN4, RELA, MTA2, YY1, CYCS, ESR1, ACTN2, MMP14, PRKCD, PRKD1, RFWD2, ITGB1BP3, CA9, PGM1, UBC, RYR1, CASQ2, CDK5R1, ABLIM3, FHL2, CDH1, CDH3, CDH8, CDH7, PPP2CA, PPP2CB, PPP3CA, RUNX1, TRAF6, EWSR1, DNAJA3, SETDB1, MLL, NLK, CREBBP, 772704, KIAA2018, TRIM63, SOD2, DDX58, ATP2A…	182	4241	12983	1.11014	1	0.654958	95.3189
GOTERM_MF_FAT	GO:0046872~metal ion binding	64	32.9897	0.22006	UQCRC2, UQCRC1, LMO4, 808953, SNCA, LNX1, DMPK, NDUFS7, USP19, 812139, ZNF408, RNF34, S100A1, ZBTB22, AR, BRCC3, ACTN4, MTA2, YY1, CYCS, ESR1, ACTN2, MMP14, PRKCD, PRKD1, RFWD2, ITGB1BP3, CA9, PGM1, UBC, RYR1, CASQ2, CDK5R1, ABLIM3, FHL2, CDH1, CDH3, CDH8, CDH7, PPP2CA, PPP2CB, PPP3CA, RUNX1, TRAF6, EWSR1, DNAJA3, SETDB1, MLL, NLK, CREBBP, 772704, KIAA2018, TRIM63, SOD2, DDX58, ATP2A2, S100B, FYN…	182	4140	12983	1.10277	1	0.688969	97.014
GOTERM_MF_FAT	GO:0043169~cation binding	64	32.9897	0.246971	UQCRC2, UQCRC1, LMO4, 808953, SNCA, LNX1, DMPK, NDUFS7, USP19, 812139, ZNF408, RNF34, S100A1, ZBTB22, AR, BRCC3, ACTN4, MTA2, YY1, CYCS, ESR1, ACTN2, MMP14, PRKCD, PRKD1, RFWD2, ITGB1BP3, CA9, PGM1, UBC, RYR1, CASQ2, CDK5R1, ABLIM3, FHL2, CDH1, CDH3, CDH8, CDH7, PPP2CA, PPP2CB, PPP3CA, RUNX1, TRAF6, EWSR1, DNAJA3, SETDB1, MLL, NLK, CREBBP, 772704, KIAA2018, TRIM63, SOD2, DDX58, ATP2A2, S100B, FYN…	182	4179	12983	1.09247	1	0.725061	98.1818
Annotation Cluster 99	Enrichment Score: 0.6111578088235807
Category	Term	Count	%	PValue	Genes	List Total	Pop Hits	Pop Total	Fold Enrichment	Bonferroni	Benjamini	FDR
GOTERM_BP_FAT	GO:0006919~activation of caspase activity	3	1.54639	0.179836	CYCS, SMAD3, DNAJA3	194	54	13528	3.874	1	0.623173	96.6773
GOTERM_BP_FAT	GO:0043280~positive regulation of caspase activity	3	1.54639	0.205722	CYCS, SMAD3, DNAJA3	194	59	13528	3.54569	1	0.669229	98.0843
GOTERM_BP_FAT	GO:0010952~positive regulation of peptidase activity	3	1.54639	0.205722	CYCS, SMAD3, DNAJA3	194	59	13528	3.54569	1	0.669229	98.0843
GOTERM_BP_FAT	GO:0051345~positive regulation of hydrolase activity	4	2.06186	0.471985	EGFR, CYCS, SMAD3, DNAJA3	194	179	13528	1.55826	1	0.922972	99.9983
Annotation Cluster 100	Enrichment Score: 0.6085377761738833
Category	Term	Count	%	PValue	Genes	List Total	Pop Hits	Pop Total	Fold Enrichment	Bonferroni	Benjamini	FDR
GOTERM_BP_FAT	GO:0030308~negative regulation of cell growth	4	2.06186	0.144072	RTN4, PPP2CA, SMAD4, SMAD3	194	92	13528	3.03182	1	0.559043	93.0847
GOTERM_BP_FAT	GO:0045792~negative regulation of cell size	4	2.06186	0.167932	RTN4, PPP2CA, SMAD4, SMAD3	194	99	13528	2.81745	1	0.604703	95.7444
GOTERM_BP_FAT	GO:0045926~negative regulation of growth	4	2.06186	0.207477	RTN4, PPP2CA, SMAD4, SMAD3	194	110	13528	2.53571	1	0.671838	98.1557
GOTERM_BP_FAT	GO:0008361~regulation of cell size	5	2.57732	0.343845	RTN4, AR, PPP2CA, SMAD4, SMAD3	194	206	13528	1.69252	1	0.83551	99.928
GOTERM_BP_FAT	GO:0001558~regulation of cell growth	4	2.06186	0.525127	RTN4, PPP2CA, SMAD4, SMAD3	194	194	13528	1.43777	1	0.94629	99.9997
Annotation Cluster 101	Enrichment Score: 0.6058943788950522
Category	Term	Count	%	PValue	Genes	List Total	Pop Hits	Pop Total	Fold Enrichment	Bonferroni	Benjamini	FDR
GOTERM_BP_FAT	GO:0046165~alcohol biosynthetic process	3	1.54639	0.129995	GOT1, PGM1, PC	194	44	13528	4.75445	1	0.526145	90.8491
GOTERM_BP_FAT	GO:0034637~cellular carbohydrate biosynthetic process	3	1.54639	0.258427	GOT1, PGM1, PC	194	69	13528	3.03182	1	0.743388	99.4108
GOTERM_BP_FAT	GO:0016051~carbohydrate biosynthetic process	3	1.54639	0.452951	GOT1, PGM1, PC	194	107	13528	1.9551	1	0.912947	99.9968
Annotation Cluster 102	Enrichment Score: 0.6025793723582163
Category	Term	Count	%	PValue	Genes	List Total	Pop Hits	Pop Total	Fold Enrichment	Bonferroni	Benjamini	FDR
GOTERM_BP_FAT	GO:0022602~ovulation cycle process	4	2.06186	0.0586193	ERBB2, FOXO3, MMP14, NR5A1	194	62	13528	4.49884	1	0.320829	64.5597
GOTERM_BP_FAT	GO:0008406~gonad development	4	2.06186	0.214885	AR, FOXO3, MMP14, NR5A1	194	112	13528	2.49043	1	0.683645	98.4304
GOTERM_BP_FAT	GO:0008585~female gonad development	3	1.54639	0.231977	FOXO3, MMP14, NR5A1	194	64	13528	3.26869	1	0.709963	98.9244
GOTERM_BP_FAT	GO:0046545~development of primary female sexual characteristics	3	1.54639	0.258427	FOXO3, MMP14, NR5A1	194	69	13528	3.03182	1	0.743388	99.4108
GOTERM_BP_FAT	GO:0046660~female sex differentiation	3	1.54639	0.258427	FOXO3, MMP14, NR5A1	194	69	13528	3.03182	1	0.743388	99.4108
GOTERM_BP_FAT	GO:0048608~reproductive structure development	4	2.06186	0.268066	AR, FOXO3, MMP14, NR5A1	194	126	13528	2.21371	1	0.754285	99.5293
GOTERM_BP_FAT	GO:0045137~development of primary sexual characteristics	4	2.06186	0.271931	AR, FOXO3, MMP14, NR5A1	194	127	13528	2.19628	1	0.757736	99.5702
GOTERM_BP_FAT	GO:0007548~sex differentiation	4	2.06186	0.365507	AR, FOXO3, MMP14, NR5A1	194	151	13528	1.8472	1	0.854539	99.9595
GOTERM_BP_FAT	GO:0003006~reproductive developmental process	4	2.06186	0.72581	AR, FOXO3, MMP14, NR5A1	194	262	13528	1.06461	1	0.992455	100
Annotation Cluster 103	Enrichment Score: 0.5896243903833294
Category	Term	Count	%	PValue	Genes	List Total	Pop Hits	Pop Total	Fold Enrichment	Bonferroni	Benjamini	FDR
GOTERM_BP_FAT	GO:0051091~positive regulation of transcription factor activity	3	1.54639	0.21095	RELA, TLR4, SMARCA4	194	60	13528	3.4866	1	0.677789	98.2897
GOTERM_BP_FAT	GO:0043388~positive regulation of DNA binding	3	1.54639	0.263726	RELA, TLR4, SMARCA4	194	70	13528	2.98851	1	0.750038	99.479
GOTERM_BP_FAT	GO:0051099~positive regulation of binding	3	1.54639	0.306052	RELA, TLR4, SMARCA4	194	78	13528	2.682	1	0.798034	99.8115
Annotation Cluster 104	Enrichment Score: 0.5804032888472443
Category	Term	Count	%	PValue	Genes	List Total	Pop Hits	Pop Total	Fold Enrichment	Bonferroni	Benjamini	FDR
GOTERM_BP_FAT	GO:0003001~generation of a signal involved in cell-cell signaling	4	2.06186	0.121472	YWHAZ, PSEN1, CAMK2G, SMAD2	194	85	13528	3.2815	1	0.505451	89.1815
GOTERM_BP_FAT	GO:0046879~hormone secretion	3	1.54639	0.134825	YWHAZ, CAMK2G, SMAD2	194	45	13528	4.6488	1	0.538152	91.6833
GOTERM_BP_FAT	GO:0009914~hormone transport	3	1.54639	0.154519	YWHAZ, CAMK2G, SMAD2	194	49	13528	4.2693	1	0.579913	94.3995
GOTERM_BP_FAT	GO:0010817~regulation of hormone levels	4	2.06186	0.365507	YWHAZ, CAMK2G, SMAD2, PTPN11	194	151	13528	1.8472	1	0.854539	99.9595
GOTERM_BP_FAT	GO:0032940~secretion by cell	4	2.06186	0.570987	YWHAZ, PSEN1, CAMK2G, SMAD2	194	207	13528	1.34748	1	0.962275	100
GOTERM_BP_FAT	GO:0046903~secretion	5	2.57732	0.623492	YWHAZ, PSEN1, CA9, CAMK2G, SMAD2	194	300	13528	1.1622	1	0.976225	100
Annotation Cluster 105	Enrichment Score: 0.5641542496801594
Category	Term	Count	%	PValue	Genes	List Total	Pop Hits	Pop Total	Fold Enrichment	Bonferroni	Benjamini	FDR
GOTERM_BP_FAT	GO:0035150~regulation of tube size	3	1.54639	0.174721	CTTNBP2, ACTC1, SOD2	194	53	13528	3.94709	1	0.615134	96.3028
GOTERM_BP_FAT	GO:0050880~regulation of blood vessel size	3	1.54639	0.174721	CTTNBP2, ACTC1, SOD2	194	53	13528	3.94709	1	0.615134	96.3028
GOTERM_BP_FAT	GO:0003018~vascular process in circulatory system	3	1.54639	0.20051	CTTNBP2, ACTC1, SOD2	194	58	13528	3.60683	1	0.660456	97.8566
GOTERM_BP_FAT	GO:0003013~circulatory system process	4	2.06186	0.496824	CTTNBP2, ACTC1, PLN, SOD2	194	186	13528	1.49961	1	0.934737	99.9992
GOTERM_BP_FAT	GO:0008015~blood circulation	4	2.06186	0.496824	CTTNBP2, ACTC1, PLN, SOD2	194	186	13528	1.49961	1	0.934737	99.9992
Annotation Cluster 106	Enrichment Score: 0.5398673337226227
Category	Term	Count	%	PValue	Genes	List Total	Pop Hits	Pop Total	Fold Enrichment	Bonferroni	Benjamini	FDR
GOTERM_BP_FAT	GO:0033674~positive regulation of kinase activity	6	3.09278	0.236796	EGFR, CDC42, PSEN1, ERBB2, TRAF6, PTPN11	194	231	13528	1.81122	1	0.717554	99.0346
GOTERM_BP_FAT	GO:0051347~positive regulation of transferase activity	6	3.09278	0.257769	EGFR, CDC42, PSEN1, ERBB2, TRAF6, PTPN11	194	240	13528	1.7433	1	0.743156	99.4017
GOTERM_BP_FAT	GO:0045860~positive regulation of protein kinase activity	5	2.57732	0.393362	EGFR, PSEN1, ERBB2, TRAF6, PTPN11	194	223	13528	1.5635	1	0.876465	99.9813
Annotation Cluster 107	Enrichment Score: 0.5236749844822337
Category	Term	Count	%	PValue	Genes	List Total	Pop Hits	Pop Total	Fold Enrichment	Bonferroni	Benjamini	FDR
KEGG_PATHWAY	hsa04370:VEGF signaling pathway	4	2.06186	0.205154	CDC42, MAPK14, MAPK3, PPP3CA	107	75	5085	2.53458	1	0.38285	92.2901
BIOCARTA	h_fMLPpathway:fMLP induced chemokine gene expression in HMC-1 cells	3	1.54639	0.352762	MAPK14, MAPK3, PPP3CA	72	25	1437	2.395	1	0.930496	99.5515
BIOCARTA	h_bcrPathway:BCR Signaling Pathway	3	1.54639	0.371034	MAPK14, MAPK3, PPP3CA	72	26	1437	2.30288	1	0.936269	99.6858
Annotation Cluster 108	Enrichment Score: 0.4779348475806407
Category	Term	Count	%	PValue	Genes	List Total	Pop Hits	Pop Total	Fold Enrichment	Bonferroni	Benjamini	FDR
GOTERM_BP_FAT	GO:0055066~di-, tri-valent inorganic cation homeostasis	6	3.09278	0.255741	ATP2A2, PSEN1, PYGM, PLN, RYR1, SOD2	194	239	13528	1.75059	1	0.740747	99.373
GOTERM_BP_FAT	GO:0006874~cellular calcium ion homeostasis	5	2.57732	0.265139	ATP2A2, PSEN1, PYGM, PLN, RYR1	194	183	13528	1.90524	1	0.751412	99.4959
GOTERM_BP_FAT	GO:0055074~calcium ion homeostasis	5	2.57732	0.280954	ATP2A2, PSEN1, PYGM, PLN, RYR1	194	188	13528	1.85457	1	0.768582	99.6531
GOTERM_BP_FAT	GO:0006875~cellular metal ion homeostasis	5	2.57732	0.306309	ATP2A2, PSEN1, PYGM, PLN, RYR1	194	196	13528	1.77888	1	0.797647	99.8127
GOTERM_BP_FAT	GO:0055065~metal ion homeostasis	5	2.57732	0.335502	ATP2A2, PSEN1, PYGM, PLN, RYR1	194	205	13528	1.70078	1	0.828997	99.9105
GOTERM_BP_FAT	GO:0055080~cation homeostasis	6	3.09278	0.386978	ATP2A2, PSEN1, PYGM, PLN, RYR1, SOD2	194	286	13528	1.46291	1	0.871492	99.9776
GOTERM_BP_FAT	GO:0030005~cellular di-, tri-valent inorganic cation homeostasis	5	2.57732	0.407813	ATP2A2, PSEN1, PYGM, PLN, RYR1	194	227	13528	1.53595	1	0.887282	99.9876
GOTERM_BP_FAT	GO:0030003~cellular cation homeostasis	5	2.57732	0.48597	ATP2A2, PSEN1, PYGM, PLN, RYR1	194	254	13528	1.37268	1	0.929714	99.9989
Annotation Cluster 109	Enrichment Score: 0.4731200347647056
Category	Term	Count	%	PValue	Genes	List Total	Pop Hits	Pop Total	Fold Enrichment	Bonferroni	Benjamini	FDR
UP_SEQ_FEATURE	domain:Helicase C-terminal	3	1.54639	0.286561	DDX58, SMARCA5, SMARCA4	194	105	19113	2.81487	1	0.996167	99.4179
UP_SEQ_FEATURE	domain:Helicase ATP-binding	3	1.54639	0.305219	DDX58, SMARCA5, SMARCA4	194	110	19113	2.68693	1	0.997186	99.6113
INTERPRO	IPR001650:DNA/RNA helicase, C-terminal	3	1.54639	0.340739	DDX58, SMARCA5, SMARCA4	189	107	16659	2.4713	1	0.987745	99.746
INTERPRO	IPR014021:Helicase, superfamily 1 and 2, ATP-binding	3	1.54639	0.340739	DDX58, SMARCA5, SMARCA4	189	107	16659	2.4713	1	0.987745	99.746
INTERPRO	IPR014001:DEAD-like helicase, N-terminal	3	1.54639	0.348945	DDX58, SMARCA5, SMARCA4	189	109	16659	2.42595	1	0.988177	99.7878
SMART	SM00490:HELICc	3	1.54639	0.364574	DDX58, SMARCA5, SMARCA4	110	106	9079	2.33593	1	0.939238	99.3776
SMART	SM00487:DEXDc	3	1.54639	0.377523	DDX58, SMARCA5, SMARCA4	110	109	9079	2.27164	1	0.937042	99.5058
Annotation Cluster 110	Enrichment Score: 0.4451620003646529
Category	Term	Count	%	PValue	Genes	List Total	Pop Hits	Pop Total	Fold Enrichment	Bonferroni	Benjamini	FDR
GOTERM_CC_FAT	GO:0000790~nuclear chromatin	3	1.54639	0.158386	TCP1, HDAC2, HDAC1	166	55	12782	4.2	1	0.39007	90.2827
GOTERM_CC_FAT	GO:0044454~nuclear chromosome part	3	1.54639	0.469016	TCP1, HDAC2, HDAC1	166	122	12782	1.89344	1	0.786069	99.9808
GOTERM_CC_FAT	GO:0000228~nuclear chromosome	3	1.54639	0.621741	TCP1, HDAC2, HDAC1	166	162	12782	1.42593	1	0.901339	99.9998
Annotation Cluster 111	Enrichment Score: 0.44144859330202557
Category	Term	Count	%	PValue	Genes	List Total	Pop Hits	Pop Total	Fold Enrichment	Bonferroni	Benjamini	FDR
UP_SEQ_FEATURE	zinc finger region:RING-type	5	2.57732	0.163504	RFWD2, TRAF6, TRIM63, RNF34, LNX1	194	210	19113	2.34573	1	0.957027	93.4196
INTERPRO	IPR017907:Zinc finger, RING-type, conserved site	5	2.57732	0.387703	RFWD2, TRAF6, TRIM63, RNF34, LNX1	189	280	16659	1.57398	1	0.992291	99.912
INTERPRO	IPR001841:Zinc finger, RING-type	5	2.57732	0.427451	RFWD2, TRAF6, TRIM63, RNF34, LNX1	189	296	16659	1.4889	1	0.995575	99.9664
SMART	SM00184:RING	5	2.57732	0.477556	RFWD2, TRAF6, TRIM63, RNF34, LNX1	110	296	9079	1.3942	1	0.966909	99.9305
INTERPRO	IPR018957:Zinc finger, C3HC4 RING-type	4	2.06186	0.479533	RFWD2, TRAF6, TRIM63, LNX1	189	228	16659	1.54637	1	0.997765	99.9914
Annotation Cluster 112	Enrichment Score: 0.3993391686662305
Category	Term	Count	%	PValue	Genes	List Total	Pop Hits	Pop Total	Fold Enrichment	Bonferroni	Benjamini	FDR
GOTERM_BP_FAT	GO:0030326~embryonic limb morphogenesis	3	1.54639	0.353094	PSEN1, SMARCA4, CTNNB1	194	87	13528	2.40455	1	0.843341	99.9435
GOTERM_BP_FAT	GO:0035113~embryonic appendage morphogenesis	3	1.54639	0.353094	PSEN1, SMARCA4, CTNNB1	194	87	13528	2.40455	1	0.843341	99.9435
GOTERM_BP_FAT	GO:0035107~appendage morphogenesis	3	1.54639	0.413967	PSEN1, SMARCA4, CTNNB1	194	99	13528	2.11309	1	0.890564	99.9897
GOTERM_BP_FAT	GO:0035108~limb morphogenesis	3	1.54639	0.413967	PSEN1, SMARCA4, CTNNB1	194	99	13528	2.11309	1	0.890564	99.9897
GOTERM_BP_FAT	GO:0048736~appendage development	3	1.54639	0.433637	PSEN1, SMARCA4, CTNNB1	194	103	13528	2.03103	1	0.901707	99.9942
GOTERM_BP_FAT	GO:0060173~limb development	3	1.54639	0.433637	PSEN1, SMARCA4, CTNNB1	194	103	13528	2.03103	1	0.901707	99.9942
Annotation Cluster 113	Enrichment Score: 0.35392202606316375
Category	Term	Count	%	PValue	Genes	List Total	Pop Hits	Pop Total	Fold Enrichment	Bonferroni	Benjamini	FDR
GOTERM_MF_FAT	GO:0019829~cation-transporting ATPase activity	3	1.54639	0.0894856	ATP2A2, ATP5F1, ATP5O	182	36	12983	5.9446	1	0.433899	73.4036
GOTERM_MF_FAT	GO:0015399~primary active transmembrane transporter activity	4	2.06186	0.242041	ATP2A2, SNCA, ATP5F1, ATP5O	182	122	12983	2.33886	1	0.720508	98.0062
GOTERM_MF_FAT	GO:0015405~P-P-bond-hydrolysis-driven transmembrane transporter activity	4	2.06186	0.242041	ATP2A2, SNCA, ATP5F1, ATP5O	182	122	12983	2.33886	1	0.720508	98.0062
GOTERM_MF_FAT	GO:0042625~ATPase activity, coupled to transmembrane movement of ions	3	1.54639	0.275979	ATP2A2, ATP5F1, ATP5O	182	74	12983	2.89197	1	0.759607	98.9562
GOTERM_BP_FAT	GO:0006754~ATP biosynthetic process	3	1.54639	0.36341	ATP2A2, ATP5F1, ATP5O	194	89	13528	2.35052	1	0.853095	99.9572
GOTERM_BP_FAT	GO:0009206~purine ribonucleoside triphosphate biosynthetic process	3	1.54639	0.408996	ATP2A2, ATP5F1, ATP5O	194	98	13528	2.13465	1	0.887702	99.988
GOTERM_BP_FAT	GO:0009201~ribonucleoside triphosphate biosynthetic process	3	1.54639	0.413967	ATP2A2, ATP5F1, ATP5O	194	99	13528	2.11309	1	0.890564	99.9897
GOTERM_BP_FAT	GO:0009145~purine nucleoside triphosphate biosynthetic process	3	1.54639	0.413967	ATP2A2, ATP5F1, ATP5O	194	99	13528	2.11309	1	0.890564	99.9897
GOTERM_BP_FAT	GO:0009142~nucleoside triphosphate biosynthetic process	3	1.54639	0.428752	ATP2A2, ATP5F1, ATP5O	194	102	13528	2.05094	1	0.89868	99.9933
GOTERM_BP_FAT	GO:0046034~ATP metabolic process	3	1.54639	0.44334	ATP2A2, ATP5F1, ATP5O	194	105	13528	1.99234	1	0.907495	99.9957
GOTERM_MF_FAT	GO:0042626~ATPase activity, coupled to transmembrane movement of substances	3	1.54639	0.45064	ATP2A2, ATP5F1, ATP5O	182	109	12983	1.96335	1	0.913394	99.9789
GOTERM_MF_FAT	GO:0043492~ATPase activity, coupled to movement of substances	3	1.54639	0.455314	ATP2A2, ATP5F1, ATP5O	182	110	12983	1.9455	1	0.914421	99.9813
GOTERM_MF_FAT	GO:0016820~hydrolase activity, acting on acid anhydrides, catalyzing transmembrane movement of substances	3	1.54639	0.459965	ATP2A2, ATP5F1, ATP5O	182	111	12983	1.92798	1	0.915427	99.9834
GOTERM_BP_FAT	GO:0009165~nucleotide biosynthetic process	4	2.06186	0.496824	ATP2A2, ITGB1BP3, ATP5F1, ATP5O	194	186	13528	1.49961	1	0.934737	99.9992
GOTERM_BP_FAT	GO:0009205~purine ribonucleoside triphosphate metabolic process	3	1.54639	0.499544	ATP2A2, ATP5F1, ATP5O	194	117	13528	1.788	1	0.935421	99.9993
GOTERM_BP_FAT	GO:0009152~purine ribonucleotide biosynthetic process	3	1.54639	0.499544	ATP2A2, ATP5F1, ATP5O	194	117	13528	1.788	1	0.935421	99.9993
GOTERM_BP_FAT	GO:0009199~ribonucleoside triphosphate metabolic process	3	1.54639	0.504063	ATP2A2, ATP5F1, ATP5O	194	118	13528	1.77285	1	0.937353	99.9994
GOTERM_BP_FAT	GO:0034654~nucleobase, nucleoside, nucleotide and nucleic acid biosynthetic process	4	2.06186	0.520244	ATP2A2, ITGB1BP3, ATP5F1, ATP5O	194	193	13528	1.44522	1	0.944728	99.9997
GOTERM_BP_FAT	GO:0034404~nucleobase, nucleoside and nucleotide biosynthetic process	4	2.06186	0.520244	ATP2A2, ITGB1BP3, ATP5F1, ATP5O	194	193	13528	1.44522	1	0.944728	99.9997
GOTERM_BP_FAT	GO:0009144~purine nucleoside triphosphate metabolic process	3	1.54639	0.521876	ATP2A2, ATP5F1, ATP5O	194	122	13528	1.71472	1	0.945149	99.9997
GOTERM_BP_FAT	GO:0009260~ribonucleotide biosynthetic process	3	1.54639	0.530621	ATP2A2, ATP5F1, ATP5O	194	124	13528	1.68706	1	0.948083	99.9998
GOTERM_BP_FAT	GO:0009141~nucleoside triphosphate metabolic process	3	1.54639	0.560368	ATP2A2, ATP5F1, ATP5O	194	131	13528	1.59692	1	0.959043	99.9999
GOTERM_BP_FAT	GO:0009150~purine ribonucleotide metabolic process	3	1.54639	0.588753	ATP2A2, ATP5F1, ATP5O	194	138	13528	1.51591	1	0.967759	100
GOTERM_BP_FAT	GO:0009259~ribonucleotide metabolic process	3	1.54639	0.62323	ATP2A2, ATP5F1, ATP5O	194	147	13528	1.4231	1	0.976333	100
GOTERM_BP_FAT	GO:0006164~purine nucleotide biosynthetic process	3	1.54639	0.62692	ATP2A2, ATP5F1, ATP5O	194	148	13528	1.41349	1	0.976875	100
GOTERM_BP_FAT	GO:0006163~purine nucleotide metabolic process	3	1.54639	0.74714	ATP2A2, ATP5F1, ATP5O	194	186	13528	1.12471	1	0.994388	100
SP_PIR_KEYWORDS	ion transport	4	2.06186	0.932329	ATP2A2, ATP5F1, RYR1, ATP5O	194	578	19235	0.686156	1	0.998781	100
Annotation Cluster 114	Enrichment Score: 0.33186453543283473
Category	Term	Count	%	PValue	Genes	List Total	Pop Hits	Pop Total	Fold Enrichment	Bonferroni	Benjamini	FDR
SP_PIR_KEYWORDS	Protease	7	3.60825	0.366026	USP19, BRCC3, PSEN1, USP9X, 822461, MMP14, USP25	194	484	19235	1.43398	1	0.732092	99.7655
GOTERM_MF_FAT	GO:0070011~peptidase activity, acting on L-amino acid peptides	9	4.63918	0.500442	UQCRC2, USP19, BRCC3, UQCRC1, PSEN1, USP9X, 822461, MMP14, USP25	182	549	12983	1.16943	1	0.934934	99.9945
GOTERM_MF_FAT	GO:0008233~peptidase activity	9	4.63918	0.551494	UQCRC2, USP19, BRCC3, UQCRC1, PSEN1, USP9X, 822461, MMP14, USP25	182	574	12983	1.1185	1	0.952497	99.9988
Annotation Cluster 115	Enrichment Score: 0.3176549525223103
Category	Term	Count	%	PValue	Genes	List Total	Pop Hits	Pop Total	Fold Enrichment	Bonferroni	Benjamini	FDR
GOTERM_MF_FAT	GO:0016879~ligase activity, forming carbon-nitrogen bonds	5	2.57732	0.400697	SUMO2, GLUL, TRAF6, TRIM63, LNX1	182	231	12983	1.54405	1	0.886076	99.9278
GOTERM_MF_FAT	GO:0019787~small conjugating protein ligase activity	4	2.06186	0.410568	SUMO2, TRAF6, TRIM63, LNX1	182	166	12983	1.71892	1	0.891512	99.9429
GOTERM_MF_FAT	GO:0016881~acid-amino acid ligase activity	4	2.06186	0.533763	SUMO2, TRAF6, TRIM63, LNX1	182	201	12983	1.41961	1	0.94771	99.9979
GOTERM_MF_FAT	GO:0004842~ubiquitin-protein ligase activity	3	1.54639	0.610704	TRAF6, TRIM63, LNX1	182	147	12983	1.45582	1	0.971392	99.9998
Annotation Cluster 116	Enrichment Score: 0.29252673999921597
Category	Term	Count	%	PValue	Genes	List Total	Pop Hits	Pop Total	Fold Enrichment	Bonferroni	Benjamini	FDR
GOTERM_BP_FAT	GO:0002694~regulation of leukocyte activation	4	2.06186	0.423286	ERBB2, SNCA, TRAF6, DNAJA3	194	166	13528	1.68029	1	0.896125	99.9921
GOTERM_BP_FAT	GO:0050863~regulation of T cell activation	3	1.54639	0.499544	ERBB2, TRAF6, DNAJA3	194	117	13528	1.788	1	0.935421	99.9993
GOTERM_BP_FAT	GO:0051249~regulation of lymphocyte activation	3	1.54639	0.62692	ERBB2, TRAF6, DNAJA3	194	148	13528	1.41349	1	0.976875	100
Annotation Cluster 117	Enrichment Score: 0.24247547848870588
Category	Term	Count	%	PValue	Genes	List Total	Pop Hits	Pop Total	Fold Enrichment	Bonferroni	Benjamini	FDR
UP_SEQ_FEATURE	domain:Ig-like C2-type 3	3	1.54639	0.349561	PTPRF, PECAM1, BOC	194	122	19113	2.42264	1	0.998527	99.8578
UP_SEQ_FEATURE	domain:Ig-like C2-type 1	3	1.54639	0.574466	PTPRF, PECAM1, BOC	194	190	19113	1.55559	1	0.99996	99.9998
UP_SEQ_FEATURE	domain:Ig-like C2-type 2	3	1.54639	0.577053	PTPRF, PECAM1, BOC	194	191	19113	1.54744	1	0.999949	99.9998
INTERPRO	IPR007110:Immunoglobulin-like	4	2.06186	0.924901	PTPRK, PTPRF, PECAM1, BOC	189	501	16659	0.703735	1	1	100
Annotation Cluster 118	Enrichment Score: 0.19267083641885516
Category	Term	Count	%	PValue	Genes	List Total	Pop Hits	Pop Total	Fold Enrichment	Bonferroni	Benjamini	FDR
UP_SEQ_FEATURE	domain:SH3	3	1.54639	0.533935	FYN, PSTPIP1, DLG5	194	177	19113	1.66984	1	0.999924	99.9991
SP_PIR_KEYWORDS	sh3 domain	3	1.54639	0.625187	FYN, PSTPIP1, DLG5	194	210	19235	1.41642	1	0.932861	99.9998
INTERPRO	IPR001452:Src homology-3 domain	3	1.54639	0.696057	FYN, PSTPIP1, DLG5	189	213	16659	1.24145	1	0.999973	100
SMART	SM00326:SH3	3	1.54639	0.729751	FYN, PSTPIP1, DLG5	110	213	9079	1.16248	1	0.997454	100
Annotation Cluster 119	Enrichment Score: 0.14507820510565977
Category	Term	Count	%	PValue	Genes	List Total	Pop Hits	Pop Total	Fold Enrichment	Bonferroni	Benjamini	FDR
GOTERM_CC_FAT	GO:0005773~vacuole	4	2.06186	0.635256	GOT1, PSEN1, VIPAR, GJA1	166	252	12782	1.22222	1	0.90793	99.9999
GOTERM_CC_FAT	GO:0000323~lytic vacuole	3	1.54639	0.760166	GOT1, PSEN1, GJA1	166	211	12782	1.09479	1	0.963277	100
GOTERM_CC_FAT	GO:0005764~lysosome	3	1.54639	0.760166	GOT1, PSEN1, GJA1	166	211	12782	1.09479	1	0.963277	100
Annotation Cluster 120	Enrichment Score: 0.1381621010708488
Category	Term	Count	%	PValue	Genes	List Total	Pop Hits	Pop Total	Fold Enrichment	Bonferroni	Benjamini	FDR
SP_PIR_KEYWORDS	Immunoglobulin domain	5	2.57732	0.697477	PTPRK, PTPRF, PECAM1, PTPRU, BOC	194	470	19235	1.05478	1	0.95921	100
INTERPRO	IPR003599:Immunoglobulin subtype	4	2.06186	0.723138	PTPRK, PECAM1, PTPRU, BOC	189	330	16659	1.0684	1	0.999986	100
SMART	SM00409:IG	4	2.06186	0.763419	PTPRK, PECAM1, PTPRU, BOC	110	330	9079	1.00044	1	0.998175	100
Annotation Cluster 121	Enrichment Score: 0.13737639556294784
Category	Term	Count	%	PValue	Genes	List Total	Pop Hits	Pop Total	Fold Enrichment	Bonferroni	Benjamini	FDR
UP_SEQ_FEATURE	repeat:WD 7	3	1.54639	0.454323	RFWD2, BTRC, TBL1X	194	150	19113	1.97041	1	0.999635	99.9902
UP_SEQ_FEATURE	repeat:WD 6	3	1.54639	0.579771	RFWD2, BTRC, TBL1X	194	192	19113	1.53938	1	0.999945	99.9998
UP_SEQ_FEATURE	repeat:WD 5	3	1.54639	0.684524	RFWD2, BTRC, TBL1X	194	233	19113	1.26851	1	0.999996	100
UP_SEQ_FEATURE	repeat:WD 4	3	1.54639	0.723315	RFWD2, BTRC, TBL1X	194	251	19113	1.17754	1	0.999999	100
INTERPRO	IPR019782:WD40 repeat 2	3	1.54639	0.726748	RFWD2, BTRC, TBL1X	189	226	16659	1.17004	1	0.999984	100
UP_SEQ_FEATURE	repeat:WD 3	3	1.54639	0.750649	RFWD2, BTRC, TBL1X	194	265	19113	1.11533	1	0.999999	100
INTERPRO	IPR017986:WD40 repeat, region	3	1.54639	0.752724	RFWD2, BTRC, TBL1X	189	238	16659	1.11104	1	0.99999	100
INTERPRO	IPR019781:WD40 repeat, subgroup	3	1.54639	0.760901	RFWD2, BTRC, TBL1X	189	242	16659	1.09268	1	0.999991	100
UP_SEQ_FEATURE	repeat:WD 2	3	1.54639	0.766975	RFWD2, BTRC, TBL1X	194	274	19113	1.07869	1	1	100
UP_SEQ_FEATURE	repeat:WD 1	3	1.54639	0.766975	RFWD2, BTRC, TBL1X	194	274	19113	1.07869	1	1	100
SP_PIR_KEYWORDS	wd repeat	3	1.54639	0.767404	RFWD2, BTRC, TBL1X	194	276	19235	1.07771	1	0.978328	100
INTERPRO	IPR001680:WD40 repeat	3	1.54639	0.805209	RFWD2, BTRC, TBL1X	189	266	16659	0.994092	1	0.999998	100
INTERPRO	IPR019775:WD40 repeat, conserved site	3	1.54639	0.822977	RFWD2, BTRC, TBL1X	189	277	16659	0.954616	1	0.999999	100
SMART	SM00320:WD40	3	1.54639	0.833911	RFWD2, BTRC, TBL1X	110	266	9079	0.930861	1	0.999469	100
INTERPRO	IPR015943:WD40/YVTN repeat-like	3	1.54639	0.85552	RFWD2, BTRC, TBL1X	189	300	16659	0.881429	1	1	100
Annotation Cluster 122	Enrichment Score: 0.0914090694913407
Category	Term	Count	%	PValue	Genes	List Total	Pop Hits	Pop Total	Fold Enrichment	Bonferroni	Benjamini	FDR
GOTERM_BP_FAT	GO:0006886~intracellular protein transport	6	3.09278	0.620922	YWHAZ, GSK3B, PCNA, VIPAR, HGS, PPP3CA	194	374	13528	1.11869	1	0.975947	100
GOTERM_BP_FAT	GO:0015031~protein transport	8	4.12371	0.923426	YWHAZ, PSEN1, ACTN4, GSK3B, PCNA, VIPAR, HGS, PPP3CA	194	762	13528	0.732094	1	0.999914	100
GOTERM_BP_FAT	GO:0045184~establishment of protein localization	8	4.12371	0.927542	YWHAZ, PSEN1, ACTN4, GSK3B, PCNA, VIPAR, HGS, PPP3CA	194	769	13528	0.72543	1	0.999929	100
Annotation Cluster 123	Enrichment Score: 0.08162172823309125
Category	Term	Count	%	PValue	Genes	List Total	Pop Hits	Pop Total	Fold Enrichment	Bonferroni	Benjamini	FDR
GOTERM_BP_FAT	GO:0051301~cell division	4	2.06186	0.796178	CDC42, USP9X, RUVBL1, APC	194	295	13528	0.945518	1	0.997394	100
GOTERM_BP_FAT	GO:0007067~mitosis	3	1.54639	0.825079	USP9X, RUVBL1, APC	194	220	13528	0.95089	1	0.998456	100
GOTERM_BP_FAT	GO:0000280~nuclear division	3	1.54639	0.825079	USP9X, RUVBL1, APC	194	220	13528	0.95089	1	0.998456	100
GOTERM_BP_FAT	GO:0000087~M phase of mitotic cell cycle	3	1.54639	0.832677	USP9X, RUVBL1, APC	194	224	13528	0.93391	1	0.998674	100
GOTERM_BP_FAT	GO:0048285~organelle fission	3	1.54639	0.841758	USP9X, RUVBL1, APC	194	229	13528	0.913519	1	0.998894	100
GOTERM_BP_FAT	GO:0000279~M phase	4	2.06186	0.852324	HDAC3, USP9X, RUVBL1, APC	194	329	13528	0.847805	1	0.99912	100
Annotation Cluster 124	Enrichment Score: 0.028031710847614154
Category	Term	Count	%	PValue	Genes	List Total	Pop Hits	Pop Total	Fold Enrichment	Bonferroni	Benjamini	FDR
SP_PIR_KEYWORDS	gtp-binding	3	1.54639	0.845341	CDC42, MLL, RRAD	194	329	19235	0.904099	1	0.991551	100
GOTERM_MF_FAT	GO:0005525~GTP binding	3	1.54639	0.967949	CDC42, MLL, RRAD	182	372	12983	0.575284	1	0.999995	100
GOTERM_MF_FAT	GO:0019001~guanyl nucleotide binding	3	1.54639	0.971615	CDC42, MLL, RRAD	182	382	12983	0.560224	1	0.999996	100
GOTERM_MF_FAT	GO:0032561~guanyl ribonucleotide binding	3	1.54639	0.971615	CDC42, MLL, RRAD	182	382	12983	0.560224	1	0.999996	100
Annotation Cluster 125	Enrichment Score: 0.004412617929619712
Category	Term	Count	%	PValue	Genes	List Total	Pop Hits	Pop Total	Fold Enrichment	Bonferroni	Benjamini	FDR
UP_SEQ_FEATURE	topological domain:Cytoplasmic	27	13.9175	0.95202	RTN4, VAPA, VAPB, ERBB2, GJA1, CDH1, TLR4, CDH3, CDH8, CDH7, INSIG1, BOC, IFNGR2, EGFR, PTPRK, PTPRF, PTPRZ1, PTPRU, MMP14, TRDN, ATP2A2, CA9, PSEN1, PLN, PECAM1, DSC3, RYR1	194	3374	19113	0.788399	1	1	100
UP_SEQ_FEATURE	transmembrane region	33	17.0103	0.999117	BAT5, RTN4, VAPA, VAPB, ERBB2, GJA1, 820480, CDH1, TLR4, CDH3, CDH8, CDH7, SLN, INSIG1, IFNGR2, BOC, EGFR, PTPRK, PTPRF, ND5, PTPRZ1, 791524, PTPRU, MMP14, TRDN, ATP2A2, CA9, PSEN1, COX1, PLN, PECAM1, DSC3, RYR1	194	4911	19113	0.66202	1	1	100
SP_PIR_KEYWORDS	transmembrane	33	17.0103	0.999251	BAT5, RTN4, VAPA, VAPB, ERBB2, GJA1, 820480, CDH1, TLR4, CDH3, CDH8, CDH7, SLN, INSIG1, IFNGR2, BOC, EGFR, PTPRK, PTPRF, ND5, PTPRZ1, 791524, PTPRU, MMP14, TRDN, ATP2A2, CA9, PSEN1, COX1, PLN, PECAM1, DSC3, RYR1	194	4973	19235	0.657939	1	1	100
GOTERM_CC_FAT	GO:0016021~integral to membrane	34	17.5258	1	BAT5, RTN4, VAPA, VAPB, ERBB2, GJA1, 820480, CDH1, TLR4, CDH3, CDH8, CDH7, SLN, INSIG1, IFNGR2, BOC, EGFR, PTPRK, PTPRF, ND5, PTPRZ1, 791524, PTPRU, MMP14, PRKD1, TRDN, ATP2A2, CA9, PSEN1, COX1, PLN, PECAM1, DSC3, RYR1	166	5297	12782	0.494242	1	1	100
GOTERM_CC_FAT	GO:0031224~intrinsic to membrane	34	17.5258	1	BAT5, RTN4, VAPA, VAPB, ERBB2, GJA1, 820480, CDH1, TLR4, CDH3, CDH8, CDH7, SLN, INSIG1, IFNGR2, BOC, EGFR, PTPRK, PTPRF, ND5, PTPRZ1, 791524, PTPRU, MMP14, PRKD1, TRDN, ATP2A2, CA9, PSEN1, COX1, PLN, PECAM1, DSC3, RYR1	166	5485	12782	0.477302	1	1	100
Annotation Cluster 126	Enrichment Score: 0.002920519537953603
Category	Term	Count	%	PValue	Genes	List Total	Pop Hits	Pop Total	Fold Enrichment	Bonferroni	Benjamini	FDR
UP_SEQ_FEATURE	zinc finger region:C2H2-type 2	3	1.54639	0.986002	ZBTB22, YY1, ZNF408	194	608	19113	0.486121	1	1	100
UP_SEQ_FEATURE	zinc finger region:C2H2-type 3	3	1.54639	0.987664	ZBTB22, YY1, ZNF408	194	622	19113	0.47518	1	1	100
INTERPRO	IPR013087:Zinc finger, C2H2-type/integrase, DNA-binding	3	1.54639	0.993649	ZBTB22, YY1, ZNF408	189	621	16659	0.425811	1	1	100
INTERPRO	IPR007087:Zinc finger, C2H2-type	4	2.06186	0.994034	ZBTB22, YY1, ZNF408, 772704	189	784	16659	0.449708	1	1	100
INTERPRO	IPR015880:Zinc finger, C2H2-like	3	1.54639	0.999005	ZBTB22, YY1, ZNF408	189	797	16659	0.33178	1	1	100
SMART	SM00355:ZnF_C2H2	3	1.54639	0.999512	ZBTB22, YY1, ZNF408	110	797	9079	0.310676	1	1	100
Annotation Cluster 127	Enrichment Score: 0.0012925166085954053
Category	Term	Count	%	PValue	Genes	List Total	Pop Hits	Pop Total	Fold Enrichment	Bonferroni	Benjamini	FDR
UP_SEQ_FEATURE	topological domain:Extracellular	18	9.27835	0.991698	EGFR, PTPRK, PTPRF, PTPRZ1, ERBB2, GJA1, CDH1, TLR4, PTPRU, CDH3, MMP14, CDH8, CDH7, CA9, PECAM1, DSC3, BOC, IFNGR2	194	2719	19113	0.652214	1	1	100
SP_PIR_KEYWORDS	signal	20	10.3093	0.998111	EGFR, PTPRK, PTPRF, PTPRZ1, ERBB2, CDH1, TLR4, PTPRU, CDH3, MMP14, SOD2, GRINL1A, CDH8, CDH7, CA9, PECAM1, DSC3, BOC, IFNGR2, CASQ2	194	3250	19235	0.610151	1	1	100
UP_SEQ_FEATURE	signal peptide	20	10.3093	0.998325	EGFR, PTPRK, PTPRF, PTPRZ1, ERBB2, CDH1, TLR4, PTPRU, CDH3, MMP14, SOD2, GRINL1A, CDH8, CDH7, CA9, PECAM1, DSC3, BOC, IFNGR2, CASQ2	194	3250	19113	0.606281	1	1	100
UP_SEQ_FEATURE	glycosylation site:N-linked (GlcNAc...)	19	9.79381	0.999998	EGFR, PTPRK, PTPRF, PTPRZ1, ERBB2, CDH1, TLR4, PTPRU, CDH3, CDH8, TRDN, CDH7, CA9, PECAM1, DSC3, RYR1, BOC, IFNGR2, CASQ2	194	4129	19113	0.453352	1	1	100

## Sheet: Table P Permissive-Skel. muscle
Annotation Cluster 1	Enrichment Score: 9.322669872162747
Category	Term	Count	%	PValue	Genes	List Total	Pop Hits	Pop Total	Fold Enrichment	Bonferroni	Benjamini	FDR
GOTERM_CC_FAT	GO:0043292~contractile fiber	18	17.8218	1.13179e-17	ACTC1, TNNC1, MYH2, FHL2, ACTN2, TNNI3, TRIM63, TTN, MYOT, TNNI1, TNNI2, TRIM54, TNNT1, NEB, RYR1, RYR2, PPP3CA, TMOD1	94	121	12782	20.2282	2.88607e-15	2.88607e-15	1.47489e-14
GOTERM_CC_FAT	GO:0030016~myofibril	17	16.8317	7.25802e-17	ACTC1, TNNC1, MYH2, FHL2, ACTN2, TNNI3, TTN, MYOT, TNNI1, TNNI2, TRIM54, TNNT1, NEB, RYR1, RYR2, PPP3CA, TMOD1	94	111	12782	20.8256	2.83107e-14	1.40998e-14	1.44329e-13
GOTERM_CC_FAT	GO:0030017~sarcomere	16	15.8416	2.84428e-16	ACTC1, TNNC1, MYH2, FHL2, ACTN2, TNNI3, TTN, MYOT, TNNI1, TNNI2, TRIM54, TNNT1, NEB, RYR1, RYR2, PPP3CA	94	98	12782	22.2006	8.49321e-14	2.83107e-14	4.32987e-13
GOTERM_CC_FAT	GO:0044449~contractile fiber part	16	15.8416	2.67947e-15	ACTC1, TNNC1, MYH2, FHL2, ACTN2, TNNI3, TTN, MYOT, TNNI1, TNNI2, TRIM54, TNNT1, NEB, RYR1, RYR2, PPP3CA	94	113	12782	19.2536	6.79456e-13	1.69864e-13	3.475e-12
GOTERM_MF_FAT	GO:0008092~cytoskeletal protein binding	25	24.7525	3.24168e-14	TNNC1, ABLIM3, SNCA, TTN, MYOT, PACSIN3, GSN, DLG1, APC, ACTC1, ACTN4, MYH2, ACTN2, MYOZ1, TNNI3, TRIM63, FLNA, BCL2L11, TNNI1, TNNI2, TRIM54, TNNT1, S100B, NEB, TMOD1	91	504	12983	7.0769	1.20273e-11	1.20273e-11	4.47198e-11
SP_PIR_KEYWORDS	muscle protein	10	9.90099	2.28148e-11	ACTC1, TNNT1, NEB, TNNC1, MYH2, TNNI3, TRIM63, MYOT, TNNI1, TNNI2	101	60	19235	31.7409	5.81776e-09	5.81776e-09	2.97309e-08
GOTERM_BP_FAT	GO:0006936~muscle contraction	14	13.8614	9.04058e-11	ACTC1, TNNC1, MYH2, PGAM2, ACTN2, TTN, TRIM63, TNNI3, MYOT, TNNI2, TRDN, TNNT1, RYR1, RYR2	101	153	13528	12.256	1.33981e-07	1.33981e-07	1.49993e-07
GOTERM_CC_FAT	GO:0031674~I band	10	9.90099	1.85963e-10	ACTC1, TRIM54, NEB, RYR1, FHL2, RYR2, ACTN2, PPP3CA, TTN, MYOT	94	55	12782	24.7234	4.74205e-08	9.48411e-09	2.42336e-07
GOTERM_BP_FAT	GO:0003012~muscle system process	14	13.8614	2.92296e-10	ACTC1, TNNC1, MYH2, PGAM2, ACTN2, TTN, TRIM63, TNNI3, MYOT, TNNI2, TRDN, TNNT1, RYR1, RYR2	101	168	13528	11.1617	4.33183e-07	2.16592e-07	4.84952e-07
GOTERM_CC_FAT	GO:0005865~striated muscle thin filament	7	6.93069	5.98236e-10	TNNT1, NEB, TNNC1, TNNI3, TTN, TNNI1, TNNI2	94	15	12782	63.4567	1.5255e-07	2.5425e-08	7.79586e-07
GOTERM_CC_FAT	GO:0015629~actin cytoskeleton	16	15.8416	8.57635e-10	ACTC1, ACTN4, TNNC1, SNCA, MYH2, ACTN2, MYOZ1, TNNI3, TTN, FLNA, MYOT, TNNI1, TNNI2, TNNT1, NEB, GSN	94	269	12782	8.08795	2.18697e-07	3.12424e-08	1.11762e-06
SP_PIR_KEYWORDS	actin binding	8	7.92079	1.34386e-09	TNNT1, NEB, GSN, ACTN2, TNNI3, FLNA, TNNI1, TNNI2	101	40	19235	38.0891	3.42683e-07	6.85366e-08	1.75124e-06
GOTERM_BP_FAT	GO:0006941~striated muscle contraction	9	8.91089	1.38897e-09	ACTC1, TNNT1, TNNC1, MYH2, RYR2, PGAM2, TNNI3, TTN, TNNI2	101	46	13528	26.2058	2.05845e-06	6.8615e-07	2.30445e-06
GOTERM_CC_FAT	GO:0030018~Z disc	8	7.92079	3.64761e-08	TRIM54, NEB, FHL2, RYR2, ACTN2, PPP3CA, TTN, MYOT	94	46	12782	23.6485	9.30137e-06	9.3014e-07	4.75336e-05
GOTERM_CC_FAT	GO:0005856~cytoskeleton	29	28.7129	2.85098e-07	CCDC85B, TNNC1, SNCA, FHL2, PDLIM1, TTN, MYOT, PTK2, HOMER3, GSN, TUBA1A, DLG1, APC, ACTB, ACTC1, MAP2K1, ACTN4, MYH2, ACTN2, MYOZ1, TRIM63, TNNI3, TNNI1, FLNA, TNNI2, TNNT1, TRIM54, NEB, TMOD1	94	1381	12782	2.85545	7.26974e-05	6.05832e-06	0.000371523
GOTERM_MF_FAT	GO:0003779~actin binding	14	13.8614	3.58715e-07	ACTN4, TNNC1, ABLIM3, MYH2, ACTN2, TTN, TNNI3, FLNA, MYOT, TNNI1, TNNI2, NEB, GSN, TMOD1	91	326	12983	6.12695	0.000133075	6.65395e-05	0.000494855
SP_PIR_KEYWORDS	actin-binding	11	10.8911	6.39325e-07	NEB, ACTN4, GSN, MYH2, ACTN2, TNNI3, MYOT, FLNA, TNNI1, TNNI2, TMOD1	101	247	19235	8.48138	0.000163015	1.48206e-05	0.000833128
GOTERM_CC_FAT	GO:0043228~non-membrane-bounded organelle	37	36.6337	3.32191e-05	CCDC85B, TNNC1, ATP5B, SNCA, FHL2, PDLIM1, UBAC1, TTN, MYOT, RPA2, SUMO2, PTK2, GSN, HOMER3, TUBA1A, DLG1, APC, ACTB, ACTC1, MAP2K1, ACTN4, MYH2, GIYD2, MYOZ1, UBE2I, ACTN2, TRIM63, TNNI3, TNNI1, FLNA, TNNI2, VDAC1, TNNT1, TRIM54, NEB, UBC, TMOD1	94	2596	12782	1.93806	0.00843524	0.000564575	0.0432806
GOTERM_CC_FAT	GO:0043232~intracellular non-membrane-bounded organelle	37	36.6337	3.32191e-05	CCDC85B, TNNC1, ATP5B, SNCA, FHL2, PDLIM1, UBAC1, TTN, MYOT, RPA2, SUMO2, PTK2, GSN, HOMER3, TUBA1A, DLG1, APC, ACTB, ACTC1, MAP2K1, ACTN4, MYH2, GIYD2, MYOZ1, UBE2I, ACTN2, TRIM63, TNNI3, TNNI1, FLNA, TNNI2, VDAC1, TNNT1, TRIM54, NEB, UBC, TMOD1	94	2596	12782	1.93806	0.00843524	0.000564575	0.0432806
GOTERM_CC_FAT	GO:0044430~cytoskeletal part	19	18.8119	0.000147772	ACTC1, MAP2K1, ACTN4, TNNC1, CCDC85B, MYH2, ACTN2, TNNI3, TTN, TRIM63, TNNI1, TNNI2, TRIM54, TNNT1, NEB, HOMER3, TUBA1A, APC, DLG1	94	952	12782	2.71386	0.0369835	0.00235252	0.192397
GOTERM_MF_FAT	GO:0008307~structural constituent of muscle	5	4.9505	0.00019762	NEB, MYH2, ACTN2, TTN, MYOT	91	42	12983	16.9846	0.0707005	0.0145578	0.272277
Annotation Cluster 2	Enrichment Score: 6.037168132018836
Category	Term	Count	%	PValue	Genes	List Total	Pop Hits	Pop Total	Fold Enrichment	Bonferroni	Benjamini	FDR
SP_PIR_KEYWORDS	muscle protein	10	9.90099	2.28148e-11	ACTC1, TNNT1, NEB, TNNC1, MYH2, TNNI3, TRIM63, MYOT, TNNI1, TNNI2	101	60	19235	31.7409	5.81776e-09	5.81776e-09	2.97309e-08
GOTERM_CC_FAT	GO:0005865~striated muscle thin filament	7	6.93069	5.98236e-10	TNNT1, NEB, TNNC1, TNNI3, TTN, TNNI1, TNNI2	94	15	12782	63.4567	1.5255e-07	2.5425e-08	7.79586e-07
SP_PIR_KEYWORDS	actin binding	8	7.92079	1.34386e-09	TNNT1, NEB, GSN, ACTN2, TNNI3, FLNA, TNNI1, TNNI2	101	40	19235	38.0891	3.42683e-07	6.85366e-08	1.75124e-06
GOTERM_BP_FAT	GO:0006941~striated muscle contraction	9	8.91089	1.38897e-09	ACTC1, TNNT1, TNNC1, MYH2, RYR2, PGAM2, TNNI3, TTN, TNNI2	101	46	13528	26.2058	2.05845e-06	6.8615e-07	2.30445e-06
SP_PIR_KEYWORDS	skeletal muscle	7	6.93069	2.11657e-09	TNNT1, NEB, PGM1, RYR1, ACTN2, TNNI1, TNNI2	101	24	19235	55.5466	5.39726e-07	8.99544e-08	2.7582e-06
SP_PIR_KEYWORDS	acetylated amino end	9	8.91089	5.0421e-08	ACTC1, TNNT1, PKM2, CYCS, PRKG1, TNNI3, TNNI1, TNNI2, VDAC1	101	100	19235	17.1401	1.28573e-05	1.60717e-06	6.57057e-05
GOTERM_CC_FAT	GO:0005861~troponin complex	5	4.9505	1.79786e-07	TNNT1, TNNC1, TNNI3, TNNI1, TNNI2	94	8	12782	84.9867	4.58445e-05	4.16777e-06	0.000234287
SP_PIR_KEYWORDS	muscle contraction	5	4.9505	3.29692e-07	ACTC1, TNNT1, TNNI3, TNNI1, TNNI2	101	12	19235	79.3523	8.40679e-05	8.40711e-06	0.000429635
GOTERM_MF_FAT	GO:0031014~troponin T binding	4	3.9604	1.28222e-06	TNNT1, TNNC1, TNNI3, TNNI2	91	4	12983	142.67	0.00047559	0.000158555	0.00176883
INTERPRO	IPR001978:Troponin	4	3.9604	4.01931e-06	TNNT1, TNNI3, TNNI1, TNNI2	100	6	16659	111.06	0.00126528	0.00126528	0.00541082
UP_SEQ_FEATURE	region of interest:Involved in binding TNC	3	2.9703	8.10278e-05	TNNI3, TNNI1, TNNI2	101	3	19113	189.238	0.0808936	0.0412996	0.1286
UP_SEQ_FEATURE	region of interest:Involved in binding TNC and actin	3	2.9703	8.10278e-05	TNNI3, TNNI1, TNNI2	101	3	19113	189.238	0.0808936	0.0412996	0.1286
GOTERM_BP_FAT	GO:0006937~regulation of muscle contraction	6	5.94059	0.00018867	TNNT1, MAP2K1, TNNC1, RYR2, TNNI3, TNNI1	101	72	13528	11.1617	0.24394	0.00897991	0.312564
GOTERM_BP_FAT	GO:0003009~skeletal muscle contraction	3	2.9703	0.00340227	TNNT1, TNNC1, TNNI2	101	12	13528	33.4851	0.993596	0.0634892	5.49747
GOTERM_BP_FAT	GO:0050879~multicellular organismal movement	3	2.9703	0.00852329	TNNT1, TNNC1, TNNI2	101	19	13528	21.1485	0.999997	0.121418	13.2393
GOTERM_BP_FAT	GO:0050881~musculoskeletal movement	3	2.9703	0.00852329	TNNT1, TNNC1, TNNI2	101	19	13528	21.1485	0.999997	0.121418	13.2393
Annotation Cluster 3	Enrichment Score: 5.035174673519061
Category	Term	Count	%	PValue	Genes	List Total	Pop Hits	Pop Total	Fold Enrichment	Bonferroni	Benjamini	FDR
SP_PIR_KEYWORDS	isopeptide bond	12	11.8812	8.37708e-07	SUMO2, AR, SET, ATP2A2, ACTN4, MCL1, UBC, PGAM2, UBE2I, KCNA5, TRAF6, TTN	101	319	19235	7.1641	0.000213593	1.78011e-05	0.00109165
SP_PIR_KEYWORDS	ubl conjugation	14	13.8614	1.1099e-05	AR, ACTN4, MCL1, SNCA, PGAM2, UBE2I, KCNA5, TTN, SUMO2, SET, ATP2A2, UBC, TRAF6, APC	101	588	19235	4.53442	0.00282625	0.000202141	0.0144626
UP_SEQ_FEATURE	cross-link:Glycyl lysine isopeptide (Lys-Gly) (interchain with G-Cter in ubiquitin)	8	7.92079	8.4353e-05	SET, ATP2A2, ACTN4, MCL1, UBC, PGAM2, UBE2I, TTN	101	199	19113	7.60754	0.0840699	0.0288475	0.133874
Annotation Cluster 4	Enrichment Score: 3.5872974615632467
Category	Term	Count	%	PValue	Genes	List Total	Pop Hits	Pop Total	Fold Enrichment	Bonferroni	Benjamini	FDR
GOTERM_BP_FAT	GO:0030029~actin filament-based process	11	10.8911	1.13624e-05	ACTC1, ACTN4, GSN, MYH2, PRKCI, MYOZ1, PRKG1, TTN, FLNA, TMOD1, DLG1	101	241	13528	6.11347	0.0166981	0.00210268	0.0188497
GOTERM_BP_FAT	GO:0007015~actin filament organization	7	6.93069	1.47758e-05	ACTC1, ACTN4, GSN, PRKCI, TTN, FLNA, DLG1	101	72	13528	13.022	0.0216599	0.00243014	0.0245119
GOTERM_BP_FAT	GO:0030036~actin cytoskeleton organization	10	9.90099	4.40095e-05	ACTC1, ACTN4, GSN, PRKCI, MYOZ1, PRKG1, TTN, FLNA, TMOD1, DLG1	101	226	13528	5.92657	0.063142	0.00464799	0.0729916
GOTERM_BP_FAT	GO:0007010~cytoskeleton organization	13	12.8713	8.70334e-05	PLD2, ACTC1, ACTN4, ABLIM3, PRKCI, MYOZ1, PRKG1, TTN, FLNA, PTK2, GSN, DLG1, TMOD1	101	436	13528	3.99364	0.121016	0.00612351	0.1443
GOTERM_BP_FAT	GO:0030239~myofibril assembly	4	3.9604	0.000473212	ACTC1, MYOZ1, TTN, TMOD1	101	21	13528	25.5125	0.504142	0.01878	0.782221
GOTERM_BP_FAT	GO:0051146~striated muscle cell differentiation	6	5.94059	0.000481286	ACTC1, MYOZ1, PPP3CA, ADAM12, TTN, TMOD1	101	88	13528	9.13231	0.510043	0.0185995	0.795517
GOTERM_BP_FAT	GO:0055002~striated muscle cell development	5	4.9505	0.00057971	ACTC1, MYOZ1, PPP3CA, TTN, TMOD1	101	52	13528	12.8789	0.576575	0.0207423	0.957468
GOTERM_BP_FAT	GO:0055001~muscle cell development	5	4.9505	0.000768934	ACTC1, MYOZ1, PPP3CA, TTN, TMOD1	101	56	13528	11.959	0.680181	0.0239635	1.26813
GOTERM_BP_FAT	GO:0031032~actomyosin structure organization	4	3.9604	0.00112268	ACTC1, MYOZ1, TTN, TMOD1	101	28	13528	19.1344	0.810762	0.0303584	1.84644
GOTERM_BP_FAT	GO:0042692~muscle cell differentiation	6	5.94059	0.00201661	ACTC1, MYOZ1, PPP3CA, ADAM12, TTN, TMOD1	101	121	13528	6.64168	0.949794	0.0443157	3.29369
GOTERM_BP_FAT	GO:0010927~cellular component assembly involved in morphogenesis	4	3.9604	0.00234444	ACTC1, MYOZ1, TTN, TMOD1	101	36	13528	14.8823	0.969147	0.0478126	3.81939
Annotation Cluster 5	Enrichment Score: 3.371875109795039
Category	Term	Count	%	PValue	Genes	List Total	Pop Hits	Pop Total	Fold Enrichment	Bonferroni	Benjamini	FDR
GOTERM_BP_FAT	GO:0006941~striated muscle contraction	9	8.91089	1.38897e-09	ACTC1, TNNT1, TNNC1, MYH2, RYR2, PGAM2, TNNI3, TTN, TNNI2	101	46	13528	26.2058	2.05845e-06	6.8615e-07	2.30445e-06
SP_PIR_KEYWORDS	Cardiomyopathy	7	6.93069	1.74498e-07	ACTC1, TNNC1, PLN, RYR2, ACTN2, TNNI3, TTN	101	48	19235	27.7733	4.4496e-05	4.94409e-06	0.000227395
SP_PIR_KEYWORDS	cardiac muscle	5	4.9505	6.74612e-06	ACTC1, FHL2, RYR2, ACTN2, TNNI3	101	24	19235	39.6762	0.00171879	0.000132319	0.00879079
SP_PIR_KEYWORDS	heart	5	4.9505	6.74612e-06	ACTC1, FHL2, RYR2, ACTN2, TNNI3	101	24	19235	39.6762	0.00171879	0.000132319	0.00879079
KEGG_PATHWAY	hsa05414:Dilated cardiomyopathy	8	7.92079	6.38478e-05	ACTB, ACTC1, ATP2A2, TNNC1, PLN, RYR2, TNNI3, TTN	58	92	5085	7.62369	0.00604737	0.00604737	0.0701594
KEGG_PATHWAY	hsa04260:Cardiac muscle contraction	7	6.93069	0.000209026	UQCRC2, ACTC1, UQCRC1, ATP2A2, TNNC1, RYR2, TNNI3	58	78	5085	7.86804	0.0196636	0.00659798	0.229523
KEGG_PATHWAY	hsa05410:Hypertrophic cardiomyopathy (HCM)	7	6.93069	0.000335058	ACTB, ACTC1, ATP2A2, TNNC1, RYR2, TNNI3, TTN	58	85	5085	7.22008	0.0313344	0.00792738	0.367682
GOTERM_BP_FAT	GO:0060048~cardiac muscle contraction	4	3.9604	0.000348489	ACTC1, TNNC1, RYR2, TNNI3	101	19	13528	28.198	0.403425	0.0150778	0.576613
GOTERM_BP_FAT	GO:0060047~heart contraction	4	3.9604	0.000623397	ACTC1, TNNC1, RYR2, TNNI3	101	23	13528	23.294	0.603136	0.0207846	1.02927
GOTERM_BP_FAT	GO:0003015~heart process	4	3.9604	0.000623397	ACTC1, TNNC1, RYR2, TNNI3	101	23	13528	23.294	0.603136	0.0207846	1.02927
GOTERM_BP_FAT	GO:0048738~cardiac muscle tissue development	5	4.9505	0.000822316	ACTC1, TNNC1, PLN, TNNI3, TTN	101	57	13528	11.7492	0.704526	0.0240886	1.3556
GOTERM_BP_FAT	GO:0060415~muscle tissue morphogenesis	4	3.9604	0.00100778	ACTC1, TNNC1, TNNI3, TTN	101	27	13528	19.8431	0.77559	0.0283272	1.65894
GOTERM_BP_FAT	GO:0055008~cardiac muscle tissue morphogenesis	4	3.9604	0.00100778	ACTC1, TNNC1, TNNI3, TTN	101	27	13528	19.8431	0.77559	0.0283272	1.65894
GOTERM_BP_FAT	GO:0014706~striated muscle tissue development	6	5.94059	0.0018743	ACTC1, TNNC1, PLN, PPP3CA, TNNI3, TTN	101	119	13528	6.75331	0.937982	0.0425125	3.06465
GOTERM_BP_FAT	GO:0060537~muscle tissue development	6	5.94059	0.0023247	ACTC1, TNNC1, PLN, PPP3CA, TNNI3, TTN	101	125	13528	6.42915	0.968229	0.0480802	3.78781
GOTERM_BP_FAT	GO:0007517~muscle organ development	7	6.93069	0.00474035	ACTC1, NEB, TNNC1, PLN, PPP3CA, TNNI3, TTN	101	211	13528	4.44353	0.999126	0.079507	7.58072
GOTERM_BP_FAT	GO:0003007~heart morphogenesis	4	3.9604	0.0167816	ACTC1, TNNC1, TNNI3, TTN	101	73	13528	7.33921	1	0.194441	24.4812
GOTERM_BP_FAT	GO:0048729~tissue morphogenesis	5	4.9505	0.0444086	ACTC1, TNNC1, TRAF6, TNNI3, TTN	101	180	13528	3.72057	1	0.352295	52.9354
GOTERM_BP_FAT	GO:0008015~blood circulation	5	4.9505	0.0490479	ACTC1, TNNC1, PLN, RYR2, TNNI3	101	186	13528	3.60055	1	0.372383	56.5862
GOTERM_BP_FAT	GO:0003013~circulatory system process	5	4.9505	0.0490479	ACTC1, TNNC1, PLN, RYR2, TNNI3	101	186	13528	3.60055	1	0.372383	56.5862
GOTERM_BP_FAT	GO:0007507~heart development	5	4.9505	0.0750796	ACTC1, TNNC1, PLN, TNNI3, TTN	101	215	13528	3.1149	1	0.472202	72.6074
Annotation Cluster 6	Enrichment Score: 3.3380522452650143
Category	Term	Count	%	PValue	Genes	List Total	Pop Hits	Pop Total	Fold Enrichment	Bonferroni	Benjamini	FDR
GOTERM_BP_FAT	GO:0006091~generation of precursor metabolites and energy	15	14.8515	6.95311e-08	UQCRC2, LDHA, UQCRC1, ATP5B, SNCA, CYCS, PGAM2, PFKM, PDHB, SDHB, PYGM, PKM2, TXN, PGM1, ATP5O	101	313	13528	6.41888	0.00010304	2.57609e-05	0.00011536
GOTERM_BP_FAT	GO:0006096~glycolysis	6	5.94059	2.39335e-05	LDHA, PKM2, PGM1, PGAM2, PFKM, PDHB	101	47	13528	17.0988	0.0348482	0.00295146	0.039701
GOTERM_BP_FAT	GO:0044275~cellular carbohydrate catabolic process	7	6.93069	3.82838e-05	LDHA, PYGM, PKM2, PGM1, PGAM2, PFKM, PDHB	101	85	13528	11.0304	0.0551582	0.00435493	0.0634982
GOTERM_BP_FAT	GO:0006007~glucose catabolic process	6	5.94059	6.70443e-05	LDHA, PKM2, PGM1, PGAM2, PFKM, PDHB	101	58	13528	13.8559	0.094586	0.00619094	0.111176
SP_PIR_KEYWORDS	glycolysis	5	4.9505	7.95793e-05	LDHA, PKM2, PGAM2, PFKM, PDHB	101	44	19235	21.6415	0.020089	0.00135199	0.103653
SP_PIR_KEYWORDS	glycogen storage disease	4	3.9604	8.79326e-05	LDHA, PYGM, PGM1, PFKM	101	17	19235	44.8107	0.0221743	0.00140051	0.114528
GOTERM_BP_FAT	GO:0006006~glucose metabolic process	8	7.92079	0.000137086	LDHA, PYGM, PKM2, PGM1, PGAM2, PFKM, KCNJ11, PDHB	101	153	13528	7.00343	0.183865	0.00749677	0.227198
GOTERM_BP_FAT	GO:0016052~carbohydrate catabolic process	7	6.93069	0.000153712	LDHA, PYGM, PKM2, PGM1, PGAM2, PFKM, PDHB	101	109	13528	8.60169	0.203731	0.00810336	0.25472
GOTERM_BP_FAT	GO:0019320~hexose catabolic process	6	5.94059	0.000154219	LDHA, PKM2, PGM1, PGAM2, PFKM, PDHB	101	69	13528	11.647	0.20433	0.00785076	0.255559
GOTERM_BP_FAT	GO:0046365~monosaccharide catabolic process	6	5.94059	0.000176594	LDHA, PKM2, PGM1, PGAM2, PFKM, PDHB	101	71	13528	11.3189	0.230285	0.00868655	0.292585
GOTERM_BP_FAT	GO:0046164~alcohol catabolic process	6	5.94059	0.000327853	LDHA, PKM2, PGM1, PGAM2, PFKM, PDHB	101	81	13528	9.92153	0.384892	0.0146181	0.542556
KEGG_PATHWAY	hsa00010:Glycolysis / Gluconeogenesis	6	5.94059	0.000505438	LDHA, PKM2, PGM1, PGAM2, PFKM, PDHB	58	60	5085	8.76724	0.0468936	0.00797284	0.554179
GOTERM_BP_FAT	GO:0019318~hexose metabolic process	8	7.92079	0.0005472	LDHA, PYGM, PKM2, PGM1, PGAM2, PFKM, KCNJ11, PDHB	101	192	13528	5.58086	0.555663	0.0200751	0.904003
GOTERM_BP_FAT	GO:0005996~monosaccharide metabolic process	8	7.92079	0.00128266	LDHA, PYGM, PKM2, PGM1, PGAM2, PFKM, KCNJ11, PDHB	101	222	13528	4.82669	0.850748	0.0322632	2.10692
GOTERM_BP_FAT	GO:0006090~pyruvate metabolic process	4	3.9604	0.00365076	LDHA, PGM1, PGAM2, PDHB	101	42	13528	12.7562	0.995574	0.0655098	5.88766
SP_PIR_KEYWORDS	allosteric enzyme	3	2.9703	0.0174984	PYGM, PKM2, PFKM	101	39	19235	14.6497	0.988909	0.12069	20.5505
KEGG_PATHWAY	hsa00620:Pyruvate metabolism	3	2.9703	0.073438	LDHA, PKM2, PDHB	58	40	5085	6.57543	0.999287	0.331393	56.7603
SP_PIR_KEYWORDS	magnesium	5	4.9505	0.198159	ATP2A2, PKM2, PGM1, PFKM, TTN	101	442	19235	2.15436	1	0.608822	94.3749
UP_SEQ_FEATURE	binding site:Substrate	4	3.9604	0.203591	LDHA, PKM2, AKR7A2, PFKM	101	297	19113	2.54865	1	0.999949	97.3086
Annotation Cluster 7	Enrichment Score: 3.3021915880406327
Category	Term	Count	%	PValue	Genes	List Total	Pop Hits	Pop Total	Fold Enrichment	Bonferroni	Benjamini	FDR
GOTERM_MF_FAT	GO:0019900~kinase binding	8	7.92079	0.000240218	ACTB, MAP2K1, RYR2, PFKM, TNNI3, FLNA, DLG1, APC	91	179	12983	6.37633	0.0852748	0.0147455	0.330877
GOTERM_MF_FAT	GO:0019901~protein kinase binding	7	6.93069	0.000542181	ACTB, MAP2K1, RYR2, TNNI3, FLNA, DLG1, APC	91	147	12983	6.79383	0.182254	0.0283342	0.745362
GOTERM_MF_FAT	GO:0019899~enzyme binding	12	11.8812	0.000952085	ACTB, MAP2K1, RYR2, UBE2I, ABCA1, PFKM, TNNI3, PRKCE, S100A1, FLNA, DLG1, APC	91	523	12983	3.27351	0.297698	0.0432125	1.30545
Annotation Cluster 8	Enrichment Score: 3.0862078528399657
Category	Term	Count	%	PValue	Genes	List Total	Pop Hits	Pop Total	Fold Enrichment	Bonferroni	Benjamini	FDR
GOTERM_CC_FAT	GO:0005938~cell cortex	9	8.91089	1.07353e-05	ACTB, MAP2K1, ACTN4, MYH2, SNCA, RYR1, PRKCI, FLNA, TMOD1	94	146	12782	8.38225	0.00273377	0.000195518	0.0139887
GOTERM_CC_FAT	GO:0044448~cell cortex part	5	4.9505	0.00311345	ACTB, ACTN4, MYH2, PRKCI, TMOD1	94	83	12782	8.19149	0.548494	0.0301204	3.98214
KEGG_PATHWAY	hsa04530:Tight junction	6	5.94059	0.0164938	ACTB, ACTN4, MYH2, PRKCI, ACTN2, PRKCE	58	134	5085	3.92563	0.79402	0.123365	16.7076
Annotation Cluster 9	Enrichment Score: 3.0768538399531242
Category	Term	Count	%	PValue	Genes	List Total	Pop Hits	Pop Total	Fold Enrichment	Bonferroni	Benjamini	FDR
KEGG_PATHWAY	hsa05414:Dilated cardiomyopathy	8	7.92079	6.38478e-05	ACTB, ACTC1, ATP2A2, TNNC1, PLN, RYR2, TNNI3, TTN	58	92	5085	7.62369	0.00604737	0.00604737	0.0701594
KEGG_PATHWAY	hsa05410:Hypertrophic cardiomyopathy (HCM)	7	6.93069	0.000335058	ACTB, ACTC1, ATP2A2, TNNC1, RYR2, TNNI3, TTN	58	85	5085	7.22008	0.0313344	0.00792738	0.367682
GOTERM_BP_FAT	GO:0010038~response to metal ion	7	6.93069	0.000383489	ACTB, TNNC1, GSN, SNCA, RYR2, PGAM2, TTN	101	129	13528	7.26809	0.433592	0.01611	0.634352
GOTERM_BP_FAT	GO:0010035~response to inorganic substance	8	7.92079	0.000806486	ACTB, TNNC1, GSN, SNCA, RYR2, PGAM2, TTN, PRDX1	101	205	13528	5.22695	0.697506	0.0246026	1.32967
GOTERM_BP_FAT	GO:0051592~response to calcium ion	3	2.9703	0.06239	ACTB, RYR2, TTN	101	55	13528	7.30585	1	0.422294	65.6586
Annotation Cluster 10	Enrichment Score: 2.4942733582086496
Category	Term	Count	%	PValue	Genes	List Total	Pop Hits	Pop Total	Fold Enrichment	Bonferroni	Benjamini	FDR
GOTERM_CC_FAT	GO:0005740~mitochondrial envelope	12	11.8812	0.000223837	UQCRC2, PPIF, SDHB, UQCRC1, MCL1, ATP5B, BAX, CYCS, TOMM20, ATP5O, BCL2L11, VDAC1	94	419	12782	3.89438	0.0554861	0.0033523	0.291299
GOTERM_CC_FAT	GO:0031966~mitochondrial membrane	11	10.8911	0.000571356	UQCRC2, PPIF, SDHB, UQCRC1, MCL1, ATP5B, BAX, TOMM20, ATP5O, BCL2L11, VDAC1	94	394	12782	3.79636	0.135615	0.00726038	0.742004
GOTERM_CC_FAT	GO:0044429~mitochondrial part	13	12.8713	0.00122576	UQCRC2, UQCRC1, MCL1, ATP5B, CYCS, PDHB, BCL2L11, VDAC1, PPIF, SDHB, BAX, TOMM20, ATP5O	94	595	12782	2.97096	0.268575	0.0135063	1.58562
GOTERM_CC_FAT	GO:0031967~organelle envelope	13	12.8713	0.00173834	RTN4, UQCRC2, UQCRC1, MCL1, ATP5B, CYCS, BCL2L11, VDAC1, PPIF, SDHB, BAX, TOMM20, ATP5O	94	620	12782	2.85117	0.358317	0.0183161	2.24176
GOTERM_CC_FAT	GO:0031975~envelope	13	12.8713	0.00178603	RTN4, UQCRC2, UQCRC1, MCL1, ATP5B, CYCS, BCL2L11, VDAC1, PPIF, SDHB, BAX, TOMM20, ATP5O	94	622	12782	2.842	0.366088	0.0180686	2.30261
UP_SEQ_FEATURE	short sequence motif:BH3	3	2.9703	0.0035018	MCL1, BAX, BCL2L11	101	17	19113	33.3949	0.974055	0.518262	5.41851
GOTERM_CC_FAT	GO:0005741~mitochondrial outer membrane	5	4.9505	0.0041656	MCL1, BAX, TOMM20, BCL2L11, VDAC1	94	90	12782	7.55437	0.655081	0.0373024	5.2944
GOTERM_CC_FAT	GO:0031968~organelle outer membrane	5	4.9505	0.00694135	MCL1, BAX, TOMM20, BCL2L11, VDAC1	94	104	12782	6.53744	0.830723	0.0556867	8.67733
INTERPRO	IPR000712:Apoptosis regulator Bcl-2, BH	3	2.9703	0.00747409	MCL1, BAX, BCL2L11	100	22	16659	22.7168	0.90588	0.545122	9.60644
GOTERM_CC_FAT	GO:0019867~outer membrane	5	4.9505	0.00791466	MCL1, BAX, TOMM20, BCL2L11, VDAC1	94	108	12782	6.29531	0.868173	0.0595549	9.83687
SMART	SM00337:BCL	3	2.9703	0.00825339	MCL1, BAX, BCL2L11	58	22	9079	21.3456	0.421307	0.421307	8.12452
SP_PIR_KEYWORDS	Apoptosis	6	5.94059	0.0486873	MCL1, BAX, CYCS, PSME3, BCL2L11, VDAC1	101	381	19235	2.99914	0.999997	0.256207	47.8179
Annotation Cluster 11	Enrichment Score: 2.225561228226704
Category	Term	Count	%	PValue	Genes	List Total	Pop Hits	Pop Total	Fold Enrichment	Bonferroni	Benjamini	FDR
KEGG_PATHWAY	hsa05012:Parkinson's disease	9	8.91089	7.59089e-05	UQCRC2, SDHB, UQCRC1, ATP5B, CYCS, SNCA, UBE2J1, ATP5O, VDAC1	58	128	5085	6.16447	0.00718568	0.00359932	0.0834078
SP_PIR_KEYWORDS	mitochondrion	15	14.8515	0.000100229	UQCRC2, UQCRC1, MCL1, ATP5B, CYCS, PDHB, BCL2L11, VDAC1, PPIF, SDHB, BAX, PLN, TOMM20, ATP5O, ATPAF1	101	832	19235	3.43351	0.0252359	0.00150239	0.130534
GOTERM_CC_FAT	GO:0005740~mitochondrial envelope	12	11.8812	0.000223837	UQCRC2, PPIF, SDHB, UQCRC1, MCL1, ATP5B, BAX, CYCS, TOMM20, ATP5O, BCL2L11, VDAC1	94	419	12782	3.89438	0.0554861	0.0033523	0.291299
GOTERM_CC_FAT	GO:0005739~mitochondrion	20	19.802	0.000260612	UQCRC2, UQCRC1, MCL1, ATP5B, CYCS, PRDX1, KCNJ11, PDHB, BCL2L11, VDAC1, PPIF, SDHB, PLN, BAX, TXN, AKR7A2, TOMM20, ATP5O, PPP3CA, ATPAF1	94	1087	12782	2.50191	0.0643042	0.00368568	0.339083
KEGG_PATHWAY	hsa05010:Alzheimer's disease	9	8.91089	0.000406737	UQCRC2, SDHB, UQCRC1, ATP2A2, ATP5B, CYCS, SNCA, ATP5O, PPP3CA	58	163	5085	4.84081	0.0379106	0.00769978	0.44618
GOTERM_CC_FAT	GO:0031966~mitochondrial membrane	11	10.8911	0.000571356	UQCRC2, PPIF, SDHB, UQCRC1, MCL1, ATP5B, BAX, TOMM20, ATP5O, BCL2L11, VDAC1	94	394	12782	3.79636	0.135615	0.00726038	0.742004
GOTERM_BP_FAT	GO:0015980~energy derivation by oxidation of organic compounds	7	6.93069	0.000687432	UQCRC2, SDHB, UQCRC1, PYGM, CYCS, SNCA, PDHB	101	144	13528	6.511	0.639089	0.0223927	1.13443
GOTERM_BP_FAT	GO:0045333~cellular respiration	6	5.94059	0.000751389	UQCRC2, SDHB, UQCRC1, CYCS, SNCA, PDHB	101	97	13528	8.28499	0.671749	0.023926	1.23936
GOTERM_CC_FAT	GO:0044429~mitochondrial part	13	12.8713	0.00122576	UQCRC2, UQCRC1, MCL1, ATP5B, CYCS, PDHB, BCL2L11, VDAC1, PPIF, SDHB, BAX, TOMM20, ATP5O	94	595	12782	2.97096	0.268575	0.0135063	1.58562
GOTERM_BP_FAT	GO:0022900~electron transport chain	6	5.94059	0.00155084	UQCRC2, SDHB, UQCRC1, CYCS, SNCA, TXN	101	114	13528	7.0495	0.899754	0.037005	2.54214
GOTERM_CC_FAT	GO:0031967~organelle envelope	13	12.8713	0.00173834	RTN4, UQCRC2, UQCRC1, MCL1, ATP5B, CYCS, BCL2L11, VDAC1, PPIF, SDHB, BAX, TOMM20, ATP5O	94	620	12782	2.85117	0.358317	0.0183161	2.24176
GOTERM_CC_FAT	GO:0031975~envelope	13	12.8713	0.00178603	RTN4, UQCRC2, UQCRC1, MCL1, ATP5B, CYCS, BCL2L11, VDAC1, PPIF, SDHB, BAX, TOMM20, ATP5O	94	622	12782	2.842	0.366088	0.0180686	2.30261
SP_PIR_KEYWORDS	electron transport	5	4.9505	0.00184084	UQCRC2, SDHB, UQCRC1, CYCS, TXN	101	100	19235	9.52228	0.374902	0.0193865	2.37249
GOTERM_BP_FAT	GO:0009060~aerobic respiration	4	3.9604	0.00216057	UQCRC2, SDHB, UQCRC1, PDHB	101	35	13528	15.3075	0.959459	0.045393	3.52488
KEGG_PATHWAY	hsa05016:Huntington's disease	8	7.92079	0.00366785	UQCRC2, SDHB, UQCRC1, ATP5B, BAX, CYCS, ATP5O, VDAC1	58	180	5085	3.89655	0.294668	0.0486465	3.95865
GOTERM_BP_FAT	GO:0006119~oxidative phosphorylation	5	4.9505	0.00597334	UQCRC2, UQCRC1, ATP5B, SNCA, ATP5O	101	98	13528	6.8337	0.999861	0.0939457	9.46209
UP_SEQ_FEATURE	transit peptide:Mitochondrion	8	7.92079	0.0113427	UQCRC2, PPIF, SDHB, UQCRC1, ATP5B, ATP5O, ATPAF1, PDHB	101	467	19113	3.24176	0.999993	0.773361	16.5696
GOTERM_MF_FAT	GO:0032403~protein complex binding	6	5.94059	0.0116396	UQCRC2, UQCRC1, ACTN4, ATP5O, TNN, ACTN2	91	196	12983	4.36746	0.987011	0.195216	14.9145
SP_PIR_KEYWORDS	transit peptide	8	7.92079	0.0121008	UQCRC2, PPIF, SDHB, UQCRC1, ATP5B, ATP5O, ATPAF1, PDHB	101	476	19235	3.20077	0.955154	0.0872649	14.6707
GOTERM_CC_FAT	GO:0031090~organelle membrane	16	15.8416	0.0123622	UQCRC2, RTN4, UQCRC1, MCL1, ATP5B, BCL2L11, VDAC1, PPIF, SDHB, ATP2A2, BAX, TOMM20, RYR1, RYR2, ATP5O, DLG1	94	1096	12782	1.98509	0.958081	0.0890747	14.9645
GOTERM_CC_FAT	GO:0044455~mitochondrial membrane part	5	4.9505	0.0130421	UQCRC2, UQCRC1, ATP5B, TOMM20, ATP5O	94	125	12782	5.43915	0.964831	0.0887964	15.7241
SP_PIR_KEYWORDS	mitochondrion inner membrane	5	4.9505	0.0182626	UQCRC2, SDHB, UQCRC1, ATP5B, ATP5O	101	193	19235	4.93382	0.990905	0.122392	21.3519
GOTERM_BP_FAT	GO:0055114~oxidation reduction	11	10.8911	0.0195761	UQCRC2, SDHB, LDHA, UQCRC1, CYCS, SNCA, TXN, AKR7A2, PRDX1, PDHB, DEGS1	101	639	13528	2.30571	1	0.210446	27.9645
GOTERM_MF_FAT	GO:0022890~inorganic cation transmembrane transporter activity	5	4.9505	0.0207799	UQCRC1, ATP2A2, ATP5B, SNCA, ATP5O	91	151	12983	4.72418	0.999586	0.250643	25.15
GOTERM_CC_FAT	GO:0005743~mitochondrial inner membrane	7	6.93069	0.0240718	UQCRC2, PPIF, SDHB, UQCRC1, ATP5B, ATP5O, VDAC1	94	306	12782	3.11062	0.997998	0.154586	27.2053
SP_PIR_KEYWORDS	oxidoreductase	8	7.92079	0.0272602	UQCRC2, SDHB, LDHA, UQCRC1, AKR7A2, PRDX1, PDHB, DEGS1	101	562	19235	2.71097	0.999131	0.169286	30.2443
GOTERM_CC_FAT	GO:0019866~organelle inner membrane	7	6.93069	0.032728	UQCRC2, PPIF, SDHB, UQCRC1, ATP5B, ATP5O, VDAC1	94	329	12782	2.89316	0.999794	0.186946	35.1846
SP_PIR_KEYWORDS	respiratory chain	3	2.9703	0.0527479	UQCRC2, UQCRC1, CYCS	101	71	19235	8.04699	0.999999	0.269522	50.6471
KEGG_PATHWAY	hsa00190:Oxidative phosphorylation	5	4.9505	0.0569419	UQCRC2, SDHB, UQCRC1, ATP5B, ATP5O	58	130	5085	3.37202	0.996188	0.293972	47.5041
GOTERM_BP_FAT	GO:0022904~respiratory electron transport chain	3	2.9703	0.081203	SDHB, UQCRC1, SNCA	101	64	13528	6.27847	1	0.490736	75.4658
GOTERM_CC_FAT	GO:0070469~respiratory chain	3	2.9703	0.103403	UQCRC2, UQCRC1, CYCS	94	75	12782	5.43915	1	0.391657	75.8857
GOTERM_MF_FAT	GO:0015078~hydrogen ion transmembrane transporter activity	3	2.9703	0.128941	UQCRC1, ATP5B, ATP5O	91	90	12983	4.75568	1	0.592823	85.1084
GOTERM_MF_FAT	GO:0015077~monovalent inorganic cation transmembrane transporter activity	3	2.9703	0.162366	UQCRC1, ATP5B, ATP5O	91	104	12983	4.11549	1	0.636239	91.3201
GOTERM_MF_FAT	GO:0005506~iron ion binding	4	3.9604	0.36037	SDHB, CYCS, SNCA, PPP3CA	91	308	12983	1.85286	1	0.861052	99.7897
Annotation Cluster 12	Enrichment Score: 2.1331950963142012
Category	Term	Count	%	PValue	Genes	List Total	Pop Hits	Pop Total	Fold Enrichment	Bonferroni	Benjamini	FDR
GOTERM_MF_FAT	GO:0042802~identical protein binding	15	14.8515	0.000121538	CR2, ACTN4, TNNC1, SNCA, FHL2, ACTN2, PFKM, TTN, FLNA, S100B, BAX, RYR2, PSME3, TNN, S100A1	91	640	12983	3.34384	0.0440918	0.0112101	0.167534
INTERPRO	IPR011992:EF-Hand type	8	7.92079	0.000516312	ACTN4, S100B, TNNC1, CBL, RYR1, RYR2, ACTN2, S100A1	100	236	16659	5.64712	0.150137	0.0781199	0.692848
SP_PIR_KEYWORDS	homodimer	5	4.9505	0.00119719	S100B, ACTN2, PRKG1, S100A1, FLNA	101	89	19235	10.6992	0.26322	0.0137888	1.54892
UP_SEQ_FEATURE	domain:EF-hand 2	6	5.94059	0.00269	ACTN4, S100B, TNNC1, RYR2, ACTN2, S100A1	101	182	19113	6.2386	0.939436	0.503918	4.18744
UP_SEQ_FEATURE	domain:EF-hand 1	6	5.94059	0.00269	ACTN4, S100B, TNNC1, RYR2, ACTN2, S100A1	101	182	19113	6.2386	0.939436	0.503918	4.18744
GOTERM_MF_FAT	GO:0046983~protein dimerization activity	11	10.8911	0.00421912	AR, CR2, ACTN4, S100B, MCL1, TNNC1, BAX, ACTN2, PPP3CA, S100A1, FLNA	91	542	12983	2.89552	0.791664	0.122534	5.66584
INTERPRO	IPR018248:EF hand	5	4.9505	0.00753166	ACTN4, S100B, TNNC1, ACTN2, S100A1	100	130	16659	6.40731	0.907584	0.448638	9.677
SP_PIR_KEYWORDS	calcium	11	10.8911	0.00891722	ATP2A2, ACTN4, S100B, TNNC1, GSN, CBL, RYR1, RYR2, ACTN2, TTN, S100A1	101	803	19235	2.60884	0.898133	0.0710314	11.017
INTERPRO	IPR018249:EF-HAND 2	6	5.94059	0.00917518	ACTN4, S100B, TNNC1, RYR2, ACTN2, S100A1	100	215	16659	4.64902	0.94517	0.383638	11.67
KEGG_PATHWAY	hsa05412:Arrhythmogenic right ventricular cardiomyopathy (ARVC)	5	4.9505	0.0100069	ACTB, ATP2A2, ACTN4, RYR2, ACTN2	58	76	5085	5.76792	0.615358	0.0911218	10.4659
GOTERM_MF_FAT	GO:0005509~calcium ion binding	14	13.8614	0.010494	ACTN4, TNNC1, ATP5B, SNCA, CBL, ACTN2, TTN, ATP2A2, S100B, GSN, RYR1, RYR2, PPP3CA, S100A1	91	919	12983	2.17343	0.980037	0.195421	13.5438
GOTERM_MF_FAT	GO:0042803~protein homodimerization activity	7	6.93069	0.0284152	CR2, ACTN4, S100B, TNNC1, BAX, S100A1, FLNA	91	334	12983	2.9901	0.999977	0.276809	32.8117
SP_PIR_KEYWORDS	EF hand	3	2.9703	0.0389672	S100B, ACTN2, S100A1	101	60	19235	9.52228	0.99996	0.21902	40.4263
INTERPRO	IPR002048:Calcium-binding EF-hand	4	3.9604	0.0535526	ACTN4, TNNC1, RYR2, ACTN2	100	143	16659	4.65986	1	0.82338	52.3348
SMART	SM00054:EFh	4	3.9604	0.0604763	ACTN4, TNNC1, RYR2, ACTN2	58	143	9079	4.37859	0.98371	0.642746	47.1557
INTERPRO	IPR018247:EF-HAND 1	4	3.9604	0.138923	ACTN4, S100B, TNNC1, S100A1	100	217	16659	3.07078	1	0.956761	86.6492
Annotation Cluster 13	Enrichment Score: 2.0325196113234982
Category	Term	Count	%	PValue	Genes	List Total	Pop Hits	Pop Total	Fold Enrichment	Bonferroni	Benjamini	FDR
GOTERM_BP_FAT	GO:0065003~macromolecular complex assembly	14	13.8614	0.00119865	MAP2K1, ACTN2, ABCA1, PFKM, KCNA5, TTN, FLNA, PTK2, SET, GSN, BAX, TUBA1A, ATPAF1, APC	101	665	13528	2.8198	0.830934	0.0318009	1.97022
GOTERM_BP_FAT	GO:0070271~protein complex biogenesis	12	11.8812	0.00123995	PTK2, MAP2K1, GSN, BAX, ACTN2, PFKM, KCNA5, ATPAF1, TTN, TUBA1A, FLNA, APC	101	505	13528	3.18275	0.840982	0.0323014	2.03744
GOTERM_BP_FAT	GO:0006461~protein complex assembly	12	11.8812	0.00123995	PTK2, MAP2K1, GSN, BAX, ACTN2, PFKM, KCNA5, ATPAF1, TTN, TUBA1A, FLNA, APC	101	505	13528	3.18275	0.840982	0.0323014	2.03744
GOTERM_BP_FAT	GO:0043933~macromolecular complex subunit organization	14	13.8614	0.00214962	MAP2K1, ACTN2, ABCA1, PFKM, KCNA5, TTN, FLNA, PTK2, SET, GSN, BAX, TUBA1A, ATPAF1, APC	101	710	13528	2.64108	0.958794	0.0458166	3.50731
GOTERM_BP_FAT	GO:0043623~cellular protein complex assembly	5	4.9505	0.0320465	PTK2, GSN, TTN, TUBA1A, FLNA	101	162	13528	4.13397	1	0.298778	41.7481
GOTERM_BP_FAT	GO:0051259~protein oligomerization	5	4.9505	0.0400287	MAP2K1, BAX, ACTN2, PFKM, KCNA5	101	174	13528	3.84887	1	0.333907	49.2256
GOTERM_BP_FAT	GO:0034622~cellular macromolecular complex assembly	6	5.94059	0.0866513	PTK2, SET, GSN, TTN, TUBA1A, FLNA	101	318	13528	2.52718	1	0.505037	77.7711
GOTERM_BP_FAT	GO:0034621~cellular macromolecular complex subunit organization	6	5.94059	0.124755	PTK2, SET, GSN, TTN, TUBA1A, FLNA	101	357	13528	2.2511	1	0.625618	89.0385
Annotation Cluster 14	Enrichment Score: 2.0048993169968257
Category	Term	Count	%	PValue	Genes	List Total	Pop Hits	Pop Total	Fold Enrichment	Bonferroni	Benjamini	FDR
GOTERM_BP_FAT	GO:0032989~cellular component morphogenesis	14	13.8614	6.91677e-06	ACTB, ACTC1, MAP2K1, PRKCI, MYOZ1, TTN, PTK2, S100B, BAX, UBC, TNN, APC, DLG1, TMOD1	101	397	13528	4.72335	0.0101983	0.00146331	0.0114751
GOTERM_BP_FAT	GO:0031175~neuron projection development	8	7.92079	0.00287545	ACTB, PTK2, MAP2K1, S100B, UBC, TNN, PRKG1, APC	101	256	13528	4.18564	0.985984	0.0575492	4.66523
GOTERM_BP_FAT	GO:0032990~cell part morphogenesis	8	7.92079	0.00287545	ACTB, PTK2, MAP2K1, S100B, BAX, UBC, TNN, APC	101	256	13528	4.18564	0.985984	0.0575492	4.66523
GOTERM_BP_FAT	GO:0048666~neuron development	9	8.91089	0.0036066	ACTB, PTK2, MAP2K1, S100B, UBC, PRKCI, TNN, PRKG1, APC	101	339	13528	3.55594	0.995274	0.0655342	5.81842
GOTERM_BP_FAT	GO:0000902~cell morphogenesis	9	8.91089	0.00483584	ACTB, PTK2, MAP2K1, S100B, UBC, PRKCI, TNN, DLG1, APC	101	356	13528	3.38614	0.999241	0.0801421	7.72773
GOTERM_BP_FAT	GO:0048812~neuron projection morphogenesis	7	6.93069	0.00496115	ACTB, PTK2, MAP2K1, S100B, UBC, TNN, APC	101	213	13528	4.4018	0.999371	0.0812314	7.92031
GOTERM_BP_FAT	GO:0030030~cell projection organization	9	8.91089	0.00588153	ACTB, PTK2, MAP2K1, S100B, UBC, TNN, ACTN2, PRKG1, APC	101	368	13528	3.27572	0.99984	0.0935565	9.32325
GOTERM_BP_FAT	GO:0006928~cell motion	10	9.90099	0.0084863	ACTB, PTK2, MAP2K1, ATP5B, BAX, TXN, UBC, TNN, PRKG1, APC	101	475	13528	2.8198	0.999997	0.122089	13.1856
GOTERM_BP_FAT	GO:0048858~cell projection morphogenesis	7	6.93069	0.00961207	ACTB, PTK2, MAP2K1, S100B, UBC, TNN, APC	101	245	13528	3.82687	0.999999	0.133367	14.8066
GOTERM_BP_FAT	GO:0007409~axonogenesis	6	5.94059	0.0141919	ACTB, PTK2, S100B, UBC, TNN, APC	101	193	13528	4.16396	1	0.175167	21.1124
GOTERM_BP_FAT	GO:0030182~neuron differentiation	9	8.91089	0.0157662	ACTB, PTK2, MAP2K1, S100B, UBC, PRKCI, TNN, PRKG1, APC	101	438	13528	2.7522	1	0.189645	23.1767
GOTERM_BP_FAT	GO:0048667~cell morphogenesis involved in neuron differentiation	6	5.94059	0.0193635	ACTB, PTK2, S100B, UBC, TNN, APC	101	209	13528	3.84518	1	0.209899	27.7048
GOTERM_BP_FAT	GO:0000904~cell morphogenesis involved in differentiation	6	5.94059	0.0346449	ACTB, PTK2, S100B, UBC, TNN, APC	101	244	13528	3.29362	1	0.311503	44.2888
GOTERM_BP_FAT	GO:0016477~cell migration	6	5.94059	0.0537816	PTK2, ATP5B, BAX, TNN, PRKG1, APC	101	276	13528	2.91175	1	0.393202	60.0358
GOTERM_BP_FAT	GO:0048870~cell motility	6	5.94059	0.077199	PTK2, ATP5B, BAX, TNN, PRKG1, APC	101	307	13528	2.61773	1	0.478286	73.6304
GOTERM_BP_FAT	GO:0051674~localization of cell	6	5.94059	0.077199	PTK2, ATP5B, BAX, TNN, PRKG1, APC	101	307	13528	2.61773	1	0.478286	73.6304
GOTERM_BP_FAT	GO:0001764~neuron migration	3	2.9703	0.081203	PTK2, BAX, PRKG1	101	64	13528	6.27847	1	0.490736	75.4658
GOTERM_BP_FAT	GO:0044087~regulation of cellular component biogenesis	4	3.9604	0.0880035	PTK2, GSN, UBC, APC	101	142	13528	3.77297	1	0.508869	78.3109
Annotation Cluster 15	Enrichment Score: 1.9891355361045715
Category	Term	Count	%	PValue	Genes	List Total	Pop Hits	Pop Total	Fold Enrichment	Bonferroni	Benjamini	FDR
GOTERM_CC_FAT	GO:0016529~sarcoplasmic reticulum	8	7.92079	1.0924e-08	TRDN, SLN, ATP2A2, PYGM, PLN, RYR1, RYR2, S100A1	94	39	12782	27.8931	2.78561e-06	3.48202e-07	1.42355e-05
GOTERM_CC_FAT	GO:0016528~sarcoplasm	8	7.92079	1.57799e-08	TRDN, SLN, ATP2A2, PYGM, PLN, RYR1, RYR2, S100A1	94	41	12782	26.5324	4.02387e-06	4.47097e-07	2.05635e-05
GOTERM_BP_FAT	GO:0019725~cellular homeostasis	17	16.8317	2.85154e-07	MCL1, ATP5B, SNCA, PFKM, KCNA5, TNNI3, KCNJ11, PRDX1, PYGM, ATP2A2, BAX, PLN, TXN, RYR1, RYR2, PPP3CA, APC	101	466	13528	4.88624	0.000422509	8.45161e-05	0.000473101
GOTERM_BP_FAT	GO:0042592~homeostatic process	20	19.802	2.0829e-06	MCL1, ATP5B, SNCA, ABCA1, PFKM, KCNA5, TNNI3, KCNJ11, PRDX1, BCL2L11, PYGM, ATP2A2, PLN, BAX, TXN, RYR1, RYR2, PPP3CA, NR5A2, APC	101	751	13528	3.56699	0.00308211	0.000514346	0.00345571
GOTERM_BP_FAT	GO:0048878~chemical homeostasis	15	14.8515	2.30099e-05	ATP5B, SNCA, ABCA1, PFKM, KCNA5, TNNI3, KCNJ11, PYGM, ATP2A2, BAX, PLN, RYR1, RYR2, PPP3CA, NR5A2	101	512	13528	3.92404	0.0335262	0.0030953	0.0381692
GOTERM_BP_FAT	GO:0006873~cellular ion homeostasis	12	11.8812	9.7403e-05	ATP2A2, PYGM, ATP5B, PLN, BAX, SNCA, RYR1, RYR2, PPP3CA, KCNA5, TNNI3, KCNJ11	101	374	13528	4.29756	0.134422	0.00575769	0.16148
GOTERM_BP_FAT	GO:0055082~cellular chemical homeostasis	12	11.8812	0.00011214	ATP2A2, PYGM, ATP5B, PLN, BAX, SNCA, RYR1, RYR2, PPP3CA, KCNA5, TNNI3, KCNJ11	101	380	13528	4.2297	0.153123	0.00637193	0.185889
SP_PIR_KEYWORDS	sarcoplasmic reticulum	4	3.9604	0.000195416	TRDN, SLN, ATP2A2, PLN	101	22	19235	34.6265	0.0486145	0.00276484	0.254356
GOTERM_BP_FAT	GO:0050801~ion homeostasis	12	11.8812	0.000213259	ATP2A2, PYGM, ATP5B, PLN, BAX, SNCA, RYR1, RYR2, PPP3CA, KCNA5, TNNI3, KCNJ11	101	409	13528	3.9298	0.271001	0.00982897	0.353232
GOTERM_BP_FAT	GO:0006874~cellular calcium ion homeostasis	8	7.92079	0.000410409	ATP2A2, PYGM, PLN, BAX, RYR1, RYR2, KCNA5, TNNI3	101	183	13528	5.85533	0.455752	0.0167567	0.67874
GOTERM_BP_FAT	GO:0055074~calcium ion homeostasis	8	7.92079	0.000482517	ATP2A2, PYGM, PLN, BAX, RYR1, RYR2, KCNA5, TNNI3	101	188	13528	5.6996	0.510936	0.0181729	0.797545
GOTERM_BP_FAT	GO:0030003~cellular cation homeostasis	9	8.91089	0.000581168	ATP2A2, PYGM, ATP5B, PLN, BAX, RYR1, RYR2, KCNA5, TNNI3	101	254	13528	4.74593	0.57749	0.0203039	0.959866
GOTERM_BP_FAT	GO:0006875~cellular metal ion homeostasis	8	7.92079	0.000618614	ATP2A2, PYGM, PLN, BAX, RYR1, RYR2, KCNA5, TNNI3	101	196	13528	5.46696	0.600311	0.0211014	1.02141
GOTERM_BP_FAT	GO:0055065~metal ion homeostasis	8	7.92079	0.000806486	ATP2A2, PYGM, PLN, BAX, RYR1, RYR2, KCNA5, TNNI3	101	205	13528	5.22695	0.697506	0.0246026	1.32967
GOTERM_BP_FAT	GO:0043269~regulation of ion transport	6	5.94059	0.000824272	SLN, ACTN4, PLN, BAX, RYR2, KCNA5	101	99	13528	8.11761	0.705382	0.0236774	1.35881
GOTERM_BP_FAT	GO:0055080~cation homeostasis	9	8.91089	0.00125377	ATP2A2, PYGM, ATP5B, PLN, BAX, RYR1, RYR2, KCNA5, TNNI3	101	286	13528	4.21491	0.844211	0.0320922	2.05993
GOTERM_BP_FAT	GO:0030005~cellular di-, tri-valent inorganic cation homeostasis	8	7.92079	0.00145802	ATP2A2, PYGM, PLN, BAX, RYR1, RYR2, KCNA5, TNNI3	101	227	13528	4.72037	0.884948	0.0359868	2.39172
GOTERM_BP_FAT	GO:0055066~di-, tri-valent inorganic cation homeostasis	8	7.92079	0.00195566	ATP2A2, PYGM, PLN, BAX, RYR1, RYR2, KCNA5, TNNI3	101	239	13528	4.48337	0.945039	0.0436513	3.19565
GOTERM_BP_FAT	GO:0010959~regulation of metal ion transport	5	4.9505	0.00302607	SLN, PLN, BAX, RYR2, KCNA5	101	81	13528	8.26794	0.988796	0.0596721	4.90388
GOTERM_BP_FAT	GO:0001666~response to hypoxia	6	5.94059	0.00314141	PYGM, ACTN4, RYR1, RYR2, PDLIM1, KCNA5	101	134	13528	5.99734	0.990561	0.061068	5.08624
GOTERM_BP_FAT	GO:0070482~response to oxygen levels	6	5.94059	0.00390643	PYGM, ACTN4, RYR1, RYR2, PDLIM1, KCNA5	101	141	13528	5.6996	0.996974	0.0691091	6.28753
GOTERM_BP_FAT	GO:0006816~calcium ion transport	6	5.94059	0.00402569	SLN, ATP2A2, PLN, RYR1, RYR2, PPP3CA	101	142	13528	5.65946	0.997466	0.0703098	6.47351
GOTERM_CC_FAT	GO:0033017~sarcoplasmic reticulum membrane	3	2.9703	0.00663386	ATP2A2, RYR1, RYR2	94	17	12782	23.9962	0.816817	0.055005	8.30814
GOTERM_BP_FAT	GO:0015674~di-, tri-valent inorganic cation transport	6	5.94059	0.00981651	SLN, ATP2A2, PLN, RYR1, RYR2, PPP3CA	101	176	13528	4.56616	1	0.134763	15.0979
KEGG_PATHWAY	hsa04020:Calcium signaling pathway	7	6.93069	0.0132617	ATP2A2, TNNC1, PLN, RYR1, RYR2, PPP3CA, VDAC1	58	176	5085	3.48697	0.718688	0.1089	13.6489
GOTERM_BP_FAT	GO:0051924~regulation of calcium ion transport	4	3.9604	0.0144384	SLN, PLN, BAX, RYR2	101	69	13528	7.76467	1	0.176489	21.4391
GOTERM_BP_FAT	GO:0042391~regulation of membrane potential	5	4.9505	0.017376	BAX, SNCA, PPP3CA, KCNA5, KCNJ11	101	134	13528	4.99778	1	0.196115	25.2351
GOTERM_BP_FAT	GO:0008016~regulation of heart contraction	4	3.9604	0.0193255	ATP2A2, PLN, RYR2, S100A1	101	77	13528	6.95795	1	0.211053	27.6584
GOTERM_BP_FAT	GO:0006812~cation transport	10	9.90099	0.021068	SLN, ATP2A2, ATP5B, PLN, RYR1, RYR2, ATP5O, PPP3CA, KCNA5, KCNJ11	101	553	13528	2.42207	1	0.220011	29.7617
SP_PIR_KEYWORDS	ion transport	8	7.92079	0.0310853	ATP2A2, ATP5B, RYR1, RYR2, ATP5O, KCNA5, KCNJ11, VDAC1	101	578	19235	2.63592	0.999682	0.186554	33.7355
GOTERM_CC_FAT	GO:0005624~membrane fraction	12	11.8812	0.0325461	PPIF, PLD1, ATP2A2, SNCA, RYR1, RYR2, ABCA1, PPP3CA, TRAF6, KCNJ11, BCL2L11, DEGS1	94	809	12782	2.01699	0.999783	0.190172	35.0256
GOTERM_CC_FAT	GO:0005626~insoluble fraction	12	11.8812	0.0407541	PPIF, PLD1, ATP2A2, SNCA, RYR1, RYR2, ABCA1, PPP3CA, TRAF6, KCNJ11, BCL2L11, DEGS1	94	839	12782	1.94487	0.999975	0.214265	41.8538
GOTERM_CC_FAT	GO:0005789~endoplasmic reticulum membrane	6	5.94059	0.0463646	RTN4, ATP2A2, BAX, RYR1, RYR2, DLG1	94	269	12782	3.03298	0.999994	0.231389	46.133
GOTERM_CC_FAT	GO:0042175~nuclear envelope-endoplasmic reticulum network	6	5.94059	0.0560722	RTN4, ATP2A2, BAX, RYR1, RYR2, DLG1	94	284	12782	2.87279	1	0.259408	52.8571
GOTERM_BP_FAT	GO:0030001~metal ion transport	8	7.92079	0.0565814	SLN, ATP2A2, PLN, RYR1, RYR2, PPP3CA, KCNA5, KCNJ11	101	465	13528	2.30435	1	0.401786	61.9532
GOTERM_BP_FAT	GO:0006811~ion transport	11	10.8911	0.0572242	SLN, ATP2A2, ATP5B, PLN, RYR1, RYR2, ATP5O, PPP3CA, KCNA5, KCNJ11, VDAC1	101	768	13528	1.91842	1	0.40354	62.381
SP_PIR_KEYWORDS	calcium transport	3	2.9703	0.0723577	ATP2A2, RYR1, RYR2	101	85	19235	6.72161	1	0.340561	62.423
GOTERM_MF_FAT	GO:0046873~metal ion transmembrane transporter activity	6	5.94059	0.0774806	ATP2A2, SNCA, RYR1, RYR2, KCNA5, KCNJ11	91	328	12983	2.60982	1	0.478181	67.1278
GOTERM_CC_FAT	GO:0044432~endoplasmic reticulum part	6	5.94059	0.108637	RTN4, ATP2A2, BAX, RYR1, RYR2, DLG1	94	347	12782	2.35122	1	0.396868	77.6571
UP_SEQ_FEATURE	repeat:1	4	3.9604	0.134844	SNCA, RYR1, RYR2, KCNA5	101	243	19113	3.11502	1	0.999238	89.9764
UP_SEQ_FEATURE	repeat:2	4	3.9604	0.138423	SNCA, RYR1, RYR2, KCNA5	101	246	19113	3.07703	1	0.999133	90.6151
INTERPRO	IPR005821:Ion transport	3	2.9703	0.139129	RYR1, RYR2, KCNA5	100	110	16659	4.54336	1	0.947629	86.6921
GOTERM_MF_FAT	GO:0022832~voltage-gated channel activity	4	3.9604	0.153252	RYR1, KCNA5, KCNJ11, VDAC1	91	195	12983	2.92657	1	0.648675	89.9225
GOTERM_MF_FAT	GO:0005244~voltage-gated ion channel activity	4	3.9604	0.153252	RYR1, KCNA5, KCNJ11, VDAC1	91	195	12983	2.92657	1	0.648675	89.9225
GOTERM_MF_FAT	GO:0015267~channel activity	6	5.94059	0.157525	MCL1, RYR1, RYR2, KCNA5, KCNJ11, VDAC1	91	412	12983	2.07772	1	0.635571	90.6019
GOTERM_MF_FAT	GO:0022803~passive transmembrane transporter activity	6	5.94059	0.158636	MCL1, RYR1, RYR2, KCNA5, KCNJ11, VDAC1	91	413	12983	2.07269	1	0.632598	90.7713
GOTERM_MF_FAT	GO:0022836~gated channel activity	5	4.9505	0.168111	RYR1, RYR2, KCNA5, KCNJ11, VDAC1	91	310	12983	2.30113	1	0.644638	92.1062
GOTERM_BP_FAT	GO:0032844~regulation of homeostatic process	3	2.9703	0.20616	BAX, RYR1, RYR2	101	114	13528	3.52475	1	0.77849	97.83
GOTERM_BP_FAT	GO:0051480~cytosolic calcium ion homeostasis	3	2.9703	0.216992	RYR1, RYR2, KCNA5	101	118	13528	3.40527	1	0.791815	98.2723
GOTERM_MF_FAT	GO:0022834~ligand-gated channel activity	3	2.9703	0.219962	RYR1, RYR2, KCNJ11	91	127	12983	3.37017	1	0.717049	96.7513
GOTERM_MF_FAT	GO:0015276~ligand-gated ion channel activity	3	2.9703	0.219962	RYR1, RYR2, KCNJ11	91	127	12983	3.37017	1	0.717049	96.7513
SP_PIR_KEYWORDS	ionic channel	4	3.9604	0.229469	RYR1, RYR2, KCNA5, KCNJ11	101	318	19235	2.39554	1	0.657723	96.6526
SP_PIR_KEYWORDS	transmembrane protein	6	5.94059	0.241861	CR2, ATP2A2, MCL1, RYR1, RYR2, KCNA5	101	642	19235	1.77986	1	0.673962	97.2901
GOTERM_MF_FAT	GO:0022843~voltage-gated cation channel activity	3	2.9703	0.271284	RYR1, KCNA5, KCNJ11	91	147	12983	2.91164	1	0.786663	98.7295
GOTERM_MF_FAT	GO:0005216~ion channel activity	5	4.9505	0.279203	RYR1, RYR2, KCNA5, KCNJ11, VDAC1	91	386	12983	1.84806	1	0.793502	98.9073
GOTERM_MF_FAT	GO:0005261~cation channel activity	4	3.9604	0.297598	RYR1, RYR2, KCNA5, KCNJ11	91	275	12983	2.0752	1	0.809658	99.2351
GOTERM_MF_FAT	GO:0022838~substrate specific channel activity	5	4.9505	0.297882	RYR1, RYR2, KCNA5, KCNJ11, VDAC1	91	398	12983	1.79234	1	0.806033	99.2393
GOTERM_BP_FAT	GO:0055085~transmembrane transport	6	5.94059	0.412319	ATP5B, RYR1, RYR2, ATP5O, KCNA5, VDAC1	101	569	13528	1.41238	1	0.941209	99.9852
GOTERM_BP_FAT	GO:0015672~monovalent inorganic cation transport	4	3.9604	0.418771	ATP5B, ATP5O, KCNA5, KCNJ11	101	318	13528	1.68479	1	0.943412	99.9877
GOTERM_CC_FAT	GO:0034702~ion channel complex	3	2.9703	0.441263	RYR2, KCNA5, KCNJ11	94	205	12782	1.98993	1	0.839981	99.9492
GOTERM_CC_FAT	GO:0012505~endomembrane system	6	5.94059	0.680058	RTN4, ATP2A2, BAX, RYR1, RYR2, DLG1	94	782	12782	1.04332	1	0.965922	100
GOTERM_CC_FAT	GO:0005887~integral to plasma membrane	6	5.94059	0.941294	ATP2A2, RYR1, ABCA1, KCNA5, KCNJ11, DEGS1	94	1188	12782	0.686761	1	0.999579	100
GOTERM_CC_FAT	GO:0031226~intrinsic to plasma membrane	6	5.94059	0.948484	ATP2A2, RYR1, ABCA1, KCNA5, KCNJ11, DEGS1	94	1215	12782	0.6715	1	0.99968	100
Annotation Cluster 16	Enrichment Score: 1.9821200693283618
Category	Term	Count	%	PValue	Genes	List Total	Pop Hits	Pop Total	Fold Enrichment	Bonferroni	Benjamini	FDR
GOTERM_BP_FAT	GO:0009057~macromolecule catabolic process	18	17.8218	5.3467e-05	BRCC3, CYCS, CBL, UBE2J1, GIYD2, UBE2I, UBA5, TRIM63, UBAC1, SUMO2, RPA2, PYGM, BAX, UBC, PSME3, TRAF6, USP25, USP13	101	781	13528	3.08698	0.0761819	0.00526875	0.0886706
GOTERM_BP_FAT	GO:0044265~cellular macromolecule catabolic process	17	16.8317	7.7566e-05	BRCC3, CYCS, CBL, UBE2J1, GIYD2, UBE2I, UBA5, TRIM63, UBAC1, RPA2, SUMO2, BAX, UBC, PSME3, TRAF6, USP25, USP13	101	725	13528	3.14068	0.108596	0.00636616	0.128613
SP_PIR_KEYWORDS	ubl conjugation pathway	11	10.8911	0.000316982	SUMO2, BRCC3, CBL, UBE2J1, UBE2I, UBA5, TRAF6, UBAC1, TRIM63, USP25, USP13	101	509	19235	4.11572	0.0776617	0.00424586	0.412286
GOTERM_BP_FAT	GO:0019941~modification-dependent protein catabolic process	13	12.8713	0.00105563	BRCC3, CBL, UBE2J1, UBE2I, UBA5, UBAC1, TRIM63, SUMO2, UBC, PSME3, USP25, TRAF6, USP13	101	574	13528	3.0335	0.790969	0.0291016	1.73707
GOTERM_BP_FAT	GO:0043632~modification-dependent macromolecule catabolic process	13	12.8713	0.00105563	BRCC3, CBL, UBE2J1, UBE2I, UBA5, UBAC1, TRIM63, SUMO2, UBC, PSME3, USP25, TRAF6, USP13	101	574	13528	3.0335	0.790969	0.0291016	1.73707
GOTERM_BP_FAT	GO:0051603~proteolysis involved in cellular protein catabolic process	13	12.8713	0.00154064	BRCC3, CBL, UBE2J1, UBE2I, UBA5, UBAC1, TRIM63, SUMO2, UBC, PSME3, USP25, TRAF6, USP13	101	600	13528	2.90205	0.898225	0.0373671	2.52562
GOTERM_BP_FAT	GO:0044257~cellular protein catabolic process	13	12.8713	0.00160689	BRCC3, CBL, UBE2J1, UBE2I, UBA5, UBAC1, TRIM63, SUMO2, UBC, PSME3, USP25, TRAF6, USP13	101	603	13528	2.88761	0.907757	0.0377114	2.63288
GOTERM_BP_FAT	GO:0030163~protein catabolic process	13	12.8713	0.00208352	BRCC3, CBL, UBE2J1, UBE2I, UBA5, UBAC1, TRIM63, SUMO2, UBC, PSME3, USP25, TRAF6, USP13	101	622	13528	2.7994	0.954543	0.0450862	3.4012
GOTERM_BP_FAT	GO:0006508~proteolysis	17	16.8317	0.00440075	UQCRC2, CR2, BRCC3, UQCRC1, CBL, UBE2J1, UBE2I, UBA5, TRIM63, UBAC1, SUMO2, UBC, PSME3, TRAF6, ADAM12, USP25, USP13	101	1054	13528	2.16033	0.99855	0.0748628	7.05614
GOTERM_MF_FAT	GO:0019787~small conjugating protein ligase activity	6	5.94059	0.0059025	SUMO2, CBL, UBE2J1, UBE2I, TRAF6, TRIM63	91	166	12983	5.15676	0.888788	0.145193	7.84217
GOTERM_MF_FAT	GO:0016881~acid-amino acid ligase activity	6	5.94059	0.0128699	SUMO2, CBL, UBE2J1, UBE2I, TRAF6, TRIM63	91	201	12983	4.25882	0.991817	0.19623	16.364
GOTERM_BP_FAT	GO:0032446~protein modification by small protein conjugation	5	4.9505	0.0165328	SUMO2, CBL, UBC, CDC73, TRAF6	101	132	13528	5.07351	1	0.194847	24.1635
GOTERM_MF_FAT	GO:0016879~ligase activity, forming carbon-nitrogen bonds	6	5.94059	0.0221277	SUMO2, CBL, UBE2J1, UBE2I, TRAF6, TRIM63	91	231	12983	3.70572	0.999752	0.248934	26.5588
GOTERM_BP_FAT	GO:0006511~ubiquitin-dependent protein catabolic process	6	5.94059	0.0336164	UBC, UBE2I, PSME3, TRIM63, USP25, USP13	101	242	13528	3.32084	1	0.307342	43.2959
SP_PIR_KEYWORDS	ligase	5	4.9505	0.0748013	CBL, UBE2J1, UBE2I, TRAF6, TRIM63	101	305	19235	3.12206	1	0.344146	63.6927
GOTERM_MF_FAT	GO:0004842~ubiquitin-protein ligase activity	4	3.9604	0.0821369	CBL, UBE2J1, TRAF6, TRIM63	91	147	12983	3.88219	1	0.491626	69.3442
UP_SEQ_FEATURE	zinc finger region:RING-type	4	3.9604	0.0978401	TRIM54, CBL, TRAF6, TRIM63	101	210	19113	3.60453	1	0.998173	80.5072
KEGG_PATHWAY	hsa04120:Ubiquitin mediated proteolysis	4	3.9604	0.19781	CBL, UBE2J1, UBE2I, TRAF6	58	137	5085	2.55978	1	0.553066	91.1324
INTERPRO	IPR017907:Zinc finger, RING-type, conserved site	4	3.9604	0.23226	TRIM54, CBL, TRAF6, TRIM63	100	280	16659	2.37986	1	0.984436	97.1509
INTERPRO	IPR001841:Zinc finger, RING-type	4	3.9604	0.257645	TRIM54, CBL, TRAF6, TRIM63	100	296	16659	2.25122	1	0.98854	98.1882
SMART	SM00184:RING	4	3.9604	0.284236	TRIM54, CBL, TRAF6, TRIM63	58	296	9079	2.11533	1	0.936634	96.7257
INTERPRO	IPR018957:Zinc finger, C3HC4 RING-type	3	2.9703	0.393726	TRIM54, TRAF6, TRIM63	100	228	16659	2.19197	1	0.998944	99.8814
Annotation Cluster 17	Enrichment Score: 1.9566196752595035
Category	Term	Count	%	PValue	Genes	List Total	Pop Hits	Pop Total	Fold Enrichment	Bonferroni	Benjamini	FDR
GOTERM_BP_FAT	GO:0012501~programmed cell death	12	11.8812	0.00538982	RTN4, ACTC1, MCL1, GSN, BAX, PKM2, CYCS, UBC, PSME3, TRAF6, BCL2L11, VDAC1	101	611	13528	2.63058	0.999668	0.0869959	8.57625
GOTERM_BP_FAT	GO:0008219~cell death	13	12.8713	0.00665826	RTN4, ACTC1, AR, MCL1, CYCS, BCL2L11, VDAC1, GSN, BAX, PKM2, UBC, PSME3, TRAF6	101	719	13528	2.42174	0.99995	0.100987	10.4916
GOTERM_BP_FAT	GO:0016265~death	13	12.8713	0.0070228	RTN4, ACTC1, AR, MCL1, CYCS, BCL2L11, VDAC1, GSN, BAX, PKM2, UBC, PSME3, TRAF6	101	724	13528	2.40501	0.999971	0.104114	11.035
GOTERM_BP_FAT	GO:0006915~apoptosis	11	10.8911	0.0134289	RTN4, ACTC1, MCL1, GSN, BAX, CYCS, UBC, PSME3, TRAF6, BCL2L11, VDAC1	101	602	13528	2.44742	1	0.16933	20.0932
SP_PIR_KEYWORDS	Apoptosis	6	5.94059	0.0486873	MCL1, BAX, CYCS, PSME3, BCL2L11, VDAC1	101	381	19235	2.99914	0.999997	0.256207	47.8179
Annotation Cluster 18	Enrichment Score: 1.8820979228989438
Category	Term	Count	%	PValue	Genes	List Total	Pop Hits	Pop Total	Fold Enrichment	Bonferroni	Benjamini	FDR
GOTERM_BP_FAT	GO:0060341~regulation of cellular localization	10	9.90099	9.01379e-05	TNNC1, SNCA, G3BP2, RYR2, PFKM, TRAF6, KCNJ11, PRDX1, FLNA, APC	101	248	13528	5.40083	0.125052	0.00605389	0.149444
GOTERM_BP_FAT	GO:0032386~regulation of intracellular transport	5	4.9505	0.00186937	TNNC1, G3BP2, RYR2, PRDX1, FLNA	101	71	13528	9.43244	0.937525	0.0430611	3.0567
GOTERM_BP_FAT	GO:0032880~regulation of protein localization	6	5.94059	0.00356385	G3BP2, PRKCI, TRAF6, PRDX1, FLNA, APC	101	138	13528	5.8235	0.994964	0.0655846	5.75137
GOTERM_BP_FAT	GO:0070201~regulation of establishment of protein localization	5	4.9505	0.0123568	G3BP2, PRKCI, TRAF6, PRDX1, FLNA	101	121	13528	5.53474	1	0.159568	18.6404
GOTERM_BP_FAT	GO:0042990~regulation of transcription factor import into nucleus	3	2.9703	0.020571	G3BP2, PRDX1, FLNA	101	30	13528	13.3941	1	0.218416	29.1677
GOTERM_BP_FAT	GO:0042306~regulation of protein import into nucleus	3	2.9703	0.0418593	G3BP2, PRDX1, FLNA	101	44	13528	9.13231	1	0.340924	50.8083
GOTERM_BP_FAT	GO:0051223~regulation of protein transport	4	3.9604	0.0523491	G3BP2, TRAF6, PRDX1, FLNA	101	114	13528	4.69967	1	0.386681	59.0201
GOTERM_BP_FAT	GO:0033157~regulation of intracellular protein transport	3	2.9703	0.0584413	G3BP2, PRDX1, FLNA	101	53	13528	7.58154	1	0.406605	63.1786
GOTERM_BP_FAT	GO:0046822~regulation of nucleocytoplasmic transport	3	2.9703	0.0684775	G3BP2, PRDX1, FLNA	101	58	13528	6.92796	1	0.447847	69.1764
GOTERM_BP_FAT	GO:0010627~regulation of protein kinase cascade	5	4.9505	0.112815	HGS, TRAF6, PRDX1, FLNA, APC	101	249	13528	2.68957	1	0.589939	86.2755
Annotation Cluster 19	Enrichment Score: 1.838684701464492
Category	Term	Count	%	PValue	Genes	List Total	Pop Hits	Pop Total	Fold Enrichment	Bonferroni	Benjamini	FDR
GOTERM_BP_FAT	GO:0051129~negative regulation of cellular component organization	8	7.92079	8.59193e-05	RTN4, PTK2, TRIM54, SET, PACSIN3, GSN, SNCA, APC	101	142	13528	7.54595	0.119564	0.00667959	0.142454
GOTERM_BP_FAT	GO:0010639~negative regulation of organelle organization	5	4.9505	0.00316346	TRIM54, SET, GSN, SNCA, APC	101	82	13528	8.16711	0.990865	0.0606893	5.12106
GOTERM_BP_FAT	GO:0033043~regulation of organelle organization	6	5.94059	0.022361	TRIM54, SET, NEB, GSN, SNCA, APC	101	217	13528	3.70343	1	0.2288	31.2851
GOTERM_MF_FAT	GO:0015631~tubulin binding	4	3.9604	0.032171	TRIM54, SNCA, BCL2L11, APC	91	100	12983	5.70681	0.999995	0.292925	36.3074
GOTERM_BP_FAT	GO:0043242~negative regulation of protein complex disassembly	3	2.9703	0.0368027	TRIM54, GSN, APC	101	41	13528	9.80053	1	0.320166	46.3193
GOTERM_BP_FAT	GO:0043244~regulation of protein complex disassembly	3	2.9703	0.0545843	TRIM54, GSN, APC	101	51	13528	7.87886	1	0.395984	60.5946
GOTERM_BP_FAT	GO:0051494~negative regulation of cytoskeleton organization	3	2.9703	0.06239	TRIM54, GSN, APC	101	55	13528	7.30585	1	0.422294	65.6586
GOTERM_BP_FAT	GO:0051493~regulation of cytoskeleton organization	4	3.9604	0.079662	TRIM54, NEB, GSN, APC	101	136	13528	3.93943	1	0.487588	74.7741
Annotation Cluster 20	Enrichment Score: 1.7440910368213016
Category	Term	Count	%	PValue	Genes	List Total	Pop Hits	Pop Total	Fold Enrichment	Bonferroni	Benjamini	FDR
GOTERM_BP_FAT	GO:0051050~positive regulation of transport	7	6.93069	0.0061804	ACTN4, BAX, CBL, SNCA, PRKCI, PFKM, FLNA	101	223	13528	4.20441	0.999898	0.0960349	9.77447
GOTERM_BP_FAT	GO:0030100~regulation of endocytosis	4	3.9604	0.0103465	PACSIN3, ACTN4, CBL, SNCA	101	61	13528	8.78299	1	0.137746	15.8487
GOTERM_BP_FAT	GO:0045807~positive regulation of endocytosis	3	2.9703	0.0192914	ACTN4, CBL, SNCA	101	29	13528	13.8559	1	0.212261	27.6165
GOTERM_BP_FAT	GO:0060627~regulation of vesicle-mediated transport	4	3.9604	0.0341651	PACSIN3, ACTN4, CBL, SNCA	101	96	13528	5.58086	1	0.309702	43.8277
GOTERM_BP_FAT	GO:0051130~positive regulation of cellular component organization	5	4.9505	0.0451638	ACTN4, CBL, SNCA, PRKCI, APC	101	181	13528	3.70002	1	0.35535	53.5487
Annotation Cluster 21	Enrichment Score: 1.7403846509235497
Category	Term	Count	%	PValue	Genes	List Total	Pop Hits	Pop Total	Fold Enrichment	Bonferroni	Benjamini	FDR
GOTERM_BP_FAT	GO:0006916~anti-apoptosis	7	6.93069	0.00422012	MCL1, BAX, SNCA, UBC, PRKCI, TRAF6, HBXIP	101	206	13528	4.55138	0.998103	0.0727309	6.77597
GOTERM_BP_FAT	GO:0043281~regulation of caspase activity	4	3.9604	0.0206731	BAX, CYCS, SNCA, HBXIP	101	79	13528	6.7818	1	0.217846	29.2901
GOTERM_BP_FAT	GO:0052548~regulation of endopeptidase activity	4	3.9604	0.0227893	BAX, CYCS, SNCA, HBXIP	101	82	13528	6.53369	1	0.231107	31.7828
GOTERM_BP_FAT	GO:0052547~regulation of peptidase activity	4	3.9604	0.0257877	BAX, CYCS, SNCA, HBXIP	101	86	13528	6.2298	1	0.25422	35.1738
GOTERM_BP_FAT	GO:0051336~regulation of hydrolase activity	7	6.93069	0.0387438	MAP2K1, TNNC1, BAX, CYCS, SNCA, TNNI3, HBXIP	101	337	13528	2.78215	1	0.328586	48.0862
Annotation Cluster 22	Enrichment Score: 1.7317204925432597
Category	Term	Count	%	PValue	Genes	List Total	Pop Hits	Pop Total	Fold Enrichment	Bonferroni	Benjamini	FDR
GOTERM_BP_FAT	GO:0070647~protein modification by small protein conjugation or removal	6	5.94059	0.00664417	SUMO2, BRCC3, CBL, UBC, CDC73, TRAF6	101	160	13528	5.02277	0.999949	0.101821	10.4705
GOTERM_BP_FAT	GO:0032446~protein modification by small protein conjugation	5	4.9505	0.0165328	SUMO2, CBL, UBC, CDC73, TRAF6	101	132	13528	5.07351	1	0.194847	24.1635
GOTERM_BP_FAT	GO:0016567~protein ubiquitination	4	3.9604	0.0580833	CBL, UBC, CDC73, TRAF6	101	119	13528	4.5022	1	0.40646	62.9457
Annotation Cluster 23	Enrichment Score: 1.6889686102352814
Category	Term	Count	%	PValue	Genes	List Total	Pop Hits	Pop Total	Fold Enrichment	Bonferroni	Benjamini	FDR
GOTERM_CC_FAT	GO:0044429~mitochondrial part	13	12.8713	0.00122576	UQCRC2, UQCRC1, MCL1, ATP5B, CYCS, PDHB, BCL2L11, VDAC1, PPIF, SDHB, BAX, TOMM20, ATP5O	94	595	12782	2.97096	0.268575	0.0135063	1.58562
GOTERM_CC_FAT	GO:0031980~mitochondrial lumen	5	4.9505	0.0836265	PPIF, ATP5B, CYCS, PDHB, VDAC1	94	227	12782	2.99513	1	0.343071	67.9557
GOTERM_CC_FAT	GO:0005759~mitochondrial matrix	5	4.9505	0.0836265	PPIF, ATP5B, CYCS, PDHB, VDAC1	94	227	12782	2.99513	1	0.343071	67.9557
Annotation Cluster 24	Enrichment Score: 1.6157885015389497
Category	Term	Count	%	PValue	Genes	List Total	Pop Hits	Pop Total	Fold Enrichment	Bonferroni	Benjamini	FDR
SP_PIR_KEYWORDS	atp-binding	18	17.8218	0.000456475	ACTB, ACTC1, MAP2K1, ATP5B, MYH2, PRKCI, UBE2J1, UBE2I, UBA5, ABCA1, PFKM, TTN, PRKCE, PRKG1, PTK2, ATP2A2, EIF4A2, PKM2	101	1326	19235	2.58523	0.109905	0.00580447	0.593221
SP_PIR_KEYWORDS	nucleotide-binding	20	19.802	0.00099535	ACTB, ACTC1, MAP2K1, ATP5B, MYH2, PRKCI, UBE2J1, UBA5, UBE2I, ABCA1, PFKM, TTN, PRKCE, PRKG1, PTK2, PYGM, ATP2A2, PKM2, EIF4A2, TUBA1A	101	1686	19235	2.25914	0.224262	0.0120196	1.28934
GOTERM_MF_FAT	GO:0032559~adenyl ribonucleotide binding	19	18.8119	0.0134041	ACTB, ACTC1, MAP2K1, ATP5B, MYH2, PRKCI, UBE2J1, UBE2I, ABCA1, PFKM, TTN, PRKCE, PRKG1, KCNJ11, PTK2, PYGM, ATP2A2, PKM2, EIF4A2	91	1497	12983	1.81078	0.993306	0.195615	16.9862
GOTERM_MF_FAT	GO:0001882~nucleoside binding	20	19.802	0.0134502	ACTB, ACTC1, MAP2K1, ACTN4, ATP5B, MYH2, PRKCI, UBE2J1, UBE2I, ABCA1, PFKM, TTN, PRKCE, PRKG1, KCNJ11, PTK2, PYGM, ATP2A2, PKM2, EIF4A2	91	1612	12983	1.7701	0.993421	0.188871	17.0396
GOTERM_MF_FAT	GO:0030554~adenyl nucleotide binding	19	18.8119	0.0218422	ACTB, ACTC1, MAP2K1, ATP5B, MYH2, PRKCI, UBE2J1, UBE2I, ABCA1, PFKM, TTN, PRKCE, PRKG1, KCNJ11, PTK2, PYGM, ATP2A2, PKM2, EIF4A2	91	1577	12983	1.71892	0.999723	0.253692	26.2624
GOTERM_MF_FAT	GO:0005524~ATP binding	18	17.8218	0.024028	ACTB, ACTC1, MAP2K1, ATP5B, MYH2, PRKCI, UBE2J1, UBE2I, ABCA1, PFKM, TTN, PRKCE, PRKG1, KCNJ11, PTK2, ATP2A2, EIF4A2, PKM2	91	1477	12983	1.7387	0.999879	0.259756	28.5033
GOTERM_MF_FAT	GO:0001883~purine nucleoside binding	19	18.8119	0.0250477	ACTB, ACTC1, MAP2K1, ATP5B, MYH2, PRKCI, UBE2J1, UBE2I, ABCA1, PFKM, TTN, PRKCE, PRKG1, KCNJ11, PTK2, PYGM, ATP2A2, PKM2, EIF4A2	91	1601	12983	1.69315	0.999918	0.261831	29.5269
GOTERM_MF_FAT	GO:0032555~purine ribonucleotide binding	20	19.802	0.0452193	ACTB, ACTC1, MAP2K1, ATP5B, MYH2, PRKCI, UBE2J1, UBE2I, ABCA1, PFKM, TTN, PRKCE, PRKG1, KCNJ11, PTK2, PYGM, ATP2A2, PKM2, EIF4A2, TUBA1A	91	1836	12983	1.55414	1	0.363504	47.1839
GOTERM_MF_FAT	GO:0032553~ribonucleotide binding	20	19.802	0.0452193	ACTB, ACTC1, MAP2K1, ATP5B, MYH2, PRKCI, UBE2J1, UBE2I, ABCA1, PFKM, TTN, PRKCE, PRKG1, KCNJ11, PTK2, PYGM, ATP2A2, PKM2, EIF4A2, TUBA1A	91	1836	12983	1.55414	1	0.363504	47.1839
UP_SEQ_FEATURE	nucleotide phosphate-binding region:ATP	10	9.90099	0.0646916	PTK2, MAP2K1, ATP5B, EIF4A2, MYH2, PRKCI, PFKM, PRKG1, TTN, PRKCE	101	962	19113	1.96713	1	0.990356	65.4264
GOTERM_MF_FAT	GO:0017076~purine nucleotide binding	20	19.802	0.0652367	ACTB, ACTC1, MAP2K1, ATP5B, MYH2, PRKCI, UBE2J1, UBE2I, ABCA1, PFKM, TTN, PRKCE, PRKG1, KCNJ11, PTK2, PYGM, ATP2A2, PKM2, EIF4A2, TUBA1A	91	1918	12983	1.4877	1	0.441251	60.5704
SP_PIR_KEYWORDS	kinase	8	7.92079	0.067275	PTK2, MAP2K1, PKM2, PRKCI, PFKM, PRKG1, TTN, PRKCE	101	688	19235	2.21448	1	0.326087	59.6497
GOTERM_MF_FAT	GO:0000166~nucleotide binding	22	21.7822	0.0871051	ACTB, ACTC1, MAP2K1, ATP5B, MYH2, G3BP2, PRKCI, UBE2J1, UBE2I, ABCA1, PFKM, TTN, PRKCE, PRKG1, KCNJ11, PTK2, PYGM, ATP2A2, PKM2, EIF4A2, CPNE1, TUBA1A	91	2245	12983	1.39811	1	0.498433	71.5556
SP_PIR_KEYWORDS	transferase	9	8.91089	0.439476	PTK2, MAP2K1, PYGM, PKM2, PRKCI, PFKM, PRKG1, TTN, PRKCE	101	1394	19235	1.22956	1	0.882269	99.9471
Annotation Cluster 25	Enrichment Score: 1.6016220633139033
Category	Term	Count	%	PValue	Genes	List Total	Pop Hits	Pop Total	Fold Enrichment	Bonferroni	Benjamini	FDR
INTERPRO	IPR000449:Ubiquitin-associated/translation elongation factor EF1B, N-terminal	3	2.9703	0.0213898	CBL, UBAC1, USP13	100	38	16659	13.1518	0.998898	0.622046	25.2546
INTERPRO	IPR015940:Ubiquitin-associated/translation elongation factor EF1B, N-terminal, eukaryote	3	2.9703	0.0257995	CBL, UBAC1, USP13	100	42	16659	11.8993	0.999734	0.642704	29.6637
SMART	SM00165:UBA	3	2.9703	0.0283998	CBL, UBAC1, USP13	58	42	9079	11.181	0.850659	0.613553	25.5151
Annotation Cluster 26	Enrichment Score: 1.6014937399078264
Category	Term	Count	%	PValue	Genes	List Total	Pop Hits	Pop Total	Fold Enrichment	Bonferroni	Benjamini	FDR
GOTERM_CC_FAT	GO:0042995~cell projection	15	14.8515	0.0004867	ACTB, RTN4, PLD2, LDHA, AR, PLD1, MAP2K1, ACTN4, SNCA, ACTN2, MYOZ1, PTK2, S100B, GSN, APC	94	697	12782	2.92637	0.116743	0.00651232	0.632386
KEGG_PATHWAY	hsa04810:Regulation of actin cytoskeleton	7	6.93069	0.0320672	ACTB, PTK2, MAP2K1, ACTN4, GSN, ACTN2, APC	58	215	5085	2.85445	0.954784	0.198415	30.1109
GOTERM_CC_FAT	GO:0043005~neuron projection	6	5.94059	0.103792	ACTB, AR, MAP2K1, SNCA, ACTN2, APC	94	342	12782	2.38559	1	0.387519	76.0216
GOTERM_CC_FAT	GO:0044463~cell projection part	4	3.9604	0.242404	PLD2, MAP2K1, ACTN2, APC	94	234	12782	2.32442	1	0.652349	97.3153
Annotation Cluster 27	Enrichment Score: 1.581219031597944
Category	Term	Count	%	PValue	Genes	List Total	Pop Hits	Pop Total	Fold Enrichment	Bonferroni	Benjamini	FDR
UP_SEQ_FEATURE	domain:Actin-binding	3	2.9703	0.00484254	ACTN4, ACTN2, FLNA	101	20	19113	28.3856	0.993612	0.569247	7.41928
KEGG_PATHWAY	hsa04510:Focal adhesion	8	7.92079	0.00670306	ACTB, LAMA4, PTK2, MAP2K1, ACTN4, TNN, ACTN2, FLNA	58	201	5085	3.48945	0.472145	0.0767607	7.12618
INTERPRO	IPR001589:Actinin-type, actin-binding, conserved site	3	2.9703	0.00815441	ACTN4, ACTN2, FLNA	100	23	16659	21.7291	0.924163	0.402997	10.437
UP_SEQ_FEATURE	domain:CH 2	3	2.9703	0.00873578	ACTN4, ACTN2, FLNA	101	27	19113	21.0264	0.999892	0.728785	13.0067
UP_SEQ_FEATURE	domain:CH 1	3	2.9703	0.00873578	ACTN4, ACTN2, FLNA	101	27	19113	21.0264	0.999892	0.728785	13.0067
GOTERM_MF_FAT	GO:0005178~integrin binding	3	2.9703	0.0630488	ACTN4, TNN, ACTN2	91	59	12983	7.25442	1	0.437443	59.278
INTERPRO	IPR001715:Calponin-like actin-binding	3	2.9703	0.0650695	ACTN4, ACTN2, FLNA	100	70	16659	7.13957	1	0.854378	59.5779
SMART	SM00033:CH	3	2.9703	0.0713133	ACTN4, ACTN2, FLNA	58	70	9079	6.70862	0.992425	0.623406	53.0666
GOTERM_CC_FAT	GO:0005576~extracellular region	8	7.92079	0.994172	LAMA4, ACTN4, GSN, TNN, ACTN2, ADAM12, TTN, FLNA	94	2010	12782	0.541209	1	0.999999	100
Annotation Cluster 28	Enrichment Score: 1.5301062372977032
Category	Term	Count	%	PValue	Genes	List Total	Pop Hits	Pop Total	Fold Enrichment	Bonferroni	Benjamini	FDR
GOTERM_BP_FAT	GO:0042176~regulation of protein catabolic process	4	3.9604	0.00666392	PACSIN3, HGS, FLNA, APC	101	52	13528	10.3031	0.99995	0.100049	10.5
GOTERM_BP_FAT	GO:0009894~regulation of catabolic process	4	3.9604	0.0341651	PACSIN3, HGS, FLNA, APC	101	96	13528	5.58086	1	0.309702	43.8277
GOTERM_BP_FAT	GO:0010627~regulation of protein kinase cascade	5	4.9505	0.112815	HGS, TRAF6, PRDX1, FLNA, APC	101	249	13528	2.68957	1	0.589939	86.2755
Annotation Cluster 29	Enrichment Score: 1.4288011233334652
Category	Term	Count	%	PValue	Genes	List Total	Pop Hits	Pop Total	Fold Enrichment	Bonferroni	Benjamini	FDR
GOTERM_BP_FAT	GO:0016044~membrane organization	9	8.91089	0.00720065	PPIF, PLD2, PACSIN3, ATP5B, BAX, MYH2, SNCA, PRKCI, ABCA1	101	381	13528	3.16395	0.999978	0.105564	11.299
GOTERM_BP_FAT	GO:0016192~vesicle-mediated transport	10	9.90099	0.0265469	PLD2, PACSIN3, GSN, ATP5B, SNCA, CPNE1, PRKCI, HGS, ABCA1, FLNA	101	576	13528	2.32536	1	0.259038	36.0069
GOTERM_BP_FAT	GO:0006898~receptor-mediated endocytosis	3	2.9703	0.0584413	PLD2, ATP5B, SNCA	101	53	13528	7.58154	1	0.406605	63.1786
GOTERM_BP_FAT	GO:0010324~membrane invagination	5	4.9505	0.0801575	PLD2, PACSIN3, ATP5B, SNCA, ABCA1	101	220	13528	3.0441	1	0.487946	74.9985
GOTERM_BP_FAT	GO:0006897~endocytosis	5	4.9505	0.0801575	PLD2, PACSIN3, ATP5B, SNCA, ABCA1	101	220	13528	3.0441	1	0.487946	74.9985
Annotation Cluster 30	Enrichment Score: 1.402898561373589
Category	Term	Count	%	PValue	Genes	List Total	Pop Hits	Pop Total	Fold Enrichment	Bonferroni	Benjamini	FDR
GOTERM_BP_FAT	GO:0042981~regulation of apoptosis	18	17.8218	7.66146e-05	RTN4, MCL1, ACTN4, CYCS, SNCA, PRKCI, ACTN2, HBXIP, PRKCE, PRDX1, BCL2L11, PPIF, BAX, UBC, RYR2, PSME3, TRAF6, APC	101	804	13528	2.99867	0.107338	0.00665699	0.127036
GOTERM_BP_FAT	GO:0043067~regulation of programmed cell death	18	17.8218	8.65317e-05	RTN4, MCL1, ACTN4, CYCS, SNCA, PRKCI, ACTN2, HBXIP, PRKCE, PRDX1, BCL2L11, PPIF, BAX, UBC, RYR2, PSME3, TRAF6, APC	101	812	13528	2.96913	0.120363	0.00639176	0.143469
GOTERM_BP_FAT	GO:0010941~regulation of cell death	18	17.8218	9.05333e-05	RTN4, MCL1, ACTN4, CYCS, SNCA, PRKCI, ACTN2, HBXIP, PRKCE, PRDX1, BCL2L11, PPIF, BAX, UBC, RYR2, PSME3, TRAF6, APC	101	815	13528	2.9582	0.125564	0.00581677	0.150099
GOTERM_BP_FAT	GO:0006916~anti-apoptosis	7	6.93069	0.00422012	MCL1, BAX, SNCA, UBC, PRKCI, TRAF6, HBXIP	101	206	13528	4.55138	0.998103	0.0727309	6.77597
GOTERM_BP_FAT	GO:0008624~induction of apoptosis by extracellular signals	5	4.9505	0.00949815	BAX, UBC, RYR2, TRAF6, BCL2L11	101	112	13528	5.97949	0.999999	0.133128	14.6439
GOTERM_BP_FAT	GO:0043066~negative regulation of apoptosis	8	7.92079	0.0158903	MCL1, BAX, SNCA, UBC, PRKCI, TRAF6, HBXIP, APC	101	354	13528	3.02691	1	0.189476	23.3372
GOTERM_BP_FAT	GO:0043069~negative regulation of programmed cell death	8	7.92079	0.0170326	MCL1, BAX, SNCA, UBC, PRKCI, TRAF6, HBXIP, APC	101	359	13528	2.98475	1	0.195557	24.8004
GOTERM_BP_FAT	GO:0060548~negative regulation of cell death	8	7.92079	0.0172679	MCL1, BAX, SNCA, UBC, PRKCI, TRAF6, HBXIP, APC	101	360	13528	2.97646	1	0.196492	25.0985
GOTERM_BP_FAT	GO:0006917~induction of apoptosis	7	6.93069	0.0312672	BAX, UBC, RYR2, TRAF6, PRKCE, PRDX1, BCL2L11	101	320	13528	2.92995	1	0.296247	40.9651
GOTERM_BP_FAT	GO:0012502~induction of programmed cell death	7	6.93069	0.0316784	BAX, UBC, RYR2, TRAF6, PRKCE, PRDX1, BCL2L11	101	321	13528	2.92082	1	0.297694	41.3794
GOTERM_BP_FAT	GO:0042475~odontogenesis of dentine-containing tooth	3	2.9703	0.0335738	BAX, TRAF6, BCL2L11	101	39	13528	10.3031	1	0.308866	43.2544
GOTERM_BP_FAT	GO:0043065~positive regulation of apoptosis	8	7.92079	0.0400237	BAX, UBC, RYR2, TRAF6, PRKCE, PRDX1, BCL2L11, APC	101	430	13528	2.49192	1	0.335699	49.2212
GOTERM_BP_FAT	GO:0043068~positive regulation of programmed cell death	8	7.92079	0.0412998	BAX, UBC, RYR2, TRAF6, PRKCE, PRDX1, BCL2L11, APC	101	433	13528	2.47465	1	0.338964	50.3296
GOTERM_BP_FAT	GO:0010942~positive regulation of cell death	8	7.92079	0.0421651	BAX, UBC, RYR2, TRAF6, PRKCE, PRDX1, BCL2L11, APC	101	435	13528	2.46328	1	0.341166	51.0682
GOTERM_BP_FAT	GO:0001655~urogenital system development	4	3.9604	0.0479715	AR, BAX, BCL2L11, APC	101	110	13528	4.87057	1	0.371267	55.7637
GOTERM_BP_FAT	GO:0042476~odontogenesis	3	2.9703	0.0604044	BAX, TRAF6, BCL2L11	101	54	13528	7.44114	1	0.415409	64.4319
GOTERM_CC_FAT	GO:0030427~site of polarized growth	3	2.9703	0.0606566	SNCA, PRKCI, APC	94	55	12782	7.41702	1	0.268656	55.7551
GOTERM_BP_FAT	GO:0007423~sensory organ development	5	4.9505	0.089718	BAX, POU2F1, PRKCI, BCL2L11, APC	101	229	13528	2.92447	1	0.514128	78.9775
GOTERM_BP_FAT	GO:0001822~kidney development	3	2.9703	0.15841	BAX, BCL2L11, APC	101	96	13528	4.18564	1	0.70391	94.2808
GOTERM_BP_FAT	GO:0048872~homeostasis of number of cells	3	2.9703	0.168843	BAX, PRDX1, BCL2L11	101	100	13528	4.01822	1	0.723831	95.35
GOTERM_BP_FAT	GO:0002521~leukocyte differentiation	3	2.9703	0.252486	BAX, TRAF6, APC	101	131	13528	3.06734	1	0.831713	99.1998
GOTERM_BP_FAT	GO:0042325~regulation of phosphorylation	6	5.94059	0.261881	MAP2K1, BAX, TRAF6, TTN, PRKCE, APC	101	466	13528	1.72456	1	0.838282	99.3513
GOTERM_BP_FAT	GO:0045321~leukocyte activation	4	3.9604	0.265653	BAX, SNCA, TRAF6, APC	101	242	13528	2.21389	1	0.840826	99.4041
GOTERM_BP_FAT	GO:0051240~positive regulation of multicellular organismal process	4	3.9604	0.269655	BAX, SNCA, UBC, TRAF6	101	244	13528	2.19575	1	0.842452	99.4558
GOTERM_BP_FAT	GO:0051174~regulation of phosphorus metabolic process	6	5.94059	0.288917	MAP2K1, BAX, TRAF6, TTN, PRKCE, APC	101	485	13528	1.657	1	0.860012	99.6507
GOTERM_BP_FAT	GO:0019220~regulation of phosphate metabolic process	6	5.94059	0.288917	MAP2K1, BAX, TRAF6, TTN, PRKCE, APC	101	485	13528	1.657	1	0.860012	99.6507
GOTERM_BP_FAT	GO:0048534~hemopoietic or lymphoid organ development	4	3.9604	0.301891	BAX, TRAF6, BCL2L11, APC	101	260	13528	2.06062	1	0.869036	99.7427
GOTERM_BP_FAT	GO:0002520~immune system development	4	3.9604	0.334329	BAX, TRAF6, BCL2L11, APC	101	276	13528	1.94117	1	0.89553	99.8831
GOTERM_BP_FAT	GO:0001775~cell activation	4	3.9604	0.356622	BAX, SNCA, TRAF6, APC	101	287	13528	1.86677	1	0.909547	99.9336
GOTERM_BP_FAT	GO:0030097~hemopoiesis	3	2.9703	0.523284	BAX, TRAF6, APC	101	236	13528	1.70263	1	0.97426	99.9995
Annotation Cluster 31	Enrichment Score: 1.391791912358967
Category	Term	Count	%	PValue	Genes	List Total	Pop Hits	Pop Total	Fold Enrichment	Bonferroni	Benjamini	FDR
SP_PIR_KEYWORDS	metal-binding	28	27.7228	0.00208369	ABLIM3, FHL2, UBA5, PDLIM1, TTN, PPP3CA, TRAF6, S100A1, USP13, AR, BRCC3, CYCS, CBL, PRKCI, GIYD2, PFKM, TRIM63, PRKCE, SDHB, TRIM54, S100B, ATP2A2, PKM2, PGM1, UBC, HGS, ADAM12, NR5A2	101	2972	19235	1.79424	0.412509	0.021051	2.68156
SP_PIR_KEYWORDS	zinc	21	20.7921	0.00832108	AR, BRCC3, ABLIM3, CBL, PRKCI, FHL2, GIYD2, PDLIM1, UBA5, TRIM63, PRKCE, TRIM54, S100B, UBC, HGS, PPP3CA, TRAF6, NR5A2, ADAM12, S100A1, USP13	101	2189	19235	1.82702	0.881252	0.0685615	10.317
GOTERM_MF_FAT	GO:0046872~metal ion binding	38	37.6238	0.0403407	UQCRC2, UQCRC1, TNNC1, ATP5B, ABLIM3, SNCA, FHL2, PDLIM1, KCNA5, TTN, KCNJ11, GSN, PPP3CA, TRAF6, S100A1, USP13, AR, BRCC3, ACTN4, CBL, CYCS, PRKCI, ACTN2, PFKM, PRKCE, TRIM63, SDHB, TRIM54, S100B, ATP2A2, PKM2, PGM1, UBC, RYR1, HGS, RYR2, ADAM12, NR5A2	91	4140	12983	1.30953	1	0.33826	43.3368
GOTERM_MF_FAT	GO:0043169~cation binding	38	37.6238	0.0460886	UQCRC2, UQCRC1, TNNC1, ATP5B, ABLIM3, SNCA, FHL2, PDLIM1, KCNA5, TTN, KCNJ11, GSN, PPP3CA, TRAF6, S100A1, USP13, AR, BRCC3, ACTN4, CBL, CYCS, PRKCI, ACTN2, PFKM, PRKCE, TRIM63, SDHB, TRIM54, S100B, ATP2A2, PKM2, PGM1, UBC, RYR1, HGS, RYR2, ADAM12, NR5A2	91	4179	12983	1.29731	1	0.361643	47.8434
GOTERM_MF_FAT	GO:0043167~ion binding	38	37.6238	0.0565105	UQCRC2, UQCRC1, TNNC1, ATP5B, ABLIM3, SNCA, FHL2, PDLIM1, KCNA5, TTN, KCNJ11, GSN, PPP3CA, TRAF6, S100A1, USP13, AR, BRCC3, ACTN4, CBL, CYCS, PRKCI, ACTN2, PFKM, PRKCE, TRIM63, SDHB, TRIM54, S100B, ATP2A2, PKM2, PGM1, UBC, RYR1, HGS, RYR2, ADAM12, NR5A2	91	4241	12983	1.27835	1	0.416976	55.1779
GOTERM_MF_FAT	GO:0008270~zinc ion binding	22	21.7822	0.110024	UQCRC2, AR, UQCRC1, BRCC3, ABLIM3, SNCA, CBL, PRKCI, FHL2, PDLIM1, TRIM63, PRKCE, TRIM54, S100B, UBC, HGS, PPP3CA, TRAF6, NR5A2, ADAM12, S100A1, USP13	91	2311	12983	1.35818	1	0.544451	79.9707
SP_PIR_KEYWORDS	zinc-finger	13	12.8713	0.18041	AR, CBL, PRKCI, GIYD2, FHL2, PRKCE, TRIM63, TRIM54, UBC, HGS, NR5A2, TRAF6, USP13	101	1718	19235	1.44109	1	0.583012	92.5176
GOTERM_MF_FAT	GO:0046914~transition metal ion binding	24	23.7624	0.202974	UQCRC2, AR, UQCRC1, BRCC3, ABLIM3, CYCS, SNCA, CBL, PRKCI, FHL2, PDLIM1, TRIM63, PRKCE, SDHB, TRIM54, S100B, UBC, HGS, PPP3CA, TRAF6, NR5A2, ADAM12, S100A1, USP13	91	2785	12983	1.22948	1	0.694397	95.6269
Annotation Cluster 32	Enrichment Score: 1.3914995053635142
Category	Term	Count	%	PValue	Genes	List Total	Pop Hits	Pop Total	Fold Enrichment	Bonferroni	Benjamini	FDR
KEGG_PATHWAY	hsa04510:Focal adhesion	8	7.92079	0.00670306	ACTB, LAMA4, PTK2, MAP2K1, ACTN4, TNN, ACTN2, FLNA	58	201	5085	3.48945	0.472145	0.0767607	7.12618
KEGG_PATHWAY	hsa05412:Arrhythmogenic right ventricular cardiomyopathy (ARVC)	5	4.9505	0.0100069	ACTB, ATP2A2, ACTN4, RYR2, ACTN2	58	76	5085	5.76792	0.615358	0.0911218	10.4659
KEGG_PATHWAY	hsa04530:Tight junction	6	5.94059	0.0164938	ACTB, ACTN4, MYH2, PRKCI, ACTN2, PRKCE	58	134	5085	3.92563	0.79402	0.123365	16.7076
KEGG_PATHWAY	hsa04810:Regulation of actin cytoskeleton	7	6.93069	0.0320672	ACTB, PTK2, MAP2K1, ACTN4, GSN, ACTN2, APC	58	215	5085	2.85445	0.954784	0.198415	30.1109
KEGG_PATHWAY	hsa04670:Leukocyte transendothelial migration	4	3.9604	0.145345	ACTB, PTK2, ACTN4, ACTN2	58	118	5085	2.97195	1	0.492471	82.2072
BIOCARTA	h_integrinPathway:Integrin Signaling Pathway	3	2.9703	0.16522	PTK2, MAP2K1, ACTN2	32	34	1437	3.96232	1	0.998746	87.0455
KEGG_PATHWAY	hsa04520:Adherens junction	3	2.9703	0.213348	ACTB, ACTN4, ACTN2	58	77	5085	3.41581	1	0.556998	92.8478
Annotation Cluster 33	Enrichment Score: 1.3442538618856006
Category	Term	Count	%	PValue	Genes	List Total	Pop Hits	Pop Total	Fold Enrichment	Bonferroni	Benjamini	FDR
GOTERM_BP_FAT	GO:0040012~regulation of locomotion	6	5.94059	0.0139037	RTN4, LAMA4, PLD1, MAP2K1, SNCA, APC	101	192	13528	4.18564	1	0.173343	20.7289
GOTERM_BP_FAT	GO:0051270~regulation of cell motion	6	5.94059	0.0141919	RTN4, LAMA4, PLD1, MAP2K1, ACTN4, APC	101	193	13528	4.16396	1	0.175167	21.1124
GOTERM_BP_FAT	GO:0030155~regulation of cell adhesion	5	4.9505	0.0186906	LAMA4, MAP2K1, GSN, ATP5B, APC	101	137	13528	4.88834	1	0.207857	26.8774
GOTERM_BP_FAT	GO:0051272~positive regulation of cell motion	4	3.9604	0.0359905	PLD1, MAP2K1, ACTN4, APC	101	98	13528	5.46696	1	0.317877	45.5633
GOTERM_BP_FAT	GO:0030334~regulation of cell migration	5	4.9505	0.036577	RTN4, LAMA4, PLD1, MAP2K1, APC	101	169	13528	3.96274	1	0.32035	46.1102
GOTERM_BP_FAT	GO:0030335~positive regulation of cell migration	3	2.9703	0.140477	PLD1, MAP2K1, APC	101	89	13528	4.51485	1	0.667035	91.8856
GOTERM_CC_FAT	GO:0048471~perinuclear region of cytoplasm	5	4.9505	0.157891	PLD1, SET, MAP2K1, ACTN4, GSN	94	288	12782	2.36074	1	0.506773	89.3478
GOTERM_BP_FAT	GO:0040017~positive regulation of locomotion	3	2.9703	0.163611	PLD1, MAP2K1, APC	101	98	13528	4.10022	1	0.714886	94.8398
Annotation Cluster 34	Enrichment Score: 1.3101585480868891
Category	Term	Count	%	PValue	Genes	List Total	Pop Hits	Pop Total	Fold Enrichment	Bonferroni	Benjamini	FDR
GOTERM_BP_FAT	GO:0031400~negative regulation of protein modification process	5	4.9505	0.0116793	SET, BAX, SNCA, UBC, PSME3	101	119	13528	5.62776	1	0.152798	17.7094
GOTERM_BP_FAT	GO:0051248~negative regulation of protein metabolic process	6	5.94059	0.0125217	SET, BAX, SNCA, UBC, PSME3, FLNA	101	187	13528	4.29756	1	0.160145	18.8654
GOTERM_BP_FAT	GO:0032269~negative regulation of cellular protein metabolic process	5	4.9505	0.0444086	SET, BAX, SNCA, UBC, PSME3	101	180	13528	3.72057	1	0.352295	52.9354
GOTERM_BP_FAT	GO:0032268~regulation of cellular protein metabolic process	8	7.92079	0.0614412	SET, PACSIN3, BAX, EIF4A2, SNCA, UBC, PSME3, PRKCE	101	474	13528	2.2606	1	0.419113	65.0775
GOTERM_BP_FAT	GO:0031399~regulation of protein modification process	6	5.94059	0.0675656	SET, BAX, SNCA, UBC, PSME3, PRKCE	101	295	13528	2.72422	1	0.445154	68.6719
GOTERM_BP_FAT	GO:0010605~negative regulation of macromolecule metabolic process	10	9.90099	0.0927571	SET, CCDC85B, BAX, SNCA, UBC, POU2F1, UBE2I, PSME3, S100A1, FLNA	101	734	13528	1.8248	1	0.522801	80.1122
GOTERM_BP_FAT	GO:0051240~positive regulation of multicellular organismal process	4	3.9604	0.269655	BAX, SNCA, UBC, TRAF6	101	244	13528	2.19575	1	0.842452	99.4558
Annotation Cluster 35	Enrichment Score: 1.2996469375751138
Category	Term	Count	%	PValue	Genes	List Total	Pop Hits	Pop Total	Fold Enrichment	Bonferroni	Benjamini	FDR
GOTERM_CC_FAT	GO:0005912~adherens junction	5	4.9505	0.0264391	PTK2, MYH2, FHL2, ACTN2, APC	94	155	12782	4.38641	0.998922	0.164569	29.473
GOTERM_CC_FAT	GO:0070161~anchoring junction	5	4.9505	0.0367083	PTK2, MYH2, FHL2, ACTN2, APC	94	172	12782	3.95287	0.999928	0.203131	38.5755
GOTERM_CC_FAT	GO:0005925~focal adhesion	4	3.9604	0.0382061	PTK2, MYH2, FHL2, ACTN2	94	102	12782	5.3325	0.999951	0.20627	39.8085
GOTERM_CC_FAT	GO:0005924~cell-substrate adherens junction	4	3.9604	0.0420565	PTK2, MYH2, FHL2, ACTN2	94	106	12782	5.13127	0.999983	0.216102	42.8742
GOTERM_CC_FAT	GO:0030055~cell-substrate junction	4	3.9604	0.0481841	PTK2, MYH2, FHL2, ACTN2	94	112	12782	4.85638	0.999997	0.235041	47.4571
GOTERM_CC_FAT	GO:0016323~basolateral plasma membrane	5	4.9505	0.0606096	PTK2, MYH2, FHL2, ACTN2, DLG1	94	203	12782	3.34923	1	0.273032	55.7262
GOTERM_CC_FAT	GO:0030054~cell junction	7	6.93069	0.175409	PTK2, HOMER3, MYH2, FHL2, ACTN2, DLG1, APC	94	518	12782	1.83755	1	0.536271	91.9002
Annotation Cluster 36	Enrichment Score: 1.2234729195684468
Category	Term	Count	%	PValue	Genes	List Total	Pop Hits	Pop Total	Fold Enrichment	Bonferroni	Benjamini	FDR
GOTERM_BP_FAT	GO:0051248~negative regulation of protein metabolic process	6	5.94059	0.0125217	SET, BAX, SNCA, UBC, PSME3, FLNA	101	187	13528	4.29756	1	0.160145	18.8654
GOTERM_BP_FAT	GO:0043086~negative regulation of catalytic activity	7	6.93069	0.0167711	SNCA, UBC, PSME3, TNNI3, HBXIP, FLNA, APC	101	277	13528	3.38478	1	0.195843	24.4677
GOTERM_BP_FAT	GO:0044092~negative regulation of molecular function	7	6.93069	0.0373485	SNCA, UBC, PSME3, TNNI3, HBXIP, FLNA, APC	101	334	13528	2.80714	1	0.322292	46.8217
GOTERM_BP_FAT	GO:0051346~negative regulation of hydrolase activity	3	2.9703	0.0489786	SNCA, TNNI3, HBXIP	101	48	13528	8.37129	1	0.373794	56.5337
GOTERM_BP_FAT	GO:0051240~positive regulation of multicellular organismal process	4	3.9604	0.269655	BAX, SNCA, UBC, TRAF6	101	244	13528	2.19575	1	0.842452	99.4558
GOTERM_BP_FAT	GO:0010647~positive regulation of cell communication	4	3.9604	0.440404	SNCA, UBC, TRAF6, FLNA	101	329	13528	1.62846	1	0.951657	99.9934
Annotation Cluster 37	Enrichment Score: 1.1826163923408441
Category	Term	Count	%	PValue	Genes	List Total	Pop Hits	Pop Total	Fold Enrichment	Bonferroni	Benjamini	FDR
SP_PIR_KEYWORDS	LIM domain	3	2.9703	0.0527479	ABLIM3, FHL2, PDLIM1	101	71	19235	8.04699	0.999999	0.269522	50.6471
INTERPRO	IPR001781:Zinc finger, LIM-type	3	2.9703	0.070013	ABLIM3, FHL2, PDLIM1	100	73	16659	6.84616	1	0.827745	62.3623
SMART	SM00132:LIM	3	2.9703	0.076695	ABLIM3, FHL2, PDLIM1	58	73	9079	6.43292	0.994838	0.584284	55.7742
Annotation Cluster 38	Enrichment Score: 1.079661727497703
Category	Term	Count	%	PValue	Genes	List Total	Pop Hits	Pop Total	Fold Enrichment	Bonferroni	Benjamini	FDR
SP_PIR_KEYWORDS	tumor suppressor	4	3.9604	0.0346592	BAX, PRKCI, CDC73, APC	101	137	19235	5.56045	0.999876	0.201382	36.8509
GOTERM_BP_FAT	GO:0001654~eye development	4	3.9604	0.0743052	BAX, POU2F1, PRKCI, APC	101	132	13528	4.05881	1	0.470436	72.2243
GOTERM_BP_FAT	GO:0007423~sensory organ development	5	4.9505	0.089718	BAX, POU2F1, PRKCI, BCL2L11, APC	101	229	13528	2.92447	1	0.514128	78.9775
GOTERM_BP_FAT	GO:0048592~eye morphogenesis	3	2.9703	0.0923172	BAX, POU2F1, PRKCI	101	69	13528	5.8235	1	0.522854	79.9516
GOTERM_BP_FAT	GO:0043010~camera-type eye development	3	2.9703	0.187367	BAX, POU2F1, APC	101	107	13528	3.75534	1	0.75439	96.8007
Annotation Cluster 39	Enrichment Score: 1.050948040788773
Category	Term	Count	%	PValue	Genes	List Total	Pop Hits	Pop Total	Fold Enrichment	Bonferroni	Benjamini	FDR
GOTERM_BP_FAT	GO:0001568~blood vessel development	6	5.94059	0.0351664	RTN4, LAMA4, PTK2, ATP5B, BAX, TNNI3	101	245	13528	3.28018	1	0.313588	44.7861
GOTERM_BP_FAT	GO:0001944~vasculature development	6	5.94059	0.038398	RTN4, LAMA4, PTK2, ATP5B, BAX, TNNI3	101	251	13528	3.20177	1	0.327966	47.7755
GOTERM_BP_FAT	GO:0048514~blood vessel morphogenesis	5	4.9505	0.0711397	RTN4, PTK2, ATP5B, BAX, TNNI3	101	211	13528	3.17395	1	0.459046	70.6058
GOTERM_BP_FAT	GO:0060284~regulation of cell development	4	3.9604	0.193607	RTN4, PTK2, BAX, UBC	101	205	13528	2.61348	1	0.762242	97.1848
GOTERM_BP_FAT	GO:0001525~angiogenesis	3	2.9703	0.299082	RTN4, PTK2, ATP5B	101	148	13528	2.71501	1	0.868082	99.7249
Annotation Cluster 40	Enrichment Score: 0.9976365037935571
Category	Term	Count	%	PValue	Genes	List Total	Pop Hits	Pop Total	Fold Enrichment	Bonferroni	Benjamini	FDR
GOTERM_BP_FAT	GO:0046907~intracellular transport	16	15.8416	9.1315e-05	ACTC1, MAP2K1, MYH2, PRKCI, ABCA1, FLNA, PPIF, SET, ATP2A2, HOMER3, BAX, TOMM20, RYR2, HGS, ATP5O, PPP3CA	101	657	13528	3.26187	0.126577	0.00562309	0.151394
GOTERM_BP_FAT	GO:0034613~cellular protein localization	7	6.93069	0.0839187	HOMER3, BAX, PRKCI, TOMM20, HGS, PPP3CA, FLNA	101	411	13528	2.28123	1	0.497062	76.6416
GOTERM_BP_FAT	GO:0070727~cellular macromolecule localization	7	6.93069	0.0861914	HOMER3, BAX, PRKCI, TOMM20, HGS, PPP3CA, FLNA	101	414	13528	2.2647	1	0.504925	77.5847
GOTERM_BP_FAT	GO:0008104~protein localization	10	9.90099	0.204006	ACTN4, HOMER3, BAX, G3BP2, PRKCI, TOMM20, HGS, ABCA1, PPP3CA, FLNA	101	882	13528	1.5186	1	0.776017	97.7302
GOTERM_BP_FAT	GO:0006605~protein targeting	4	3.9604	0.212609	HOMER3, PRKCI, TOMM20, PPP3CA	101	215	13528	2.49192	1	0.787095	98.1047
GOTERM_BP_FAT	GO:0006886~intracellular protein transport	5	4.9505	0.299232	HOMER3, PRKCI, TOMM20, HGS, PPP3CA	101	374	13528	1.79065	1	0.867216	99.7259
GOTERM_BP_FAT	GO:0045184~establishment of protein localization	8	7.92079	0.341398	ACTN4, HOMER3, PRKCI, TOMM20, HGS, ABCA1, PPP3CA, FLNA	101	769	13528	1.3934	1	0.899829	99.9021
GOTERM_BP_FAT	GO:0015031~protein transport	7	6.93069	0.497162	ACTN4, HOMER3, PRKCI, TOMM20, HGS, ABCA1, PPP3CA	101	762	13528	1.23043	1	0.968373	99.9989
SP_PIR_KEYWORDS	protein transport	3	2.9703	0.7218	ACTN4, TOMM20, HGS	101	485	19235	1.17801	1	0.987093	100
Annotation Cluster 41	Enrichment Score: 0.9972782258972712
Category	Term	Count	%	PValue	Genes	List Total	Pop Hits	Pop Total	Fold Enrichment	Bonferroni	Benjamini	FDR
GOTERM_BP_FAT	GO:0006511~ubiquitin-dependent protein catabolic process	6	5.94059	0.0336164	UBC, UBE2I, PSME3, TRIM63, USP25, USP13	101	242	13528	3.32084	1	0.307342	43.2959
GOTERM_BP_FAT	GO:0043161~proteasomal ubiquitin-dependent protein catabolic process	3	2.9703	0.174103	UBC, PSME3, TRIM63	101	102	13528	3.93943	1	0.734117	95.8149
GOTERM_BP_FAT	GO:0010498~proteasomal protein catabolic process	3	2.9703	0.174103	UBC, PSME3, TRIM63	101	102	13528	3.93943	1	0.734117	95.8149
Annotation Cluster 42	Enrichment Score: 0.9788137586926626
Category	Term	Count	%	PValue	Genes	List Total	Pop Hits	Pop Total	Fold Enrichment	Bonferroni	Benjamini	FDR
SP_PIR_KEYWORDS	phosphotransferase	6	5.94059	0.00400266	MAP2K1, PKM2, PRKCI, PFKM, PRKG1, PRKCE	101	201	19235	5.68494	0.640387	0.038572	5.09227
SP_PIR_KEYWORDS	ATP	6	5.94059	0.0078098	ATP2A2, MAP2K1, PRKCI, PFKM, PRKG1, PRKCE	101	236	19235	4.84184	0.864572	0.0666191	9.7126
UP_SEQ_FEATURE	domain:AGC-kinase C-terminal	3	2.9703	0.0336292	PRKCI, PRKG1, PRKCE	101	55	19113	10.3221	1	0.948569	41.9136
INTERPRO	IPR000961:AGC-kinase, C-terminal	3	2.9703	0.0423479	PRKCI, PRKG1, PRKCE	100	55	16659	9.08673	0.999999	0.780077	44.1515
SMART	SM00133:S_TK_X	3	2.9703	0.0465209	PRKCI, PRKG1, PRKCE	58	55	9079	8.53824	0.956894	0.649372	38.5574
UP_SEQ_FEATURE	active site:Proton acceptor	8	7.92079	0.0571661	LDHA, PTK2, MAP2K1, PRKCI, PFKM, PRKG1, TTN, PRKCE	101	658	19113	2.30076	1	0.987438	60.7342
UP_SEQ_FEATURE	nucleotide phosphate-binding region:ATP	10	9.90099	0.0646916	PTK2, MAP2K1, ATP5B, EIF4A2, MYH2, PRKCI, PFKM, PRKG1, TTN, PRKCE	101	962	19113	1.96713	1	0.990356	65.4264
UP_SEQ_FEATURE	binding site:ATP	7	6.93069	0.064975	PTK2, MAP2K1, PRKCI, UBA5, PRKG1, TTN, PRKCE	101	542	19113	2.44403	1	0.987362	65.5923
SP_PIR_KEYWORDS	kinase	8	7.92079	0.067275	PTK2, MAP2K1, PKM2, PRKCI, PFKM, PRKG1, TTN, PRKCE	101	688	19235	2.21448	1	0.326087	59.6497
INTERPRO	IPR002290:Serine/threonine protein kinase	5	4.9505	0.068589	MAP2K1, PRKCI, PRKG1, TTN, PRKCE	100	259	16659	3.21602	1	0.845132	61.579
GOTERM_BP_FAT	GO:0016310~phosphorylation	11	10.8911	0.0711873	UQCRC2, PTK2, UQCRC1, MAP2K1, ATP5B, SNCA, PRKCI, ATP5O, PRKG1, TTN, PRKCE	101	800	13528	1.84168	1	0.457416	70.6308
SMART	SM00220:S_TKc	5	4.9505	0.0790095	MAP2K1, PRKCI, PRKG1, TTN, PRKCE	58	259	9079	3.0219	0.995626	0.539768	56.8947
UP_SEQ_FEATURE	domain:Protein kinase	6	5.94059	0.0996993	PTK2, MAP2K1, PRKCI, PRKG1, TTN, PRKCE	101	469	19113	2.42095	1	0.997698	81.1354
GOTERM_BP_FAT	GO:0006796~phosphate metabolic process	12	11.8812	0.103846	UQCRC2, PTK2, UQCRC1, MAP2K1, ATP5B, SNCA, PRKCI, ATP5O, PPP3CA, PRKG1, TTN, PRKCE	101	973	13528	1.65189	1	0.561688	83.7827
GOTERM_BP_FAT	GO:0006793~phosphorus metabolic process	12	11.8812	0.103846	UQCRC2, PTK2, UQCRC1, MAP2K1, ATP5B, SNCA, PRKCI, ATP5O, PPP3CA, PRKG1, TTN, PRKCE	101	973	13528	1.65189	1	0.561688	83.7827
INTERPRO	IPR017441:Protein kinase, ATP binding site	6	5.94059	0.134392	PTK2, MAP2K1, PRKCI, PRKG1, TTN, PRKCE	100	455	16659	2.19679	1	0.96112	85.6717
SP_PIR_KEYWORDS	serine/threonine-protein kinase	5	4.9505	0.137101	MAP2K1, PRKCI, PRKG1, TTN, PRKCE	101	381	19235	2.49929	1	0.495237	85.3625
INTERPRO	IPR000719:Protein kinase, core	6	5.94059	0.153558	PTK2, MAP2K1, PRKCI, PRKG1, TTN, PRKCE	100	476	16659	2.09987	1	0.954457	89.4005
INTERPRO	IPR008271:Serine/threonine protein kinase, active site	5	4.9505	0.159702	MAP2K1, PRKCI, PRKG1, TTN, PRKCE	100	354	16659	2.35297	1	0.952403	90.3908
INTERPRO	IPR017442:Serine/threonine protein kinase-related	5	4.9505	0.165385	MAP2K1, PRKCI, PRKG1, TTN, PRKCE	100	359	16659	2.32019	1	0.950075	91.2297
GOTERM_CC_FAT	GO:0016324~apical plasma membrane	3	2.9703	0.252231	PTK2, PRKCI, PFKM	94	133	12782	3.06719	1	0.64793	97.7353
GOTERM_MF_FAT	GO:0004713~protein tyrosine kinase activity	3	2.9703	0.320024	PTK2, MAP2K1, TTN	91	166	12983	2.57838	1	0.829085	99.5111
GOTERM_MF_FAT	GO:0004674~protein serine/threonine kinase activity	5	4.9505	0.348335	MAP2K1, PRKCI, PRKG1, TTN, PRKCE	91	430	12983	1.65896	1	0.852527	99.7281
KEGG_PATHWAY	hsa04270:Vascular smooth muscle contraction	3	2.9703	0.358803	MAP2K1, PRKG1, PRKCE	58	112	5085	2.34837	1	0.721793	99.2441
GOTERM_CC_FAT	GO:0045177~apical part of cell	3	2.9703	0.375147	PTK2, PRKCI, PFKM	94	179	12782	2.27897	1	0.78082	99.7819
GOTERM_MF_FAT	GO:0004672~protein kinase activity	6	5.94059	0.411359	PTK2, MAP2K1, PRKCI, PRKG1, TTN, PRKCE	91	606	12983	1.41258	1	0.898341	99.9332
SP_PIR_KEYWORDS	transferase	9	8.91089	0.439476	PTK2, MAP2K1, PYGM, PKM2, PRKCI, PFKM, PRKG1, TTN, PRKCE	101	1394	19235	1.22956	1	0.882269	99.9471
GOTERM_BP_FAT	GO:0006468~protein amino acid phosphorylation	6	5.94059	0.552021	PTK2, MAP2K1, PRKCI, PRKG1, TTN, PRKCE	101	667	13528	1.20486	1	0.980563	99.9998
Annotation Cluster 43	Enrichment Score: 0.9725116462415055
Category	Term	Count	%	PValue	Genes	List Total	Pop Hits	Pop Total	Fold Enrichment	Bonferroni	Benjamini	FDR
KEGG_PATHWAY	hsa04666:Fc gamma R-mediated phagocytosis	5	4.9505	0.0212375	PLD2, PLD1, MAP2K1, GSN, PRKCE	58	95	5085	4.61434	0.86988	0.145184	21.0186
GOTERM_BP_FAT	GO:0007264~small GTPase mediated signal transduction	5	4.9505	0.189186	PLD2, PLD1, MAP2K1, G3BP2, ABCA1	101	305	13528	2.19575	1	0.75496	96.9175
KEGG_PATHWAY	hsa04912:GnRH signaling pathway	3	2.9703	0.300935	PLD2, PLD1, MAP2K1	58	98	5085	2.68385	1	0.666173	98.046
Annotation Cluster 44	Enrichment Score: 0.9722668831772361
Category	Term	Count	%	PValue	Genes	List Total	Pop Hits	Pop Total	Fold Enrichment	Bonferroni	Benjamini	FDR
GOTERM_MF_FAT	GO:0016791~phosphatase activity	5	4.9505	0.0945576	MAP2K1, CYCS, PGAM2, PPP3CA, DLG1	91	249	12983	2.86487	1	0.507713	74.5969
GOTERM_MF_FAT	GO:0004721~phosphoprotein phosphatase activity	4	3.9604	0.106782	MAP2K1, CYCS, PPP3CA, DLG1	91	165	12983	3.45867	1	0.53968	78.9405
KEGG_PATHWAY	hsa04660:T cell receptor signaling pathway	4	3.9604	0.119952	MAP2K1, CBL, PPP3CA, DLG1	58	108	5085	3.24713	0.999995	0.439006	75.4521
Annotation Cluster 45	Enrichment Score: 0.9438438655494271
Category	Term	Count	%	PValue	Genes	List Total	Pop Hits	Pop Total	Fold Enrichment	Bonferroni	Benjamini	FDR
GOTERM_MF_FAT	GO:0004843~ubiquitin-specific protease activity	3	2.9703	0.010938	BRCC3, USP25, USP13	91	23	12983	18.6092	0.983099	0.193261	14.0774
GOTERM_MF_FAT	GO:0019783~small conjugating protein-specific protease activity	3	2.9703	0.011879	BRCC3, USP25, USP13	91	24	12983	17.8338	0.988127	0.190322	15.1983
GOTERM_MF_FAT	GO:0004221~ubiquitin thiolesterase activity	3	2.9703	0.0953441	BRCC3, USP25, USP13	91	75	12983	5.70681	1	0.504112	74.8997
GOTERM_MF_FAT	GO:0016790~thiolester hydrolase activity	3	2.9703	0.157495	BRCC3, USP25, USP13	91	102	12983	4.19619	1	0.64138	90.5972
GOTERM_MF_FAT	GO:0008234~cysteine-type peptidase activity	3	2.9703	0.255846	BRCC3, USP25, USP13	91	141	12983	3.03554	1	0.768175	98.3035
GOTERM_MF_FAT	GO:0070011~peptidase activity, acting on L-amino acid peptides	6	5.94059	0.332252	UQCRC2, BRCC3, UQCRC1, ADAM12, USP25, USP13	91	549	12983	1.55924	1	0.839129	99.6194
GOTERM_MF_FAT	GO:0008233~peptidase activity	6	5.94059	0.366897	UQCRC2, BRCC3, UQCRC1, ADAM12, USP25, USP13	91	574	12983	1.49133	1	0.864014	99.8175
SP_PIR_KEYWORDS	Protease	4	3.9604	0.462359	BRCC3, ADAM12, USP25, USP13	101	484	19235	1.57393	1	0.895715	99.9692
Annotation Cluster 46	Enrichment Score: 0.8633302295343578
Category	Term	Count	%	PValue	Genes	List Total	Pop Hits	Pop Total	Fold Enrichment	Bonferroni	Benjamini	FDR
GOTERM_BP_FAT	GO:0051336~regulation of hydrolase activity	7	6.93069	0.0387438	MAP2K1, TNNC1, BAX, CYCS, SNCA, TNNI3, HBXIP	101	337	13528	2.78215	1	0.328586	48.0862
KEGG_PATHWAY	hsa05210:Colorectal cancer	4	3.9604	0.0673044	MAP2K1, BAX, CYCS, APC	58	84	5085	4.17488	0.998666	0.322515	53.5078
BIOCARTA	h_ceramidePathway:Ceramide Signaling Pathway	3	2.9703	0.0733527	MAP2K1, BAX, CYCS	32	21	1437	6.41518	0.999787	0.999787	57.7752
GOTERM_BP_FAT	GO:0044093~positive regulation of molecular function	7	6.93069	0.26565	MAP2K1, ACTN4, BAX, CYCS, UBC, PSME3, TRAF6	101	586	13528	1.59997	1	0.841998	99.4041
GOTERM_BP_FAT	GO:0043085~positive regulation of catalytic activity	6	5.94059	0.339922	MAP2K1, BAX, CYCS, UBC, PSME3, TRAF6	101	520	13528	1.54547	1	0.899448	99.8984
GOTERM_BP_FAT	GO:0051345~positive regulation of hydrolase activity	3	2.9703	0.382532	MAP2K1, BAX, CYCS	101	179	13528	2.24481	1	0.926297	99.9664
Annotation Cluster 47	Enrichment Score: 0.8313044046805791
Category	Term	Count	%	PValue	Genes	List Total	Pop Hits	Pop Total	Fold Enrichment	Bonferroni	Benjamini	FDR
GOTERM_MF_FAT	GO:0015405~P-P-bond-hydrolysis-driven transmembrane transporter activity	5	4.9505	0.0101941	ATP2A2, ATP5B, SNCA, TOMM20, ATP5O	91	122	12983	5.84714	0.977661	0.200375	13.1816
GOTERM_MF_FAT	GO:0015399~primary active transmembrane transporter activity	5	4.9505	0.0101941	ATP2A2, ATP5B, SNCA, TOMM20, ATP5O	91	122	12983	5.84714	0.977661	0.200375	13.1816
GOTERM_MF_FAT	GO:0022890~inorganic cation transmembrane transporter activity	5	4.9505	0.0207799	UQCRC1, ATP2A2, ATP5B, SNCA, ATP5O	91	151	12983	4.72418	0.999586	0.250643	25.15
GOTERM_MF_FAT	GO:0019829~cation-transporting ATPase activity	3	2.9703	0.0257006	ATP2A2, ATP5B, ATP5O	91	36	12983	11.8892	0.999936	0.26056	30.1752
SP_PIR_KEYWORDS	ion transport	8	7.92079	0.0310853	ATP2A2, ATP5B, RYR1, RYR2, ATP5O, KCNA5, KCNJ11, VDAC1	101	578	19235	2.63592	0.999682	0.186554	33.7355
GOTERM_MF_FAT	GO:0016887~ATPase activity	6	5.94059	0.0822517	ACTC1, ATP2A2, ATP5B, EIF4A2, ATP5O, ABCA1	91	334	12983	2.56294	1	0.484908	69.397
GOTERM_MF_FAT	GO:0042625~ATPase activity, coupled to transmembrane movement of ions	3	2.9703	0.0932067	ATP2A2, ATP5B, ATP5O	91	74	12983	5.78393	1	0.509212	74.0691
GOTERM_BP_FAT	GO:0006754~ATP biosynthetic process	3	2.9703	0.140477	ATP2A2, ATP5B, ATP5O	101	89	13528	4.51485	1	0.667035	91.8856
GOTERM_BP_FAT	GO:0009206~purine ribonucleoside triphosphate biosynthetic process	3	2.9703	0.163611	ATP2A2, ATP5B, ATP5O	101	98	13528	4.10022	1	0.714886	94.8398
GOTERM_BP_FAT	GO:0009201~ribonucleoside triphosphate biosynthetic process	3	2.9703	0.166223	ATP2A2, ATP5B, ATP5O	101	99	13528	4.05881	1	0.719397	95.1008
GOTERM_BP_FAT	GO:0009145~purine nucleoside triphosphate biosynthetic process	3	2.9703	0.166223	ATP2A2, ATP5B, ATP5O	101	99	13528	4.05881	1	0.719397	95.1008
GOTERM_BP_FAT	GO:0009142~nucleoside triphosphate biosynthetic process	3	2.9703	0.174103	ATP2A2, ATP5B, ATP5O	101	102	13528	3.93943	1	0.734117	95.8149
GOTERM_MF_FAT	GO:0042626~ATPase activity, coupled to transmembrane movement of substances	3	2.9703	0.174661	ATP2A2, ATP5B, ATP5O	91	109	12983	3.92671	1	0.654564	92.9218
GOTERM_MF_FAT	GO:0043492~ATPase activity, coupled to movement of substances	3	2.9703	0.177138	ATP2A2, ATP5B, ATP5O	91	110	12983	3.89101	1	0.65483	93.2093
GOTERM_MF_FAT	GO:0016820~hydrolase activity, acting on acid anhydrides, catalyzing transmembrane movement of substances	3	2.9703	0.179621	ATP2A2, ATP5B, ATP5O	91	111	12983	3.85595	1	0.655117	93.4866
GOTERM_BP_FAT	GO:0046034~ATP metabolic process	3	2.9703	0.182043	ATP2A2, ATP5B, ATP5O	101	105	13528	3.82687	1	0.746491	96.4347
GOTERM_BP_FAT	GO:0009205~purine ribonucleoside triphosphate metabolic process	3	2.9703	0.214278	ATP2A2, ATP5B, ATP5O	101	117	13528	3.43437	1	0.78857	98.1702
GOTERM_BP_FAT	GO:0009152~purine ribonucleotide biosynthetic process	3	2.9703	0.214278	ATP2A2, ATP5B, ATP5O	101	117	13528	3.43437	1	0.78857	98.1702
GOTERM_BP_FAT	GO:0009199~ribonucleoside triphosphate metabolic process	3	2.9703	0.216992	ATP2A2, ATP5B, ATP5O	101	118	13528	3.40527	1	0.791815	98.2723
GOTERM_BP_FAT	GO:0009144~purine nucleoside triphosphate metabolic process	3	2.9703	0.227874	ATP2A2, ATP5B, ATP5O	101	122	13528	3.29362	1	0.806964	98.6303
GOTERM_BP_FAT	GO:0009260~ribonucleotide biosynthetic process	3	2.9703	0.233331	ATP2A2, ATP5B, ATP5O	101	124	13528	3.2405	1	0.812806	98.7824
GOTERM_BP_FAT	GO:0009141~nucleoside triphosphate metabolic process	3	2.9703	0.252486	ATP2A2, ATP5B, ATP5O	101	131	13528	3.06734	1	0.831713	99.1998
GOTERM_BP_FAT	GO:0009150~purine ribonucleotide metabolic process	3	2.9703	0.271684	ATP2A2, ATP5B, ATP5O	101	138	13528	2.91175	1	0.843862	99.4803
GOTERM_MF_FAT	GO:0042623~ATPase activity, coupled	4	3.9604	0.291909	ATP2A2, ATP5B, EIF4A2, ATP5O	91	272	12983	2.09809	1	0.806375	99.145
GOTERM_BP_FAT	GO:0009259~ribonucleotide metabolic process	3	2.9703	0.296347	ATP2A2, ATP5B, ATP5O	101	147	13528	2.73348	1	0.8672	99.7066
GOTERM_BP_FAT	GO:0006164~purine nucleotide biosynthetic process	3	2.9703	0.299082	ATP2A2, ATP5B, ATP5O	101	148	13528	2.71501	1	0.868082	99.7249
GOTERM_BP_FAT	GO:0006163~purine nucleotide metabolic process	3	2.9703	0.40085	ATP2A2, ATP5B, ATP5O	101	186	13528	2.16033	1	0.935468	99.9796
GOTERM_BP_FAT	GO:0009165~nucleotide biosynthetic process	3	2.9703	0.40085	ATP2A2, ATP5B, ATP5O	101	186	13528	2.16033	1	0.935468	99.9796
GOTERM_BP_FAT	GO:0034654~nucleobase, nucleoside, nucleotide and nucleic acid biosynthetic process	3	2.9703	0.418916	ATP2A2, ATP5B, ATP5O	101	193	13528	2.08198	1	0.942906	99.9877
GOTERM_BP_FAT	GO:0034404~nucleobase, nucleoside and nucleotide biosynthetic process	3	2.9703	0.418916	ATP2A2, ATP5B, ATP5O	101	193	13528	2.08198	1	0.942906	99.9877
GOTERM_BP_FAT	GO:0044271~nitrogen compound biosynthetic process	4	3.9604	0.43257	ATP2A2, ATP5B, SNCA, ATP5O	101	325	13528	1.6485	1	0.949098	99.9917
Annotation Cluster 48	Enrichment Score: 0.8138449282561224
Category	Term	Count	%	PValue	Genes	List Total	Pop Hits	Pop Total	Fold Enrichment	Bonferroni	Benjamini	FDR
GOTERM_BP_FAT	GO:0001655~urogenital system development	4	3.9604	0.0479715	AR, BAX, BCL2L11, APC	101	110	13528	4.87057	1	0.371267	55.7637
GOTERM_BP_FAT	GO:0008584~male gonad development	3	2.9703	0.0565011	AR, BAX, BCL2L11	101	52	13528	7.72734	1	0.403172	61.8994
GOTERM_BP_FAT	GO:0046546~development of primary male sexual characteristics	3	2.9703	0.0833905	AR, BAX, BCL2L11	101	65	13528	6.18187	1	0.496615	76.4171
GOTERM_BP_FAT	GO:0046661~male sex differentiation	3	2.9703	0.101508	AR, BAX, BCL2L11	101	73	13528	5.50441	1	0.554846	83.0664
GOTERM_BP_FAT	GO:0008406~gonad development	3	2.9703	0.200767	AR, BAX, BCL2L11	101	112	13528	3.58769	1	0.771471	97.572
GOTERM_BP_FAT	GO:0048608~reproductive structure development	3	2.9703	0.238796	AR, BAX, BCL2L11	101	126	13528	3.18906	1	0.818446	98.9186
GOTERM_BP_FAT	GO:0045137~development of primary sexual characteristics	3	2.9703	0.241531	AR, BAX, BCL2L11	101	127	13528	3.16395	1	0.818609	98.9813
GOTERM_BP_FAT	GO:0007548~sex differentiation	3	2.9703	0.307277	AR, BAX, BCL2L11	101	151	13528	2.66107	1	0.873655	99.7737
GOTERM_BP_FAT	GO:0003006~reproductive developmental process	3	2.9703	0.580114	AR, BAX, BCL2L11	101	262	13528	1.53367	1	0.985453	99.9999
Annotation Cluster 49	Enrichment Score: 0.8128142870775377
Category	Term	Count	%	PValue	Genes	List Total	Pop Hits	Pop Total	Fold Enrichment	Bonferroni	Benjamini	FDR
GOTERM_BP_FAT	GO:0045596~negative regulation of cell differentiation	5	4.9505	0.0760817	RTN4, PTK2, CCDC85B, ABCA1, APC	101	216	13528	3.10048	1	0.475	73.0956
GOTERM_BP_FAT	GO:0045926~negative regulation of growth	3	2.9703	0.195392	RTN4, PTK2, CCDC85B	101	110	13528	3.65293	1	0.764204	97.2865
GOTERM_BP_FAT	GO:0040008~regulation of growth	5	4.9505	0.245115	RTN4, PTK2, CCDC85B, UBC, BCL2L11	101	341	13528	1.96394	1	0.822563	99.0583
Annotation Cluster 50	Enrichment Score: 0.8047280026092074
Category	Term	Count	%	PValue	Genes	List Total	Pop Hits	Pop Total	Fold Enrichment	Bonferroni	Benjamini	FDR
GOTERM_BP_FAT	GO:0040012~regulation of locomotion	6	5.94059	0.0139037	RTN4, LAMA4, PLD1, MAP2K1, SNCA, APC	101	192	13528	4.18564	1	0.173343	20.7289
GOTERM_BP_FAT	GO:0007610~behavior	5	4.9505	0.458339	PLD1, MAP2K1, S100B, SNCA, VDAC1	101	469	13528	1.42794	1	0.957827	99.9962
GOTERM_BP_FAT	GO:0007626~locomotory behavior	3	2.9703	0.604643	PLD1, MAP2K1, SNCA	101	274	13528	1.4665	1	0.988991	100
Annotation Cluster 51	Enrichment Score: 0.7670682485837917
Category	Term	Count	%	PValue	Genes	List Total	Pop Hits	Pop Total	Fold Enrichment	Bonferroni	Benjamini	FDR
UP_SEQ_FEATURE	metal ion-binding site:Magnesium	3	2.9703	0.123438	ATP2A2, PKM2, PGM1	101	116	19113	4.89408	1	0.998948	87.6589
SP_PIR_KEYWORDS	magnesium	5	4.9505	0.198159	ATP2A2, PKM2, PGM1, PFKM, TTN	101	442	19235	2.15436	1	0.608822	94.3749
GOTERM_MF_FAT	GO:0000287~magnesium ion binding	6	5.94059	0.20433	ATP2A2, PKM2, PGM1, SNCA, PFKM, TTN	91	452	12983	1.89385	1	0.692036	95.7284
Annotation Cluster 52	Enrichment Score: 0.7018066845039266
Category	Term	Count	%	PValue	Genes	List Total	Pop Hits	Pop Total	Fold Enrichment	Bonferroni	Benjamini	FDR
GOTERM_BP_FAT	GO:0007160~cell-matrix adhesion	3	2.9703	0.140477	TNN, ACTN2, BCL2L11	101	89	13528	4.51485	1	0.667035	91.8856
GOTERM_BP_FAT	GO:0031589~cell-substrate adhesion	3	2.9703	0.163611	TNN, ACTN2, BCL2L11	101	98	13528	4.10022	1	0.714886	94.8398
GOTERM_BP_FAT	GO:0007155~cell adhesion	8	7.92079	0.259852	LAMA4, ATP2A2, TNN, ACTN2, ADAM12, BCL2L11, DLG1, APC	101	700	13528	1.53075	1	0.838001	99.321
GOTERM_BP_FAT	GO:0022610~biological adhesion	8	7.92079	0.260992	LAMA4, ATP2A2, TNN, ACTN2, ADAM12, BCL2L11, DLG1, APC	101	701	13528	1.52857	1	0.838307	99.3382
Annotation Cluster 53	Enrichment Score: 0.7003665098558713
Category	Term	Count	%	PValue	Genes	List Total	Pop Hits	Pop Total	Fold Enrichment	Bonferroni	Benjamini	FDR
GOTERM_BP_FAT	GO:0006308~DNA catabolic process	4	3.9604	0.00988986	RPA2, BAX, CYCS, GIYD2	101	60	13528	8.92937	1	0.134466	15.2022
GOTERM_BP_FAT	GO:0033554~cellular response to stress	7	6.93069	0.240811	RPA2, BRCC3, BAX, SNCA, GIYD2, PRDX1, APC	101	566	13528	1.65651	1	0.818837	98.9652
GOTERM_BP_FAT	GO:0006974~response to DNA damage stimulus	5	4.9505	0.297566	RPA2, BRCC3, BAX, GIYD2, APC	101	373	13528	1.79545	1	0.867481	99.7149
GOTERM_BP_FAT	GO:0006259~DNA metabolic process	6	5.94059	0.31938	RPA2, BRCC3, SET, BAX, CYCS, GIYD2	101	506	13528	1.58823	1	0.882769	99.8311
GOTERM_BP_FAT	GO:0051726~regulation of cell cycle	4	3.9604	0.444306	BRCC3, BAX, DLG1, APC	101	331	13528	1.61862	1	0.952886	99.9942
GOTERM_BP_FAT	GO:0006281~DNA repair	3	2.9703	0.624257	RPA2, BRCC3, GIYD2	101	284	13528	1.41487	1	0.991132	100
Annotation Cluster 54	Enrichment Score: 0.6796874820292025
Category	Term	Count	%	PValue	Genes	List Total	Pop Hits	Pop Total	Fold Enrichment	Bonferroni	Benjamini	FDR
GOTERM_CC_FAT	GO:0000228~nuclear chromosome	4	3.9604	0.114146	RPA2, GIYD2, UBE2I, TTN	94	162	12782	3.3575	1	0.40776	79.3911
GOTERM_CC_FAT	GO:0044454~nuclear chromosome part	3	2.9703	0.222638	RPA2, GIYD2, UBE2I	94	122	12782	3.34374	1	0.622072	96.2445
GOTERM_CC_FAT	GO:0005694~chromosome	6	5.94059	0.243281	SUMO2, RPA2, GIYD2, UBE2I, TTN, APC	94	460	12782	1.77364	1	0.643069	97.3555
GOTERM_CC_FAT	GO:0044427~chromosomal part	5	4.9505	0.309088	SUMO2, RPA2, GIYD2, UBE2I, APC	94	386	12782	1.76138	1	0.720322	99.1919
Annotation Cluster 55	Enrichment Score: 0.6561154047839273
Category	Term	Count	%	PValue	Genes	List Total	Pop Hits	Pop Total	Fold Enrichment	Bonferroni	Benjamini	FDR
KEGG_PATHWAY	hsa04144:Endocytosis	6	5.94059	0.0540148	PLD2, PLD1, CBL, PRKCI, HGS, TRAF6	58	184	5085	2.85888	0.994883	0.296494	45.685
SP_PIR_KEYWORDS	endosome	3	2.9703	0.29629	PLD1, PRKCI, HGS	101	209	19235	2.73367	1	0.753419	98.9736
GOTERM_CC_FAT	GO:0005768~endosome	3	2.9703	0.672086	PLD1, PRKCI, HGS	94	315	12782	1.29504	1	0.96474	100
Annotation Cluster 56	Enrichment Score: 0.6377201089641364
Category	Term	Count	%	PValue	Genes	List Total	Pop Hits	Pop Total	Fold Enrichment	Bonferroni	Benjamini	FDR
GOTERM_MF_FAT	GO:0031267~small GTPase binding	3	2.9703	0.15507	MAP2K1, ABCA1, FLNA	91	101	12983	4.23773	1	0.647217	90.217
GOTERM_MF_FAT	GO:0051020~GTPase binding	3	2.9703	0.174661	MAP2K1, ABCA1, FLNA	91	109	12983	3.92671	1	0.654564	92.9218
GOTERM_CC_FAT	GO:0005794~Golgi apparatus	8	7.92079	0.450936	PLD1, MAP2K1, MYH2, AKR7A2, ABCA1, KCNA5, PRKG1, FLNA	94	872	12782	1.24751	1	0.845015	99.9596
Annotation Cluster 57	Enrichment Score: 0.6115148904886588
Category	Term	Count	%	PValue	Genes	List Total	Pop Hits	Pop Total	Fold Enrichment	Bonferroni	Benjamini	FDR
SP_PIR_KEYWORDS	potassium	3	2.9703	0.139641	PKM2, KCNA5, KCNJ11	101	126	19235	4.53442	1	0.49585	85.9141
GOTERM_MF_FAT	GO:0030955~potassium ion binding	3	2.9703	0.222513	PKM2, KCNA5, KCNJ11	91	128	12983	3.34384	1	0.716868	96.8948
GOTERM_MF_FAT	GO:0031420~alkali metal ion binding	3	2.9703	0.471073	PKM2, KCNA5, KCNJ11	91	228	12983	1.87724	1	0.929698	99.9847
Annotation Cluster 58	Enrichment Score: 0.6098610387972346
Category	Term	Count	%	PValue	Genes	List Total	Pop Hits	Pop Total	Fold Enrichment	Bonferroni	Benjamini	FDR
GOTERM_CC_FAT	GO:0005874~microtubule	5	4.9505	0.139065	TRIM54, MAP2K1, TRIM63, TUBA1A, APC	94	274	12782	2.48136	1	0.470795	85.7908
GOTERM_BP_FAT	GO:0007017~microtubule-based process	4	3.9604	0.287748	PTK2, TRIM54, MAP2K1, TUBA1A	101	253	13528	2.11764	1	0.859756	99.6411
GOTERM_CC_FAT	GO:0015630~microtubule cytoskeleton	6	5.94059	0.369986	TRIM54, MAP2K1, CCDC85B, TRIM63, TUBA1A, APC	94	549	12782	1.48611	1	0.779185	99.7572
Annotation Cluster 59	Enrichment Score: 0.5953086553532309
Category	Term	Count	%	PValue	Genes	List Total	Pop Hits	Pop Total	Fold Enrichment	Bonferroni	Benjamini	FDR
GOTERM_BP_FAT	GO:0009719~response to endogenous stimulus	6	5.94059	0.180448	PLD1, AR, MAP2K1, PRKCI, FHL2, PPP3CA	101	405	13528	1.98431	1	0.744708	96.3176
GOTERM_BP_FAT	GO:0009725~response to hormone stimulus	5	4.9505	0.287597	PLD1, AR, MAP2K1, PRKCI, FHL2	101	367	13528	1.8248	1	0.86066	99.6398
GOTERM_BP_FAT	GO:0043434~response to peptide hormone stimulus	3	2.9703	0.315454	PLD1, AR, PRKCI	101	154	13528	2.60923	1	0.879913	99.8142
Annotation Cluster 60	Enrichment Score: 0.5901410787422002
Category	Term	Count	%	PValue	Genes	List Total	Pop Hits	Pop Total	Fold Enrichment	Bonferroni	Benjamini	FDR
GOTERM_CC_FAT	GO:0070013~intracellular organelle lumen	18	17.8218	0.14306	ACTB, MCL1, ACTN4, ATP5B, CYCS, MYH2, CDC73, PDLIM1, ACTN2, UBE2I, UBAC1, PDHB, VDAC1, PPIF, RPA2, SET, UBC, POU2F1	94	1779	12782	1.37584	1	0.475542	86.6264
GOTERM_CC_FAT	GO:0043233~organelle lumen	18	17.8218	0.16505	ACTB, MCL1, ACTN4, ATP5B, CYCS, MYH2, CDC73, PDLIM1, ACTN2, UBE2I, UBAC1, PDHB, VDAC1, PPIF, RPA2, SET, UBC, POU2F1	94	1820	12782	1.34484	1	0.51815	90.4693
GOTERM_CC_FAT	GO:0031974~membrane-enclosed lumen	18	17.8218	0.185807	ACTB, MCL1, ACTN4, ATP5B, CYCS, MYH2, CDC73, PDLIM1, ACTN2, UBE2I, UBAC1, PDHB, VDAC1, PPIF, RPA2, SET, UBC, POU2F1	94	1856	12782	1.31876	1	0.553547	93.1349
GOTERM_CC_FAT	GO:0005654~nucleoplasm	9	8.91089	0.311686	ACTB, RPA2, SET, MCL1, UBC, POU2F1, UBE2I, CDC73, PDLIM1	94	882	12782	1.38754	1	0.719151	99.2306
GOTERM_CC_FAT	GO:0031981~nuclear lumen	13	12.8713	0.363471	ACTB, ACTN4, MCL1, MYH2, PDLIM1, ACTN2, UBE2I, CDC73, UBAC1, RPA2, SET, POU2F1, UBC	94	1450	12782	1.21912	1	0.775969	99.7224
GOTERM_CC_FAT	GO:0044451~nucleoplasm part	5	4.9505	0.579123	ACTB, POU2F1, UBE2I, CDC73, PDLIM1	94	555	12782	1.22503	1	0.927716	99.9987
Annotation Cluster 61	Enrichment Score: 0.5828712126416836
Category	Term	Count	%	PValue	Genes	List Total	Pop Hits	Pop Total	Fold Enrichment	Bonferroni	Benjamini	FDR
GOTERM_BP_FAT	GO:0000278~mitotic cell cycle	7	6.93069	0.0563078	MAP2K1, UBC, UBE2I, PSME3, PPP3CA, TTN, APC	101	370	13528	2.53401	1	0.403936	61.7697
KEGG_PATHWAY	hsa05210:Colorectal cancer	4	3.9604	0.0673044	MAP2K1, BAX, CYCS, APC	58	84	5085	4.17488	0.998666	0.322515	53.5078
GOTERM_BP_FAT	GO:0048285~organelle fission	5	4.9505	0.089718	MAP2K1, BAX, UBE2I, TTN, APC	101	229	13528	2.92447	1	0.514128	78.9775
GOTERM_BP_FAT	GO:0000280~nuclear division	4	3.9604	0.222261	MAP2K1, UBE2I, TTN, APC	101	220	13528	2.43528	1	0.79925	98.4554
GOTERM_BP_FAT	GO:0007067~mitosis	4	3.9604	0.222261	MAP2K1, UBE2I, TTN, APC	101	220	13528	2.43528	1	0.79925	98.4554
GOTERM_BP_FAT	GO:0000087~M phase of mitotic cell cycle	4	3.9604	0.230047	MAP2K1, UBE2I, TTN, APC	101	224	13528	2.3918	1	0.80904	98.6929
GOTERM_BP_FAT	GO:0022402~cell cycle process	7	6.93069	0.239588	MAP2K1, UBC, UBE2I, PSME3, PPP3CA, TTN, APC	101	565	13528	1.65944	1	0.818321	98.9372
GOTERM_CC_FAT	GO:0005694~chromosome	6	5.94059	0.243281	SUMO2, RPA2, GIYD2, UBE2I, TTN, APC	94	460	12782	1.77364	1	0.643069	97.3555
GOTERM_BP_FAT	GO:0042325~regulation of phosphorylation	6	5.94059	0.261881	MAP2K1, BAX, TRAF6, TTN, PRKCE, APC	101	466	13528	1.72456	1	0.838282	99.3513
GOTERM_BP_FAT	GO:0019220~regulation of phosphate metabolic process	6	5.94059	0.288917	MAP2K1, BAX, TRAF6, TTN, PRKCE, APC	101	485	13528	1.657	1	0.860012	99.6507
GOTERM_BP_FAT	GO:0051174~regulation of phosphorus metabolic process	6	5.94059	0.288917	MAP2K1, BAX, TRAF6, TTN, PRKCE, APC	101	485	13528	1.657	1	0.860012	99.6507
GOTERM_BP_FAT	GO:0007049~cell cycle	8	7.92079	0.349909	MAP2K1, UBC, UBE2I, CDC73, PSME3, PPP3CA, TTN, APC	101	776	13528	1.38083	1	0.905109	99.9211
GOTERM_BP_FAT	GO:0022403~cell cycle phase	5	4.9505	0.366497	MAP2K1, UBE2I, PPP3CA, TTN, APC	101	414	13528	1.61764	1	0.916097	99.9486
KEGG_PATHWAY	hsa04722:Neurotrophin signaling pathway	3	2.9703	0.407085	MAP2K1, BAX, TRAF6	58	124	5085	2.12111	1	0.767879	99.6803
GOTERM_BP_FAT	GO:0000279~M phase	4	3.9604	0.440404	MAP2K1, UBE2I, TTN, APC	101	329	13528	1.62846	1	0.951657	99.9934
GOTERM_BP_FAT	GO:0045859~regulation of protein kinase activity	4	3.9604	0.471318	MAP2K1, TRAF6, TTN, APC	101	345	13528	1.55293	1	0.962364	99.9974
GOTERM_BP_FAT	GO:0043549~regulation of kinase activity	4	3.9604	0.494008	MAP2K1, TRAF6, TTN, APC	101	357	13528	1.50073	1	0.968117	99.9988
GOTERM_BP_FAT	GO:0051338~regulation of transferase activity	4	3.9604	0.521693	MAP2K1, TRAF6, TTN, APC	101	372	13528	1.44022	1	0.97415	99.9995
GOTERM_BP_FAT	GO:0051094~positive regulation of developmental process	3	2.9703	0.612579	MAP2K1, BAX, APC	101	278	13528	1.4454	1	0.989872	100
Annotation Cluster 62	Enrichment Score: 0.5783156667550825
Category	Term	Count	%	PValue	Genes	List Total	Pop Hits	Pop Total	Fold Enrichment	Bonferroni	Benjamini	FDR
GOTERM_MF_FAT	GO:0008237~metallopeptidase activity	4	3.9604	0.133942	UQCRC2, BRCC3, UQCRC1, ADAM12	91	183	12983	3.11848	1	0.601419	86.2454
GOTERM_MF_FAT	GO:0004222~metalloendopeptidase activity	3	2.9703	0.162366	UQCRC2, UQCRC1, ADAM12	91	104	12983	4.11549	1	0.636239	91.3201
GOTERM_MF_FAT	GO:0070011~peptidase activity, acting on L-amino acid peptides	6	5.94059	0.332252	UQCRC2, BRCC3, UQCRC1, ADAM12, USP25, USP13	91	549	12983	1.55924	1	0.839129	99.6194
GOTERM_MF_FAT	GO:0008233~peptidase activity	6	5.94059	0.366897	UQCRC2, BRCC3, UQCRC1, ADAM12, USP25, USP13	91	574	12983	1.49133	1	0.864014	99.8175
GOTERM_MF_FAT	GO:0004175~endopeptidase activity	4	3.9604	0.484169	UQCRC2, UQCRC1, ADAM12, USP13	91	375	12983	1.52182	1	0.934703	99.9892
Annotation Cluster 63	Enrichment Score: 0.5680827134507377
Category	Term	Count	%	PValue	Genes	List Total	Pop Hits	Pop Total	Fold Enrichment	Bonferroni	Benjamini	FDR
GOTERM_BP_FAT	GO:0060284~regulation of cell development	4	3.9604	0.193607	RTN4, PTK2, BAX, UBC	101	205	13528	2.61348	1	0.762242	97.1848
GOTERM_BP_FAT	GO:0040008~regulation of growth	5	4.9505	0.245115	RTN4, PTK2, CCDC85B, UBC, BCL2L11	101	341	13528	1.96394	1	0.822563	99.0583
GOTERM_BP_FAT	GO:0051960~regulation of nervous system development	3	2.9703	0.416352	RTN4, PTK2, UBC	101	192	13528	2.09282	1	0.942742	99.9868
Annotation Cluster 64	Enrichment Score: 0.5493102402644682
Category	Term	Count	%	PValue	Genes	List Total	Pop Hits	Pop Total	Fold Enrichment	Bonferroni	Benjamini	FDR
GOTERM_BP_FAT	GO:0007267~cell-cell signaling	8	7.92079	0.155488	AR, PTK2, SNCA, TXN, UBC, POU2F1, PPP3CA, VDAC1	101	600	13528	1.78587	1	0.700039	93.9423
GOTERM_BP_FAT	GO:0007268~synaptic transmission	5	4.9505	0.178837	PTK2, SNCA, UBC, PPP3CA, VDAC1	101	298	13528	2.24733	1	0.742865	96.1956
GOTERM_BP_FAT	GO:0019226~transmission of nerve impulse	5	4.9505	0.259667	PTK2, SNCA, UBC, PPP3CA, VDAC1	101	350	13528	1.91344	1	0.838961	99.3182
GOTERM_BP_FAT	GO:0050804~regulation of synaptic transmission	3	2.9703	0.266198	SNCA, UBC, PPP3CA	101	136	13528	2.95457	1	0.840356	99.4114
GOTERM_BP_FAT	GO:0051969~regulation of transmission of nerve impulse	3	2.9703	0.296347	SNCA, UBC, PPP3CA	101	147	13528	2.73348	1	0.8672	99.7066
GOTERM_BP_FAT	GO:0031644~regulation of neurological system process	3	2.9703	0.312731	SNCA, UBC, PPP3CA	101	153	13528	2.62629	1	0.878188	99.8015
GOTERM_BP_FAT	GO:0050877~neurological system process	8	7.92079	0.80183	PTK2, S100B, SNCA, UBC, PPP3CA, TNNI3, KCNJ11, VDAC1	101	1210	13528	0.885558	1	0.999363	100
Annotation Cluster 65	Enrichment Score: 0.5008732655251169
Category	Term	Count	%	PValue	Genes	List Total	Pop Hits	Pop Total	Fold Enrichment	Bonferroni	Benjamini	FDR
UP_SEQ_FEATURE	domain:SH3	3	2.9703	0.236859	PACSIN3, NEB, DLG1	101	177	19113	3.20742	1	0.99998	98.6333
SP_PIR_KEYWORDS	sh3 domain	3	2.9703	0.298211	PACSIN3, NEB, DLG1	101	210	19235	2.72065	1	0.750738	99.0095
INTERPRO	IPR001452:Src homology-3 domain	3	2.9703	0.361893	PACSIN3, NEB, DLG1	100	213	16659	2.34634	1	0.998391	99.7637
SMART	SM00326:SH3	3	2.9703	0.388072	PACSIN3, NEB, DLG1	58	213	9079	2.20471	1	0.972723	99.3406
Annotation Cluster 66	Enrichment Score: 0.48415816204067036
Category	Term	Count	%	PValue	Genes	List Total	Pop Hits	Pop Total	Fold Enrichment	Bonferroni	Benjamini	FDR
GOTERM_BP_FAT	GO:0010604~positive regulation of macromolecule metabolic process	14	13.8614	0.0103072	AR, BRCC3, MAP2K1, ABLIM3, SNCA, FHL2, TNNI2, PACSIN3, POU2F1, UBC, PSME3, NR5A2, TRAF6, APC	101	857	13528	2.18806	1	0.138494	15.7933
GOTERM_BP_FAT	GO:0045935~positive regulation of nucleobase, nucleoside, nucleotide and nucleic acid metabolic process	10	9.90099	0.0411112	AR, BRCC3, MAP2K1, ABLIM3, UBC, POU2F1, FHL2, ABCA1, NR5A2, TNNI2	101	624	13528	2.14648	1	0.339504	50.1672
SP_PIR_KEYWORDS	zinc finger	4	3.9604	0.0456312	AR, UBC, FHL2, TRAF6	101	153	19235	4.97897	0.999993	0.246907	45.5906
GOTERM_BP_FAT	GO:0051173~positive regulation of nitrogen compound metabolic process	10	9.90099	0.0485371	AR, BRCC3, MAP2K1, ABLIM3, UBC, POU2F1, FHL2, ABCA1, NR5A2, TNNI2	101	644	13528	2.07982	1	0.372922	56.1976
GOTERM_BP_FAT	GO:0031328~positive regulation of cellular biosynthetic process	9	8.91089	0.133862	AR, ABLIM3, UBC, POU2F1, FHL2, ABCA1, TRAF6, NR5A2, TNNI2	101	685	13528	1.7598	1	0.651583	90.7849
GOTERM_BP_FAT	GO:0009891~positive regulation of biosynthetic process	9	8.91089	0.141869	AR, ABLIM3, UBC, POU2F1, FHL2, ABCA1, TRAF6, NR5A2, TNNI2	101	695	13528	1.73448	1	0.669142	92.1008
GOTERM_MF_FAT	GO:0016563~transcription activator activity	6	5.94059	0.155314	AR, POU2F1, FHL2, ACTN2, PDLIM1, NR5A2	91	410	12983	2.08786	1	0.641768	90.2558
GOTERM_BP_FAT	GO:0010557~positive regulation of macromolecule biosynthetic process	8	7.92079	0.209236	AR, ABLIM3, UBC, POU2F1, FHL2, TRAF6, NR5A2, TNNI2	101	654	13528	1.63842	1	0.782577	97.9654
GOTERM_BP_FAT	GO:0045941~positive regulation of transcription	7	6.93069	0.238367	AR, ABLIM3, UBC, POU2F1, FHL2, NR5A2, TNNI2	101	564	13528	1.66238	1	0.819115	98.9085
GOTERM_BP_FAT	GO:0010628~positive regulation of gene expression	7	6.93069	0.259375	AR, ABLIM3, UBC, POU2F1, FHL2, NR5A2, TNNI2	101	581	13528	1.61374	1	0.839782	99.3137
GOTERM_BP_FAT	GO:0051254~positive regulation of RNA metabolic process	6	5.94059	0.283178	AR, MAP2K1, ABLIM3, POU2F1, FHL2, NR5A2	101	481	13528	1.67078	1	0.856657	99.6009
GOTERM_BP_FAT	GO:0006357~regulation of transcription from RNA polymerase II promoter	7	6.93069	0.45136	AR, MAP2K1, ABLIM3, POU2F1, FHL2, NR5A2, S100A1	101	727	13528	1.28966	1	0.955431	99.9953
GOTERM_BP_FAT	GO:0045893~positive regulation of transcription, DNA-dependent	5	4.9505	0.471396	AR, ABLIM3, POU2F1, FHL2, NR5A2	101	477	13528	1.40399	1	0.961963	99.9975
GOTERM_BP_FAT	GO:0045944~positive regulation of transcription from RNA polymerase II promoter	4	3.9604	0.519873	AR, ABLIM3, POU2F1, NR5A2	101	371	13528	1.4441	1	0.973978	99.9995
GOTERM_MF_FAT	GO:0030528~transcription regulator activity	9	8.91089	0.83742	AR, CBL, UBC, POU2F1, FHL2, UBE2I, ACTN2, PDLIM1, NR5A2	91	1512	12983	0.849228	1	0.99917	100
GOTERM_MF_FAT	GO:0043565~sequence-specific DNA binding	3	2.9703	0.927896	AR, POU2F1, NR5A2	91	607	12983	0.705125	1	0.999961	100
GOTERM_MF_FAT	GO:0003700~transcription factor activity	4	3.9604	0.969564	AR, CBL, POU2F1, NR5A2	91	975	12983	0.585314	1	0.999998	100
GOTERM_BP_FAT	GO:0045449~regulation of transcription	13	12.8713	0.980427	AR, MAP2K1, CCDC85B, ABLIM3, FHL2, PDLIM1, UBE2I, FLNA, TNNI2, POU2F1, UBC, NR5A2, S100A1	101	2601	13528	0.669445	1	1	100
GOTERM_BP_FAT	GO:0006355~regulation of transcription, DNA-dependent	8	7.92079	0.982383	AR, MAP2K1, ABLIM3, POU2F1, FHL2, UBE2I, NR5A2, S100A1	101	1773	13528	0.604357	1	1	100
GOTERM_BP_FAT	GO:0051252~regulation of RNA metabolic process	8	7.92079	0.985593	AR, MAP2K1, ABLIM3, POU2F1, FHL2, UBE2I, NR5A2, S100A1	101	1813	13528	0.591023	1	1	100
SP_PIR_KEYWORDS	Transcription	6	5.94059	0.986625	AR, CCDC85B, POU2F1, FHL2, CDC73, NR5A2	101	2071	19235	0.55175	1	0.999999	100
SP_PIR_KEYWORDS	transcription regulation	5	4.9505	0.995017	AR, CCDC85B, POU2F1, FHL2, NR5A2	101	2026	19235	0.470004	1	1	100
SP_PIR_KEYWORDS	dna-binding	3	2.9703	0.99958	AR, POU2F1, NR5A2	101	1868	19235	0.305855	1	1	100
GOTERM_BP_FAT	GO:0006350~transcription	5	4.9505	0.999947	AR, POU2F1, FHL2, CDC73, NR5A2	101	2101	13528	0.318754	1	1	100
GOTERM_MF_FAT	GO:0003677~DNA binding	5	4.9505	0.999975	RPA2, AR, CBL, POU2F1, NR5A2	91	2331	12983	0.306028	1	1	100
Annotation Cluster 67	Enrichment Score: 0.39208348393692244
Category	Term	Count	%	PValue	Genes	List Total	Pop Hits	Pop Total	Fold Enrichment	Bonferroni	Benjamini	FDR
GOTERM_CC_FAT	GO:0005783~endoplasmic reticulum	16	15.8416	0.00376602	RTN4, PLD1, UBE2J1, KCNJ11, TRDN, SET, SLN, PYGM, ATP2A2, PLN, BAX, RYR1, RYR2, S100A1, DLG1, DEGS1	94	960	12782	2.26631	0.617929	0.0350077	4.798
SP_PIR_KEYWORDS	membrane	34	33.6634	0.497104	UQCRC2, RTN4, UQCRC1, MCL1, ATP5B, SNCA, KCNA5, ABCA1, KCNJ11, MYOT, PTK2, SLN, PACSIN3, HOMER3, ATP5O, DLG1, PLD2, PLD1, CR2, UBE2J1, PRKCI, BCL2L11, VDAC1, TRDN, SDHB, ATP2A2, BAX, PLN, RYR1, TOMM20, HGS, RYR2, ADAM12, DEGS1	101	6256	19235	1.03503	1	0.912353	99.9871
UP_SEQ_FEATURE	transmembrane region	18	17.8218	0.98573	RTN4, CR2, MCL1, UBE2J1, ABCA1, KCNA5, KCNJ11, VDAC1, TRDN, SLN, ATP2A2, PLN, BAX, TOMM20, RYR1, RYR2, ADAM12, DEGS1	101	4911	19113	0.693602	1	1	100
SP_PIR_KEYWORDS	transmembrane	18	17.8218	0.986949	RTN4, CR2, MCL1, UBE2J1, ABCA1, KCNA5, KCNJ11, VDAC1, TRDN, SLN, ATP2A2, PLN, BAX, TOMM20, RYR1, RYR2, ADAM12, DEGS1	101	4973	19235	0.689326	1	0.999999	100
UP_SEQ_FEATURE	topological domain:Cytoplasmic	11	10.8911	0.988629	RTN4, TRDN, CR2, ATP2A2, PLN, UBE2J1, RYR1, TOMM20, RYR2, ADAM12, KCNJ11	101	3374	19113	0.616957	1	1	100
GOTERM_CC_FAT	GO:0016021~integral to membrane	18	17.8218	1	RTN4, CR2, MCL1, UBE2J1, ABCA1, KCNA5, KCNJ11, VDAC1, TRDN, SLN, ATP2A2, PLN, BAX, TOMM20, RYR1, RYR2, ADAM12, DEGS1	94	5297	12782	0.462076	1	1	100
GOTERM_CC_FAT	GO:0031224~intrinsic to membrane	18	17.8218	1	RTN4, CR2, MCL1, UBE2J1, ABCA1, KCNA5, KCNJ11, VDAC1, TRDN, SLN, ATP2A2, PLN, BAX, TOMM20, RYR1, RYR2, ADAM12, DEGS1	94	5485	12782	0.446238	1	1	100
Annotation Cluster 68	Enrichment Score: 0.3664836183763478
Category	Term	Count	%	PValue	Genes	List Total	Pop Hits	Pop Total	Fold Enrichment	Bonferroni	Benjamini	FDR
GOTERM_MF_FAT	GO:0016563~transcription activator activity	6	5.94059	0.155314	AR, POU2F1, FHL2, ACTN2, PDLIM1, NR5A2	91	410	12983	2.08786	1	0.641768	90.2558
GOTERM_MF_FAT	GO:0003713~transcription coactivator activity	3	2.9703	0.438533	FHL2, ACTN2, PDLIM1	91	214	12983	2.00005	1	0.912264	99.9652
GOTERM_MF_FAT	GO:0008134~transcription factor binding	4	3.9604	0.696045	FHL2, ACTN2, PDLIM1, FLNA	91	513	12983	1.11244	1	0.991354	100
GOTERM_MF_FAT	GO:0003712~transcription cofactor activity	3	2.9703	0.721466	FHL2, ACTN2, PDLIM1	91	363	12983	1.17909	1	0.993558	100
Annotation Cluster 69	Enrichment Score: 0.2628559300536331
Category	Term	Count	%	PValue	Genes	List Total	Pop Hits	Pop Total	Fold Enrichment	Bonferroni	Benjamini	FDR
GOTERM_BP_FAT	GO:0045087~innate immune response	3	2.9703	0.271684	CR2, SNCA, PRDX1	101	138	13528	2.91175	1	0.843862	99.4803
GOTERM_BP_FAT	GO:0006952~defense response	5	4.9505	0.672349	PLD1, CR2, SNCA, PRDX1, VDAC1	101	615	13528	1.08895	1	0.995177	100
GOTERM_BP_FAT	GO:0006955~immune response	4	3.9604	0.890785	CR2, SNCA, TRAF6, PRDX1	101	690	13528	0.776467	1	0.999953	100
Annotation Cluster 70	Enrichment Score: 0.23218838242080211
Category	Term	Count	%	PValue	Genes	List Total	Pop Hits	Pop Total	Fold Enrichment	Bonferroni	Benjamini	FDR
GOTERM_BP_FAT	GO:0010605~negative regulation of macromolecule metabolic process	10	9.90099	0.0927571	SET, CCDC85B, BAX, SNCA, UBC, POU2F1, UBE2I, PSME3, S100A1, FLNA	101	734	13528	1.8248	1	0.522801	80.1122
GOTERM_BP_FAT	GO:0010629~negative regulation of gene expression	5	4.9505	0.514582	CCDC85B, BAX, POU2F1, UBE2I, S100A1	101	504	13528	1.32878	1	0.97318	99.9994
GOTERM_BP_FAT	GO:0016481~negative regulation of transcription	4	3.9604	0.664542	CCDC85B, POU2F1, UBE2I, S100A1	101	459	13528	1.16724	1	0.994782	100
GOTERM_BP_FAT	GO:0045934~negative regulation of nucleobase, nucleoside, nucleotide and nucleic acid metabolic process	4	3.9604	0.735287	CCDC85B, POU2F1, UBE2I, S100A1	101	512	13528	1.04641	1	0.998076	100
GOTERM_BP_FAT	GO:0051172~negative regulation of nitrogen compound metabolic process	4	3.9604	0.743706	CCDC85B, POU2F1, UBE2I, S100A1	101	519	13528	1.0323	1	0.998313	100
GOTERM_BP_FAT	GO:0045892~negative regulation of transcription, DNA-dependent	3	2.9703	0.7439	POU2F1, UBE2I, S100A1	101	356	13528	1.12871	1	0.998285	100
GOTERM_BP_FAT	GO:0051253~negative regulation of RNA metabolic process	3	2.9703	0.752249	POU2F1, UBE2I, S100A1	101	362	13528	1.11	1	0.99847	100
GOTERM_BP_FAT	GO:0010558~negative regulation of macromolecule biosynthetic process	4	3.9604	0.775294	CCDC85B, POU2F1, UBE2I, S100A1	101	547	13528	0.979456	1	0.998963	100
GOTERM_BP_FAT	GO:0031327~negative regulation of cellular biosynthetic process	4	3.9604	0.789871	CCDC85B, POU2F1, UBE2I, S100A1	101	561	13528	0.955013	1	0.999221	100
GOTERM_BP_FAT	GO:0009890~negative regulation of biosynthetic process	4	3.9604	0.801743	CCDC85B, POU2F1, UBE2I, S100A1	101	573	13528	0.935013	1	0.999376	100
Annotation Cluster 71	Enrichment Score: 0.14914168820870785
Category	Term	Count	%	PValue	Genes	List Total	Pop Hits	Pop Total	Fold Enrichment	Bonferroni	Benjamini	FDR
GOTERM_BP_FAT	GO:0007169~transmembrane receptor protein tyrosine kinase signaling pathway	3	2.9703	0.495399	PTK2, CBL, FLNA	101	224	13528	1.79385	1	0.968186	99.9988
GOTERM_BP_FAT	GO:0007167~enzyme linked receptor protein signaling pathway	3	2.9703	0.723492	PTK2, CBL, FLNA	101	342	13528	1.17492	1	0.997683	100
GOTERM_BP_FAT	GO:0007166~cell surface receptor linked signal transduction	7	6.93069	0.995831	PTK2, HOMER3, CBL, ABCA1, TRAF6, FLNA, APC	101	1856	13528	0.505164	1	1	100
Annotation Cluster 72	Enrichment Score: 0.1380353858240359
Category	Term	Count	%	PValue	Genes	List Total	Pop Hits	Pop Total	Fold Enrichment	Bonferroni	Benjamini	FDR
GOTERM_CC_FAT	GO:0031982~vesicle	6	5.94059	0.542071	PLD1, ACTN4, PLN, ACTN2, ABCA1, PRDX1	94	670	12782	1.21772	1	0.909244	99.9962
GOTERM_CC_FAT	GO:0016023~cytoplasmic membrane-bounded vesicle	4	3.9604	0.769627	ACTN4, ACTN2, ABCA1, PRDX1	94	550	12782	0.988936	1	0.985793	100
GOTERM_CC_FAT	GO:0031988~membrane-bounded vesicle	4	3.9604	0.788361	ACTN4, ACTN2, ABCA1, PRDX1	94	568	12782	0.957597	1	0.988313	100
GOTERM_CC_FAT	GO:0031410~cytoplasmic vesicle	4	3.9604	0.852702	ACTN4, ACTN2, ABCA1, PRDX1	94	642	12782	0.847219	1	0.995602	100
Annotation Cluster 73	Enrichment Score: 0.10471322695527066
Category	Term	Count	%	PValue	Genes	List Total	Pop Hits	Pop Total	Fold Enrichment	Bonferroni	Benjamini	FDR
GOTERM_BP_FAT	GO:0007283~spermatogenesis	3	2.9703	0.668281	BAX, PGAM2, BCL2L11	101	308	13528	1.30462	1	0.99497	100
GOTERM_BP_FAT	GO:0048232~male gamete generation	3	2.9703	0.668281	BAX, PGAM2, BCL2L11	101	308	13528	1.30462	1	0.99497	100
GOTERM_BP_FAT	GO:0007276~gamete generation	3	2.9703	0.794129	BAX, PGAM2, BCL2L11	101	395	13528	1.01727	1	0.999275	100
GOTERM_BP_FAT	GO:0019953~sexual reproduction	3	2.9703	0.857179	BAX, PGAM2, BCL2L11	101	458	13528	0.87734	1	0.999852	100
GOTERM_BP_FAT	GO:0048609~reproductive process in a multicellular organism	3	2.9703	0.879873	BAX, PGAM2, BCL2L11	101	487	13528	0.825096	1	0.999931	100
GOTERM_BP_FAT	GO:0032504~multicellular organism reproduction	3	2.9703	0.879873	BAX, PGAM2, BCL2L11	101	487	13528	0.825096	1	0.999931	100
Annotation Cluster 74	Enrichment Score: 0.033767366480130595
Category	Term	Count	%	PValue	Genes	List Total	Pop Hits	Pop Total	Fold Enrichment	Bonferroni	Benjamini	FDR
INTERPRO	IPR013032:EGF-like region, conserved site	3	2.9703	0.522119	LAMA4, TNN, ADAM12	100	293	16659	1.7057	1	0.999938	99.9952
UP_SEQ_FEATURE	disulfide bond	11	10.8911	0.937534	TRDN, LAMA4, CR2, GSN, TXN, TNN, ABCA1, ADAM12, PRKG1, TTN, PRDX1	101	2819	19113	0.738423	1	1	100
SP_PIR_KEYWORDS	disulfide bond	11	10.8911	0.951017	TRDN, LAMA4, CR2, GSN, TXN, TNN, ABCA1, ADAM12, PRKG1, TTN, PRDX1	101	2924	19235	0.71645	1	0.999954	100
GOTERM_CC_FAT	GO:0044421~extracellular region part	3	2.9703	0.994115	LAMA4, GSN, TNN	94	960	12782	0.424934	1	0.999999	100
GOTERM_CC_FAT	GO:0005576~extracellular region	8	7.92079	0.994172	LAMA4, ACTN4, GSN, TNN, ACTN2, ADAM12, TTN, FLNA	94	2010	12782	0.541209	1	0.999999	100
SP_PIR_KEYWORDS	Secreted	3	2.9703	0.998937	LAMA4, GSN, ADAM12	101	1689	19235	0.338269	1	1	100
UP_SEQ_FEATURE	glycosylation site:N-linked (GlcNAc...)	9	8.91089	0.999932	TRDN, LAMA4, CR2, RYR1, RYR2, TNN, ABCA1, KCNA5, ADAM12	101	4129	19113	0.412482	1	1	100
SP_PIR_KEYWORDS	glycoprotein	9	8.91089	0.999968	TRDN, LAMA4, CR2, RYR1, RYR2, TNN, ABCA1, KCNA5, ADAM12	101	4318	19235	0.396945	1	1	100
SP_PIR_KEYWORDS	signal	5	4.9505	0.999986	LAMA4, CR2, GSN, TNN, ADAM12	101	3250	19235	0.292993	1	1	100
UP_SEQ_FEATURE	signal peptide	5	4.9505	0.999987	LAMA4, CR2, GSN, TNN, ADAM12	101	3250	19113	0.291135	1	1	100
